# Supplementary material for: Changes Within H3K4me3-Marked Histone Reveal Molecular Background of Neutrophil Functional Plasticity
Source: Front Immunol. 2022 Jun 10;13:906311. doi: 10.3389/fimmu.2022.906311 (PMC9229595; doi:10.3389/fimmu.2022.906311)
Supplement: Supplementary Table 2 — The list of all identified peaks within H3K4me3 in non-, LPS, TNF-α, or IL-10-stimulated neutrophils; neutrophils isolated from healthy volunteers, sepsis, NMOSD, and periodontitis patients. All peaks were divided into logical subsets specific for non-, LPS, TNF-α, or IL-10-stimulated (in vitro model) or HC, sepsis, NMOSD, and periodontitis patients. [file Table_2.xlsx]

## Sheet: LPS vs TNF vs IL10
																						subset IV				subset V				subset VI				subset VII
							subset I					subset II					subset III					LPS 'and' TNF 'and' IL-10				LPS 'and' IL-10				LPS 'and' TNF				TNF 'and' IL-10				subset VIII				subset IX				subset X
							seqnames	start	end	width		seqnames	start	end	width		seqnames	start	end	width		seqnames	start	end		seqnames	start	end		seqnames	start	end		seqnames	start	end		seqnames	start	end		seqnames	start	end		seqnames	start	end
							chr1	1918920	1919458	539		seqnames	start	end	width		chr1	966533	967075	543		chr1	40508487	40509142		chr1	23019246	23020156		chr1	167714191	167714783		chr1	23019211	23020134		chr16	787863	789156		chr2	112834419	112834790		chr10	102394006	102396165
							chr1	2205244	2205763	520		chr1	1013187	1013799	613		chr1	1013074	1014172	1099		chr10	91409976	91410520		chr1	25267397	25268038		chr1	3649622	3650210		chr1	154955553	154956237		chr10	49190112	49190641		chr17	36104639	36105383		chr2	27889959	27891337
							chr1	2642822	2643304	483		chr1	3649622	3650210	589		chr1	1599701	1600623	923		chr12	104957796	104958684		chr1	39960117	39960872		chr1	1013187	1013799		chr1	39960146	39960936		chr1	23483685	23484531		chr8	22691619	22693413		chr7	77197988	77199032
							chr1	3649739	3650228	490		chr1	6235595	6236329	735		chr1	1918689	1919749	1061		chr12	132490511	132490933		chr1	87335092	87335678		chr1	68496651	68497229		chr11	130159888	130160409		chrX	10014373	10016297		chr4	37890591	37891982		chr1	150771136	150771688
							chr1	6235508	6236182	675		chr1	23019211	23020134	924		chr1	2205248	2205798	551		chr14	50532204	50532674		chr1	148679309	148679820		chr10	78302806	78303608		chr11	76860706	76861309		chr22	20319502	20320714		chr7	77197988	77199032		chr17	31311630	31312665
							chr1	6393217	6393875	659		chr1	31413283	31413939	657		chr1	2642602	2643492	891		chr14	101809705	101810415		chr1	150613863	150614326		chr11	61967865	61968546		chr11	67464767	67465281		chr21	38660495	38661315		chr8	22108658	22110045		chr19	11345958	11346979
							chr1	9292869	9293732	864		chr1	39960146	39960936	791		chr1	3649556	3650254	699		chr14	105419699	105420341		chr1	154955665	154956488		chr11	67464767	67465281		chr11	66545634	66546590		chr17	57674834	57675297		KI270336.1	86	504		chr17	31320486	31321594
							chr1	9428648	9429511	864		chr1	40508487	40509142	656		chr1	6235566	6236309	744		chr16	2904393	2905322		chr1	180131938	180132621		chr11	130159888	130160409		chr11	235922	236362		chr6	131627624	131628466		chr13	48491868	48492888		chr8	22108658	22110177
							chr1	9653941	9654476	536		chr1	65254319	65254881	563		chr1	6393065	6394258	1194		chr17	8176066	8176778		chr1	243101618	243102016		chr11	76860706	76861309		chr12	106774198	106774975		chr2	200585586	200586340		chr17	75270411	75271885		KI270744.1	10875	11470
							chr1	11059821	11060578	758		chr1	68496651	68497229	579		chr1	9428664	9429546	883		chr19	17605991	17606452		chr1	248739994	248740777		chr14	50667707	50668593		chr12	116558811	116559585		chr1	161214679	161216128		chr5	86617647	86618454		chr3	183162304	183163059
							chr1	16895577	16896141	565		chr1	125069335	125069785	451		chr1	10474895	10475357	463		chr19	40403691	40404017		chr1	109509397	109509918		chr14	76812338	76812889		chr14	50667707	50668593		chr3	129248916	129250109		chr2	96144408	96145733		chr2	207529008	207529877
							chr1	21439801	21440511	711		chr1	143215807	143216476	670		chr1	10694781	10695129	349		chr19	42396689	42397419		chr1	143884663	143885154		chr15	31870101	31870720		chr14	75277506	75278007		chr22	38705826	38707047		KI270733.1	146370	147127		chr14	52314081	52315371
							chr1	22451702	22452406	705		chr1	143275470	143276029	560		chr1	22451596	22452437	842		chr19	6481443	6481845		chr1	3649739	3650228		chr16	67279094	67279472		chr16	67279094	67279472		chr1	7704000	7705196		chr3	51670774	51672061		chr19	17245024	17246312
							chr1	23019177	23020189	1013		chr1	148151640	148152327	688		chr1	23019246	23020156	911		chr2	60553790	60554253		chr1	6393217	6393875		chr16	71289011	71289578		chr17	8295326	8295884		chr16	67000481	67001042		chr1	24744945	24746371		chr13	41018082	41019290
							chr1	23168417	23168961	545		chr1	154955553	154956237	685		chr1	23167719	23168920	1202		chr4	183722473	183723229		chr1	1918920	1919458		chr17	20009022	20010125		chr17	44141967	44142341		chr1	34859019	34859932		chr16	30334502	30335691		chr1	158833896	158834908
							chr1	24321621	24322310	690		chr1	167714088	167714889	802		chr1	24321694	24322515	822		chr7	128135657	128136363		chr1	2642822	2643304		chr17	32876555	32877171		chr17	32876555	32877171		chr12	105330458	105331038		chr17	40330492	40331451		chr6	30884254	30884996
							chr1	25267355	25268054	700		chr1	226109896	226110468	573		chr1	24413370	24413870	501		chr7	105532125	105532597		chr1	28581326	28582250		chr17	44141967	44142341		chr17	65100501	65101076		chr2	240135841	240136884		chr17	22521129	22521674		chr8	6406014	6407006
							chr1	25336856	25337307	452		chr10	41889331	41889840	510		chr1	24848165	24848835	671		chr8	73991349	73991868		chr1	31944599	31945268		chr17	8295326	8295884		chr17	20008984	20010026		chr20	4085348	4085808		chr22	24607538	24608067		chr5	172186322	172188794
							chr1	25616625	25617695	1071		chr10	78302806	78303608	803		chr1	25239566	25240083	518		chr9	36036872	36037409		chr1	77218993	77219691		chr18	8609277	8610158		chr18	8609277	8610158		chr3	15098491	15099657		chr12	55643184	55643561		chr16	31032787	31034401
							chr1	26993634	26994299	666		chr10	91409948	91410609	662		chr1	25267397	25268038	642						chr1	22451702	22452406		chr19	13731531	13732103		chr19	16143695	16144374		chr6	28866406	28867076		chr2	112254358	112255545		chr4	37754391	37754855
							chr1	27885953	27886441	489		chr11	235919	236488	570		chr1	25616610	25617628	1019						chr1	145215835	145216338		chr19	48259851	48260324		chr2	8583386	8583938		chr12	6688696	6690151		chr19	51124866	51126276		chr7	73667456	73668181
							chr1	28581326	28582250	925		chr11	61967865	61968546	682		chr1	27568303	27568960	658						chr1	155277298	155277761		chr19	13764271	13765079		chr2	171687612	171688228		chr1	206684832	206686512		chr6	125301306	125302061		chr3	149812361	149814317
							chr1	28785275	28785849	575		chr11	65497913	65498630	718		chr1	27886062	27886500	439						chr1	156601242	156601770		chr19	39125425	39126141		chr20	41317209	41317971		chr17	38351573	38352984		chrX	150568191	150569497		chr12	55643184	55643561
							chr1	30717937	30718349	413		chr11	66545542	66546775	1234		chr1	28581252	28582303	1052						chr1	161227486	161227835		chr2	127638306	127638844		chr21	41369415	41370022		chr7	1027722	1028687		chr4	37977136	37978119		chr5	151020289	151021078
							chr1	31944599	31945268	670		chr11	67464767	67465281	515		chr1	28785170	28785845	676						chr1	163321644	163322383		chr21	41369415	41370022		chr3	111674355	111675069		chr5	95731049	95731947		chr12	105330458	105331038		chr19	45001354	45002132
							chr1	32205295	32205976	682		chr11	76860706	76861309	604		chr1	30717777	30718347	571						chr1	192158646	192159846		chr22	36506829	36507370		chr3	151085577	151086560		chr20	33443142	33444540		chr17	60371904	60372447		chr6	28399511	28399925
							chr1	33255940	33257229	1290		chr11	114439321	114440055	735		chr1	31155222	31155637	416						chr1	243849761	243850945		chr3	107431368	107432037		chr3	12810048	12810450		chr10	96719724	96721020		chr21	38272247	38272803		chr10	114821498	114822890
							chr1	34984774	34985577	804		chr11	130159888	130160409	522		chr1	31944336	31945310	975						chr1	119647426	119648211		chr3	125990277	125990887		chr4	8158730	8159269		chr9	83707066	83708654		chr12	122888818	122889257		chr6	12011341	12013234
							chr1	37995838	37996374	537		chr12	27332860	27333571	712		chr1	33255781	33257175	1395						chr10	22325602	22326047		chr5	136132755	136133425		chr5	136132755	136133425		chr8	95268623	95269704		chr19	5719617	5720825		chr7	33108893	33109853
							chr1	38046578	38047200	623		chr12	79689938	79690744	807		chr1	35079220	35079881	662						chr10	122879254	122880008		chr6	30884340	30884966		chr6	41546276	41547049		chr1	25859047	25860557		chr19	48872318	48875722		chr9	127980215	127981390
							chr1	39799115	39799816	702		chr12	104957796	104958684	889		chr1	35345370	35345972	603						chr10	21495706	21496207		chr6	41546276	41547049		chr7	151083227	151083646		chr12	56315458	56316682		chr14	23182672	23183064		chr2	222305659	222306258
							chr1	39960103	39960937	835		chr12	106774198	106774975	778		chr1	36373989	36374511	523						chr10	78302747	78303558		chr7	116953353	116954240		chr7	116953353	116954240		chr17	44689230	44690144		chr16	25257283	25258577		chr6	30646854	30648100
							chr1	40476972	40477894	923		chr12	116558811	116559585	775		chr1	38818111	38818719	609						chr10	90871782	90872322		chr7	151083227	151083646		chr7	150404956	150405819		chr10	51699064	51700155		chr17	75904361	75905497		chr22	39144850	39146144
							chr1	40508433	40509158	726		chr12	132490511	132490933	423		chr1	39215112	39215635	524						chr10	62268436	62269076		chr7	133081664	133082183		chr8	8227397	8228898		chr1	117121391	117122554		chr5	151086708	151087186		chr2	28869811	28870906
							chr1	43348900	43349488	589		chr13	30736922	30737851	930		chr1	39491160	39491848	689						chr10	101587861	101588554		chrX	40014225	40015011		chrX	40083184	40083809		chrX	101348514	101349157		chr5	95730928	95731963		chr9	136943749	136944891
							chr1	52602184	52602938	755		chr14	50532204	50532674	471		chr1	39954780	39955861	1082						chr10	121974502	121975380		chrX	40083184	40083809		chrX	53093911	53094481		chr12	25385636	25386911		chr4	102430853	102431587		chr10	11165196	11166899
							chr1	62688017	62688517	501		chr14	50667707	50668593	887		chr1	39960117	39960872	756						chr10	73865346	73865832						KI270729.1	22280	22623		chr7	4641426	4642649		chr7	87875541	87877099		chr11	118211105	118212940
							chr1	64470275	64470657	383		chr14	75277506	75278007	502		chr1	40508311	40509158	848						chr10	95183506	95184100										chr2	119223454	119224217		chr22	41799984	41801215		chr20	54207778	54208575
							chr1	64744536	64745623	1088		chr14	76812338	76812889	552		chr1	40665291	40665942	652						chr10	101042757	101043323										chr5	43514592	43515579		chr14	50943183	50945099		chr6	44264646	44265812
							chr1	65254169	65254833	665		chr14	101809705	101810415	711		chr1	46132450	46133545	1096						chr11	318932	319284										chr15	40357719	40358816		chr17	18257834	18259044		chr1	43649258	43650887
							chr1	77218993	77219691	699		chr14	105419647	105420401	755		chr1	59814426	59815196	771						chr11	65546315	65546863										chr15	64989088	64990262		chr17	23016037	23016588		chr2	101991939	101993749
							chr1	84620684	84621206	523		chr15	20340792	20341470	679		chr1	61057028	61057546	519						chr11	1382928	1383503										chr19	12400528	12401431		chr20	4085348	4085808		chr17	77128012	77128859
							chr1	87335085	87335695	611		chr15	31870101	31870720	620		chr1	61082725	61083824	1100						chr11	18105676	18106189										chr2	108448541	108449744		chr18	50307439	50308030		chr16	30334502	30335691
							chr1	94541463	94542120	658		chr15	32536679	32537164	486		chr1	64744570	64745686	1117						chr11	6418868	6419501										chr17	30116369	30117437		chr16	1493125	1494074		chr6	166997996	167000014
							chr1	94819856	94820676	821		chr15	67065414	67066515	1102		chr1	65002485	65003216	732						chr11	2699442	2700560										chr9	96654672	96655471		chr13	110137778	110139035		chr6	129709694	129710423
							chr1	109509256	109510014	759		chr15	77618521	77618848	328		chr1	68496622	68497266	645						chr11	35662623	35663318										chr20	64038521	64039338		chr6	6724736	6725168		chr10	128047599	128049803
							chr1	111507726	111508296	571		chr16	641650	642670	1021		chr1	77218990	77219726	737						chr11	66545634	66546590										chr14	50560480	50561226		KI270729.1	139619	140232		chr6	24933056	24936150
							chr1	119647426	119648211	786		chr16	684002	684807	806		chr1	87335092	87335678	587						chr11	120336125	120336795										chr6	149749402	149750534		chr8	23084490	23085076		chr5	6377953	6378816
							chr1	143884499	143885158	660		chr16	2904393	2905322	930		chr1	89064496	89065008	513						chr11	124920887	124921470										chr11	46332634	46333660		chr3	158570969	158571498		chr1	84620601	84621268
							chr1	144882945	144883558	614		chr16	34071310	34071885	576		chr1	94541179	94542092	914						chr11	71813529	71813930										chr11	64317101	64318826		chr1	21344431	21346022		chr4	153152817	153153664
							chr1	145215835	145216338	504		chr16	50245832	50246685	854		chr1	94820012	94820796	785						chr12	8123884	8124674										chr20	1965626	1966175		chr2	42762370	42764281		chr6	24402767	24403694
							chr1	145280934	145281512	579		chr16	58392365	58392737	373		chr1	109509397	109509918	522						chr12	106774033	106774949										chr5	112707271	112708365		chr2	74147420	74148227		chr3	66499903	66501492
							chr1	146386667	146387531	865		chr16	67279094	67279472	379		chr1	119647364	119648522	1159						chr12	119876980	119877517										chr2	61537806	61539192		chr6	38702665	38703315		chr2	106193431	106194906
							chr1	148388465	148389273	809		chr16	71289011	71289578	568		chr1	125169962	125170445	484						chr12	630438	631429										chr20	2663608	2664666		chr14	73591635	73592368		chr22	20298973	20299490
							chr1	148679273	148679823	551		chr17	8176066	8176778	713		chr1	143195009	143195551	543						chr12	53371211	53372219										chr6	38702573	38703315		chr11	123741200	123742013		chr2	58240743	58241605
							chr1	149811568	149812469	902		chr17	8295326	8295884	559		chr1	143215737	143216347	611						chr12	53379105	53379570										chr1	165630389	165631686		chr2	181456778	181458392		chr14	89415959	89417013
							chr1	150160662	150161319	658		chr17	16589081	16589570	490		chr1	143273070	143273404	335						chr12	121580145	121580660										chr11	68030105	68031245		chr2	20822040	20823233		chr6	41546135	41547197
							chr1	150567692	150568089	398		chr17	20008873	20010129	1257		chr1	143884663	143885154	492						chr12	124390901	124391462										chr15	52528051	52529643		chr11	68030105	68031245		chr4	76949460	76950115
							chr1	150613804	150614590	787		chr17	29140246	29141338	1093		chr1	145093445	145093982	538						chr12	131985349	131985695										chrX	55488614	55489266		chr22	37843602	37844644		chr14	74611598	74612819
							chr1	151763025	151763671	647		chr17	32876555	32877171	617		chr1	145215787	145216366	580						chr13	77329264	77329925										chr19	12775103	12775838		chr11	36376770	36377931		chr14	23953366	23954260
							chr1	154955437	154956489	1053		chr17	44141967	44142341	375		chr1	146386674	146387611	938						chr14	69191458	69191948										chr19	36418434	36419022		chr12	6688696	6690128		chr2	157441352	157442774
							chr1	155277298	155277761	464		chr17	48024843	48025547	705		chr1	148388312	148389123	812						chr14	73465316	73465885										chr8	79767403	79768659		chr1	28369292	28370429		chr17	81937099	81937752
							chr1	156601242	156601770	529		chr17	65100493	65101229	737		chr1	148679309	148679820	512						chr14	75277122	75277812										chr15	29269403	29270208		chr22	31290124	31291405		chr2	61144630	61145615
							chr1	158180777	158181614	838		chr17	81937121	81937752	632		chr1	149646508	149647315	808						chr14	24141304	24142078										chr19	52962296	52963335		chr1	147171896	147173430		chr11	110295950	110296989
							chr1	160711021	160711988	968		chr18	110121	110686	566		chr1	149811450	149812381	932						chr14	80941300	80942001										chr19	12668997	12670261		chr2	231198141	231199073		chr22	37843576	37844493
							chr1	161227486	161227835	350		chr18	8609277	8610158	882		chr1	149813006	149813587	582						chr14	99075127	99075963										chr12	50763471	50765182		chr17	42823637	42824434		chr12	29380309	29381575
							chr1	161539979	161540510	532		chr18	59139560	59140380	821		chr1	150613863	150614326	464						chr14	104677886	104678280										chr17	78186747	78187416		chr1	243267317	243267725		chr9	124852922	124853621
							chr1	161726384	161727640	1257		chr19	6481443	6481845	403		chr1	151008291	151008840	550						chr14	89027020	89027746										chr1	28648058	28648802		chr12	7960198	7961259		chr2	65017825	65018334
							chr1	163321644	163322383	740		chr19	12092377	12092998	622		chr1	151473142	151473787	646						chr15	58138672	58140048										chr14	103056976	103058128		chr22	36953759	36954860		chr1	202807217	202808633
							chr1	167714211	167714923	713		chr19	13731510	13732153	644		chr1	152047501	152047952	452						chr15	67065133	67066028										chr3	180989329	180990227		chr2	24792735	24793858		chr6	132732771	132734672
							chr1	167819927	167820428	502		chr19	13764271	13765079	809		chr1	154955665	154956488	824						chr15	40564551	40565221										chr10	133013625	133014895		chr22	23716616	23717563		chr1	154627218	154628169
							chr1	169709885	169712050	2166		chr19	16143695	16144374	680		chr1	155277199	155277814	616						chr15	78131196	78131887										chrX	46912330	46913197		chr8	95268623	95269704		chr10	103350454	103351347
							chr1	170531921	170532566	646		chr19	17605991	17606452	462		chr1	156082320	156083234	915						chr15	76059444	76059976										chr10	72087259	72088146		chr22	49826442	49827633		chr1	225998666	225999585
							chr1	180131903	180132704	802		chr19	39125425	39126141	717		chr1	156420654	156421057	404						chr16	46789918	46790430										chr4	55948528	55949574		chr17	57674834	57675297		chr19	38647543	38649152
							chr1	192158646	192159846	1201		chr19	40403691	40404017	327		chr1	156601149	156602019	871						chr16	80804141	80804572										chr4	99946140	99947087		chr17	64389511	64390854		chr1	21344431	21346022
							chr1	202159821	202160691	871		chr19	42396689	42397419	731		chr1	156963203	156963853	651						chr16	3500748	3501347										chr12	121686778	121687524		chr1	153658248	153659193		chr12	107760377	107761641
							chr1	203075445	203076050	606		chr19	48259806	48260339	534		chr1	158149550	158150073	524						chr16	21158576	21158962										chr16	57446868	57448038		chr22	39144726	39146158		chr17	8630606	8631645
							chr1	203185779	203186679	901		chr2	8583386	8583938	553		chr1	158180734	158181440	707						chr16	1771240	1771640										chr2	65017825	65018472		chr12	7107839	7109361		chr1	241847636	241848503
							chr1	203267336	203267886	551		chr2	39436954	39437660	707		chr1	160710937	160711876	940						chr16	71289043	71289659										chr1	92485325	92486855		chr6	110958176	110959180		chr10	124461380	124462380
							chr1	203626626	203627292	667		chr2	60553790	60554253	464		chr1	161227337	161227917	581						chr16	71461895	71462496										chr4	39976548	39978251		chr3	172521729	172523589		chr2	179263803	179265112
							chr1	205313345	205313861	517		chr2	89830727	89831261	535		chr1	161440342	161440793	452						chr16	84368160	84368859										chr19	8831871	8833012		chr11	64916031	64917494		chr4	9691171	9691859
							chr1	205812823	205813568	746		chr2	96801253	96801922	670		chr1	161630935	161631464	530						chr17	7627283	7627827										chr11	88336796	88338315		chr1	28668617	28669750		chr9	129884353	129885975
							chr1	211675247	211675820	574		chr2	127638306	127638844	539		chr1	161726160	161727432	1273						chr17	35345796	35346412										chr21	38272247	38272855		chr22	45671543	45672593		chr21	44299507	44300884
							chr1	212432826	212433385	560		chr2	171687612	171688228	617		chr1	163321558	163322434	877						chr17	81514045	81515141										chr18	54357472	54358643		chr19	12775103	12775838		chr9	33289913	33291185
							chr1	220089567	220090025	459		chr2	199850908	199851496	589		chr1	167714191	167714783	593						chr17	7990029	7990429										chr9	132079395	132080046		chr3	128617300	128618399		chr11	560363	561599
							chr1	226033770	226034212	443		chr2	237085714	237086404	691		chr1	170531815	170532492	678						chr17	32127417	32128063										chr1	114757135	114758275		chr20	3767254	3768755		chr5	148383354	148384634
							chr1	226110011	226110926	916		chr20	5750367	5751249	883		chr1	180131938	180132621	684						chr17	38428368	38428889										chr19	41706729	41707143		chr3	32781171	32781696		chr5	50667023	50668765
							chr1	226674373	226675016	644		chr20	31157744	31158277	534		chr1	181505150	181505704	555						chr17	40818544	40819258										chr16	50025013	50026014		chr3	5026579	5027136		chr3	10164662	10166017
							chr1	228457214	228457780	567		chr20	41317205	41318027	823		chr1	192158575	192159848	1274						chr17	41930213	41930703										chr10	46284391	46285393		chr3	93973684	93974137		chr19	8412986	8413780
							chr1	230868147	230868999	853		chr21	41369415	41370022	608		chr1	202160078	202160812	735						chr17	43720463	43720994										chr4	25312502	25313321		chr8	57205632	57206255		chr6	149941765	149942205
							chr1	235971909	235972395	487		chr22	16354693	16355026	334		chr1	202483785	202484576	792						chr17	8200027	8200671										chr16	30334502	30335734		chr10	11165196	11166899		chr19	48872318	48875217
							chr1	243101196	243102066	871		chr22	36506829	36507370	542		chr1	203186304	203186739	436						chr17	50200517	50200936										chr19	11964750	11965727		chr6	35687742	35689137		chr3	49469662	49471126
							chr1	243849761	243850945	1185		chr3	12809975	12810534	560		chr1	203202339	203202752	414						chr17	19507480	19508074										chr3	48503355	48504765		chr20	1618376	1620150		chr17	61927299	61928257
							chr1	247416209	247416947	739		chr3	23810473	23810960	488		chr1	203267381	203267944	564						chr17	76383907	76385217										chr1	10472097	10472786		chr1	156750900	156752395		chr1	24744875	24746284
							chr1	248739882	248740887	1006		chr3	107431368	107432037	670		chr1	203306903	203307994	1092						chr17	77280919	77281541										chr6	31821399	31822035		chr2	151357798	151358889		chr19	2819618	2820414
							chr1	248816190	248816888	699		chr3	111674355	111675069	715		chr1	203626748	203627323	576						chr17	80219877	80220606										chr16	3282472	3284047		chr6	32127625	32128342		chr1	167553008	167554025
							chr10	3667942	3668852	911		chr3	125990277	125990887	611		chr1	205812889	205813687	799						chr17	83051327	83051905										chr9	128786869	128787711		chr1	58815326	58816608		chr10	104268480	104269587
							chr10	5412501	5412942	442		chr3	151085577	151086560	984		chr1	220881000	220881458	459						chr17	47323570	47324134										chr3	36943992	36945317		chr19	42396529	42397577		chr17	5468344	5469287
							chr10	6579875	6580765	891		chr4	8158730	8159269	540		chr1	225809936	225810569	634						chr17	58531697	58532253										chr3	16264313	16265651		chrX	47619416	47619992		chr8	23104773	23105923
							chr10	21173716	21174559	844		chr4	49147282	49147624	343		chr1	230867946	230868957	1012						chr18	59139483	59140293										chr18	24138818	24139317		chr10	49190112	49190836		chr3	97821589	97822263
							chr10	21495706	21496207	502		chr4	183722473	183723229	757		chr1	243101618	243102016	399						chr18	48161648	48162153										chrX	118727076	118728519		chr20	31738820	31739853		chr16	47142839	47144541
							chr10	22325321	22326080	760		chr4	190179366	190179833	468		chr1	243849661	243851107	1447						chr18	44679071	44679687										chr12	8032259	8033421		chr19	1604824	1606157		chr10	101031107	101032736
							chr10	26335168	26335801	634		chr5	41870139	41870723	585		chr1	247416519	247417214	696						chr19	12092363	12092763										chr10	14603446	14604937		chr11	118790125	118792230		chr2	218126389	218128069
							chr10	30998750	30999461	712		chr5	49659595	49660152	558		chr1	248739994	248740777	784						chr19	15449343	15450043										chr19	15124895	15125905		chr1	153633860	153634962		chr3	100709023	100710392
							chr10	38528120	38528886	767		chr5	120132377	120133017	641		chr1	248863058	248863687	630						chr19	16144533	16145567										chr1	17011334	17012234		chr6	145813949	145815451		chr11	68840860	68842607
							chr10	41914404	41914977	574		chr5	136132755	136133425	671		chr10	6579865	6580754	890						chr19	44212404	44212976										chr10	71828006	71829250		chr9	128702306	128703346		chr11	57476369	57476840
							chr10	42087443	42088148	706		chr5	160438855	160439425	571		chr10	7410534	7411173	640						chr19	51689104	51689932										chr5	172834018	172835288		chr13	36345486	36346983		chr5	91313042	91314401
							chr10	45000940	45001523	584		chr5	175478452	175479123	672		chr10	21495592	21496614	1023						chr19	51750994	51751714										chr17	78214155	78214694		KI270733.1	164885	165444		chr7	55964184	55965317
							chr10	47384304	47385028	725		chr6	28355747	28356272	526		chr10	22228972	22229427	456						chr19	5686706	5687324										chr19	8005025	8006248		KI270718.1	37327	37949		chr3	10320507	10321427
							chr10	50659937	50660436	500		chr6	30884294	30884972	679		chr10	22325602	22326047	446						chr19	39125479	39126202										chr3	158801587	158802755		chr8	29350492	29351432		chr17	82030663	82031629
							chr10	60778224	60778889	666		chr6	41546276	41547049	774		chr10	27258789	27259376	588						chr19	41576170	41576677										chr19	56507501	56508289		chr17	2853011	2854485		chr2	196169042	196169632
							chr10	62268436	62269076	641		chr6	108175853	108176516	664		chr10	29409514	29410208	695						chr19	42302244	42302798										chr4	6708977	6710231		chr11	67372541	67373907		chr3	138834065	138835442
							chr10	70888144	70888721	578		chr7	23247795	23248309	515		chr10	30059029	30059682	654						chr19	45995310	45995735										chr7	112391814	112392226		chr6	132798257	132798807		chr5	21459294	21459942
							chr10	71638511	71639463	953		chr7	23680077	23680595	519		chr10	38528558	38529610	1053						chr19	48390945	48391706										chr8	61713657	61715130		chr2	68734836	68735884		chr12	62259658	62261685
							chr10	71828135	71829250	1116		chr7	62347240	62347649	410		chr10	41889284	41889777	494						chr19	48398275	48398791										chr22	50627445	50628643		chr1	23367899	23369560		chr12	8227157	8227748
							chr10	71888694	71889400	707		chr7	66995972	66996432	461		chr10	41914410	41914996	587						chr19	49869672	49870204										chr1	23554517	23555239		chr1	100249233	100250203		chr19	38402608	38403995
							chr10	72087259	72088146	888		chr7	105532125	105532597	473		chr10	43648328	43649265	938						chr19	50476461	50477083										chr15	34209292	34210342		chr5	79612437	79613260		chr9	127930420	127931087
							chr10	73625705	73626431	727		chr7	116953353	116954240	888		chr10	45000566	45001408	843						chr19	51644966	51645698										chr2	159286107	159287386		chr4	41990036	41991216		GL000216.2	158422	158976
							chr10	73865346	73865832	487		chr7	128135519	128136417	899		chr10	47384288	47384913	626						chr19	51887436	51888097										chr2	233251431	233252576		chr19	53467268	53468392		chr19	35267668	35269837
							chr10	75431384	75432121	738		chr7	133081664	133082183	520		chr10	60778308	60778955	648						chr19	52296564	52297035										chr18	13464881	13465794		chr22	46149850	46151445		chr9	96566357	96567438
							chr10	78302747	78303558	812		chr7	149460429	149460959	531		chr10	62268436	62269161	726						chr19	55339759	55340242										chr5	90409021	90410380		chr12	49110087	49111078		chr17	77088433	77089053
							chr10	87659749	87660210	462		chr7	150404956	150405819	864		chr10	69044100	69045355	1256						chr19	58009705	58010082										chr7	101154357	101154959		chr1	180953855	180954507		chr17	59706792	59709124
							chr10	90871782	90872322	541		chr7	151083227	151083646	420		chr10	71827883	71829191	1309						chr19	37655145	37656135										chr16	2520197	2521167		chr7	33108870	33109904		chr4	68349037	68350449
							chr10	91409976	91410520	545		chr8	8227366	8228966	1601		chr10	71888703	71889573	871						chr19	3434886	3435299										chr12	57935670	57936382		chr16	30534136	30535369		chr8	67064217	67064803
							chr10	95183506	95184100	595		chr8	28493823	28494566	744		chr10	73625566	73626426	861						chr2	53767546	53768252										chr19	48363276	48364498		chr14	20342585	20343804		chr2	238320206	238321091
							chr10	95656320	95656967	648		chr8	73991349	73991868	520		chr10	73865323	73865903	581						chr2	68735127	68735748										chr3	156554496	156555701		chr11	119168603	119169743		chrX	40580375	40581571
							chr10	101042757	101043323	567		chr8	141234715	141235247	533		chr10	75431220	75432094	875						chr2	70017686	70018488										chr12	101279912	101280478		chr6	154354221	154354909		chr7	116953316	116954240
							chr10	101587861	101588554	694		chr9	2823751	2824078	328		chr10	78302745	78303657	913						chr2	196210714	196211461										chr16	53099204	53100085		chr11	108008672	108009829		chr4	15681071	15682442
							chr10	114767919	114768368	450		chr9	36036782	36037599	818		chr10	89251563	89252053	491						chr2	18560122	18560827										chr16	15094016	15094781		chr2	208024762	208025747		chr12	14774326	14775087
							chr10	114938152	114938602	451		chr9	44175283	44175647	365		chr10	90871766	90872440	675						chr2	241881097	241881675										chr1	44029900	44030963		chr13	37091137	37091987		chr19	4831165	4832225
							chr10	121974502	121975380	879		chr9	60552746	60553311	566		chr10	91409626	91410655	1030						chr2	38665888	38666723										chr21	29099748	29100415		chr17	10114795	10115371		chr13	20525276	20526291
							chr10	122879225	122880051	827		chr9	127930578	127931081	504		chr10	92591483	92592337	855						chr2	28810595	28811226										chr12	7107839	7109361		chr19	36418261	36418855		chr3	135965552	135966027
							chr10	133013625	133014895	1271		chrX	40014225	40015011	787		chr10	95183442	95184135	694						chr2	61905542	61905964										chr7	149261778	149262880		chr20	34824773	34825917		chr16	4624228	4625830
							chr11	235922	236362	441		chrX	40083184	40083809	626		chr10	101042644	101043497	854						chr2	64644533	64645349										chr6	28251503	28252601		chr17	30808317	30809001		chr8	30081931	30083280
							chr11	314180	315354	1175		chrX	53093911	53094481	571		chr10	101587840	101588597	758						chr2	69306861	69307634										chr20	33685841	33686805		chr6	41200732	41201490		chrX	53441347	53442003
							chr11	318923	319523	601		chrX	79200394	79200689	296		chr10	121974301	121975405	1105						chr2	88170168	88170725										chr6	149863629	149864389		chr16	13919890	13920753		chr17	1491078	1492028
							chr11	1382928	1383503	576		chrY	10796435	10796861	427		chr10	122879254	122880008	755						chr2	88627782	88628307										chr2	119759382	119760594		chrX	74613571	74614902		chr17	41688697	41689960
							chr11	1748544	1749231	688		chrY	10845414	10845731	318		chr10	128150065	128150610	546						chr2	96325169	96325622										chr21	44374774	44375345		chr10	38488919	38489349		chr21	14520562	14520913
							chr11	1771023	1771739	717		chrY	56685314	56685844	531		chr10	133357598	133358044	447						chr2	127638355	127639207										chr15	41773991	41775114		chr8	143540739	143542019		chr6	3750637	3752357
							chr11	2699442	2700560	1119		chrY	56742445	56742765	321		chr11	314054	314619	566						chr2	20424420	20425087										chr2	106193537	106194906		chr11	65181141	65182442		chr5	62403369	62404624
							chr11	3164977	3165442	466		GL000216.2	26855	27190	336		chr11	318932	319284	353						chr2	223837159	223837799										chr4	55545988	55547442		chr8	66961720	66962966		chr3	187743701	187745377
							chr11	3787537	3788129	593		GL000216.2	158444	158976	533		chr11	327041	327741	701						chr2	233566396	233566863										chr2	99154502	99155707		chr3	132317130	132318402		chr6	157380126	157382038
							chr11	6418868	6419501	634		GL000216.2	173691	174193	503		chr11	1382844	1383642	799						chr20	4813321	4813942										chr13	48491868	48492826		chr1	168348170	168348790		chr1	226308518	226309711
							chr11	6655392	6655854	463		GL000225.1	67259	67806	548		chr11	1748371	1749189	819						chr20	24949264	24949990										chr4	84965453	84967325		chr2	101252365	101253616		chr9	5450109	5450873
							chr11	17014123	17014852	730		GL000225.1	74549	75132	584		chr11	1771224	1772067	844						chr20	53875170	53875767										chr14	102362399	102364007		chr3	57227284	57228587		chr17	81551799	81553090
							chr11	18105676	18106189	514		GL000225.1	133552	134017	466		chr11	2699427	2700677	1251						chr20	3777581	3778335										chr9	37903440	37904576		chr9	129884527	129885108		chr17	18697752	18698305
							chr11	18698588	18699212	625		KI270304.1	912	1317	406		chr11	3165039	3165570	532						chr20	5316153	5316896										chr3	12809931	12810504		chr16	34592570	34593570		chr14	31456933	31457732
							chr11	28110229	28110658	430		KI270509.1	234	578	345		chr11	5624834	5625350	517						chr20	41317209	41317971										chr13	30673707	30674541		chr9	126326591	126327467		chr15	55407140	55408619
							chr11	35662623	35663318	696		KI270729.1	5687	6106	420		chr11	6418741	6419738	998						chr20	23637275	23638033										chr17	77957667	77959613		chr17	8412896	8414511		chr6	53064869	53066099
							chr11	47186098	47186630	533		KI270729.1	22280	22623	344		chr11	10303104	10303679	576						chr20	48771536	48772407										chr18	54223788	54224972		chr10	72273241	72274766		chr14	73490809	73491899
							chr11	47389297	47389886	590		KI270729.1	161018	161349	332		chr11	18105645	18106194	550						chr20	51767150	51767799										chr10	119650767	119651979		chr17	31310827	31311314		chr9	75027507	75028885
							chr11	61917117	61917715	599		KI270737.1	25749	26250	502		chr11	31369573	31370183	611						chr20	43657253	43657869										chr7	39566110	39566779		chr4	87389056	87391717		chr14	58395725	58396350
							chr11	65290191	65290740	550		KI270737.1	32893	33392	500		chr11	35662555	35663417	863						chr20	45881030	45881536										chr11	47980210	47982272		chr1	89064496	89065008		chr2	231961346	231962217
							chr11	65546184	65546889	706		KI270751.1	149469	150282	814		chr11	35943808	35944540	733						chr21	44510619	44511103										chr12	67648441	67649674		chr2	174595871	174596576		chr2	218382199	218384308
							chr11	66545634	66546590	957							chr11	44066050	44066786	737						chr22	23696341	23697259										chr4	76305927	76307272		chr8	73877511	73879271		chr12	569815	570440
							chr11	67284724	67286284	1561							chr11	45771689	45772163	475						chr22	24427705	24428213										chr6	127342846	127343938		chr2	156333563	156334880		chr19	42242020	42243350
							chr11	67464698	67465350	653							chr11	45885260	45885982	723						chr22	32411815	32412308										chr1	151790035	151791316		chr9	74886778	74888005		chr17	78198437	78198831
							chr11	68855385	68855848	464							chr11	47185868	47186566	699						chr22	50190312	50191155										chr2	218710558	218711565		chrY	10967497	10967837		chr20	62219720	62220506
							chr11	68869859	68870567	709							chr11	47388981	47389761	781						chr22	19714281	19715172										chr14	75126416	75127644		chr2	230326691	230327535		chr17	62965906	62967117
							chr11	71813529	71813930	402							chr11	61967637	61968587	951						chr22	31107543	31108050										chr14	104815409	104816655		chr19	571970	573483		chr1	16612949	16613992
							chr11	72040894	72041326	433							chr11	62840803	62841447	645						chr22	45671728	45672520										chr17	30814603	30815032		chr3	48300647	48301898		chr19	2150760	2151743
							chr11	72735917	72736487	571							chr11	62841927	62842359	433						chr3	49357510	49358394										chr12	45989630	45992052		chr12	120302118	120302892		chr12	109052194	109053106
							chr11	75525677	75526256	580							chr11	63999345	63999777	433						chr3	111674325	111675019										chr22	21001319	21002655		chr17	58083212	58084378		chr1	161627310	161628395
							chr11	76235018	76235547	530							chr11	65497848	65498587	740						chr3	53044948	53045437										KI270735.1	39711	40103		chr19	11319837	11321465		chr16	57667921	57669660
							chr11	76860653	76861333	681							chr11	65546315	65546863	549						chr3	151085544	151086469										chr8	8893025	8893792		chr22	41620481	41621981		chr6	57046325	57046937
							chr11	83117085	83117544	460							chr11	65614602	65615112	511						chr3	138608786	138609367										chr19	36214249	36215630		chr1	202807117	202808635		chr16	88662499	88664090
							chr11	87037494	87038042	549							chr11	66545516	66546611	1096						chr3	11719136	11720553										chr5	123511852	123513108		chr19	18097674	18098265		chr11	66744201	66745277
							chr11	95089387	95090290	904							chr11	67277531	67278169	639						chr3	48465807	48466774										chrX	149937945	149939007		chr1	14924065	14925275		chr6	163413222	163414465
							chr11	96243398	96244074	677							chr11	67464453	67465321	869						chr3	107431257	107432003										chr22	35399651	35400750		chr13	41132164	41133341		chr16	1826057	1827664
							chr11	112163787	112164321	535							chr11	67583443	67584201	759						chr3	123201790	123202361										chr20	56412162	56413781		chr11	65961202	65962382		chr7	149459546	149460320
							chr11	112280153	112280655	503							chr11	68870073	68870766	694						chr3	125990225	125990736										chr17	81393476	81394276		chr19	41859680	41860766		chr14	103091353	103091822
							chr11	114060493	114061354	862							chr11	70398285	70398711	427						chr3	129305639	129306120										chr6	32894077	32895269		chr19	48255563	48256509		chr4	39976548	39978251
							chr11	114439360	114440099	740							chr11	71813451	71814030	580						chr3	50155043	50155499										chr17	58487460	58488209		chr14	81533127	81534025		chr18	267487	268748
							chr11	118530540	118531340	801							chr11	75525357	75526253	897						chr3	51974766	51975355										chrX	153723444	153725140		chr13	49642370	49643117		chr22	50474249	50475503
							chr11	119356441	119356910	470							chr11	76235037	76235609	573						chr3	152204836	152205428										chr1	9823282	9824469		chr7	43905833	43906964		chr3	132034299	132034983
							chr11	120336125	120336795	671							chr11	76782942	76783752	811						chr3	154121219	154122013										chr8	2127284	2128048		chr11	65381878	65382411		chr5	17443770	17444563
							chr11	124673369	124674110	742							chr11	76860593	76861324	732						chr3	177359603	177360229										chr11	318923	319523		chr3	20185618	20186958		chr3	15098491	15099657
							chr11	124920887	124921470	584							chr11	83117214	83117636	423						chr3	43105684	43106193										chr12	75480616	75482212		chr15	69452307	69453583		chr2	26970173	26971142
							chr11	129279080	129279797	718							chr11	94128516	94129384	869						chr4	99946140	99947064										chr12	49966760	49967685		chr2	7430950	7431670		chr16	2720725	2721620
							chr11	130159749	130160483	735							chr11	95089460	95090379	920						chr4	140427458	140427840										chr20	60055124	60055536		chr2	113437631	113438361		chrX	74613692	74614902
							chr12	617016	618140	1125							chr11	102317388	102318432	1045						chr4	151760692	151761394										chr2	113235278	113236097		chr10	102432169	102433194		chr19	40690264	40691268
							chr12	630438	631429	992							chr11	107565289	107565911	623						chr4	77193530	77194053										chr1	32962744	32964504		chr19	14673295	14674925		chr12	123389259	123390078
							chr12	1601594	1602194	601							chr11	114060497	114061414	918						chr5	124651588	124652117										chr9	136949649	136950478		chr19	45862560	45863740		chr12	88035430	88036021
							chr12	4288963	4289671	709							chr11	114439256	114439993	738						chr5	43041908	43043286										chr19	10848308	10849137		chr11	119056601	119057856		chr9	132161457	132162445
							chr12	4604737	4605325	589							chr11	118263744	118264432	689						chr5	53560635	53561104										chr20	47727743	47728602		chr10	22713277	22715041		chr1	28369292	28370323
							chr12	6927729	6928530	802							chr11	120335874	120336860	987						chr5	150085996	150086563										chr6	30907730	30908573		chr1	161214849	161216128		chr11	35138771	35140282
							chr12	7843783	7844534	752							chr11	124920826	124921514	689						chr5	100901029	100901695										chrX	104166147	104167109		chr14	52313875	52315297		chr1	159780614	159781571
							chr12	8123712	8124676	965							chr11	125903012	125903423	412						chr5	176898740	176899298										chr1	113758642	113760006		chr1	228130570	228131147		chr2	167292848	167293510
							chr12	9758472	9759285	814							chr11	129279148	129279836	689						chr5	1494598	1495392										chr6	116370460	116371865		chr16	31487453	31488466		chr9	126326591	126327467
							chr12	25052792	25054447	1656							chr11	130159805	130160718	914						chr6	26251459	26252082										chr2	101961633	101962758		chr19	12938044	12939261		chr7	27160816	27161548
							chr12	31590446	31591076	631							chr12	569745	570249	505						chr6	31806519	31807091										chr1	2228859	2229970		chr2	240568529	240569544		chr15	40894031	40895280
							chr12	43835842	43836481	640							chr12	630410	631535	1126						chr6	32178314	32178735										chr9	36400096	36401542		chr1	149813002	149813587		chr18	76821723	76823453
							chr12	47079551	47080392	842							chr12	1601453	1602066	614						chr6	100880978	100881583										chr12	95942525	95943733		chr18	36066821	36067783		chr13	51222026	51222621
							chr12	48814571	48815392	822							chr12	1630137	1630711	575						chr6	134229807	134230401										chr19	9584011	9584911		chr11	35138771	35140324		chr19	9140112	9141038
							chr12	48818144	48818862	719							chr12	4142759	4143462	704						chr6	28355845	28356392										chr16	22436811	22437821		chr1	107056436	107057345		chr9	88991459	88991905
							chr12	53371211	53372219	1009							chr12	4604708	4605241	534						chr6	31497961	31498422										chr9	134135252	134136603		KI270733.1	150169	150810		chr1	40315511	40316814
							chr12	53379105	53379570	466							chr12	6927519	6928051	533						chr6	34791818	34792306										chr7	140397832	140398733		chr20	57629685	57630308		chr1	40096677	40097620
							chr12	54560424	54560897	474							chr12	8123884	8124674	791						chr6	29926443	29927216										chr2	230411370	230412391		chr1	203306903	203307994		chr16	50024944	50026014
							chr12	57744657	57745422	766							chr12	8513777	8514336	560						chr6	99393745	99394240										chr1	155063518	155064363		chr19	54311879	54313237		chr7	102464342	102465453
							chr12	57752133	57752747	615							chr12	9758499	9759358	860						chr6	99520985	99521552										chrX	11111015	11111700		chr3	180989300	180990227		chr1	112618618	112620371
							chr12	69330812	69331576	765							chr12	9869052	9869965	914						chr6	110476325	110476713										chr16	28494621	28495930		chr9	93566429	93567421		chr7	25179783	25180872
							chr12	79689729	79690592	864							chr12	25052732	25053782	1051						chr6	135182742	135183229										chr14	34856644	34857259		chr11	64240723	64242198		chr4	184648491	184650099
							chr12	88035317	88035805	489							chr12	26113914	26114668	755						chr6	10720253	10721028										chr19	49866788	49867909		chr17	41918147	41919444		chr19	16111145	16112583
							chr12	95473830	95474517	688							chr12	29782728	29784271	1544						chr6	129709750	129710361										chr8	42337982	42339197		chr17	26101308	26101862		chr18	9474724	9476474
							chr12	104720086	104720769	684							chr12	31590231	31591050	820						chr7	73324084	73324684										chr11	74170453	74171746		chr17	59706829	59709124		chr1	174964861	174965934
							chr12	104957730	104958712	983							chr12	32486039	32486945	907						chr7	74775632	74776132										chr14	63761600	63762473		chr7	55964219	55965317		chr19	36214249	36215630
							chr12	106773854	106775063	1210							chr12	38316640	38317218	579						chr7	87628013	87628597										chr11	45917365	45918982		chr19	1811950	1813091		chr16	11345007	11345847
							chr12	109093174	109093527	354							chr12	43835599	43836456	858						chr7	106865303	106866016										chr15	78811064	78811671		chr8	95024641	95025666		chrX	65821864	65822561
							chr12	110698318	110698813	496							chr12	48814604	48815579	976						chr7	150404829	150405781										chr2	43595467	43596592		chr11	61680067	61680677		chr7	87875541	87877092
							chr12	116558721	116559665	945							chr12	53371191	53372273	1083						chr7	6026247	6026765										chrX	118345764	118347077		chr1	39883029	39883781		chr2	42762370	42764126
							chr12	119876972	119877557	586							chr12	53379079	53379626	548						chr7	6577139	6577784										chr1	9653941	9654476		chr11	9313939	9315063		chr11	68120541	68122092
							chr12	120238056	120238658	603							chr12	55645845	55646467	623						chr7	23205940	23206623										chr1	10693650	10694573		chr9	133148631	133149660		chr5	177446692	177447479
							chr12	121580145	121580660	516							chr12	57216312	57216973	662						chr7	96709407	96709952										chr1	51729194	51730235		chrX	102599225	102599954		chr15	90902339	90903528
							chr12	123448213	123448909	697							chr12	104719930	104720679	750						chr7	100356611	100357636										chr12	56629040	56630467		chr2	151261112	151262133		chr1	24848118	24848876
							chr12	124390901	124391462	562							chr12	104957635	104958809	1175						chr7	100633389	100633903										chr8	66962129	66962966		chr3	47475061	47476269		chr9	128702401	128703346
							chr12	131985349	131985695	347							chr12	106774033	106774949	917						chr7	101321568	101322068										chr16	714835	715534		chr2	219387168	219388808		chr9	88387912	88389322
							chr12	132490419	132491065	647							chr12	109828476	109828994	519						chr7	90244882	90245532										chr17	19648091	19649314		chr15	91411729	91412633		chr10	12195052	12196774
							chr13	20231906	20232741	836							chr12	110605417	110606121	705						chr7	92718215	92718684										chr11	117985835	117986934		chr1	228102277	228103838		chr15	56918093	56919728
							chr13	21075380	21076254	875							chr12	112938323	112938887	565						chr7	128361460	128362059										chr19	47514225	47515175		chr8	65633698	65634687		chr6	97282717	97283636
							chr13	26186220	26186732	513							chr12	116558881	116559742	862						chr7	192054	193163										chr9	136790630	136791934		chr14	54901459	54903262		chrX	15854034	15855766
							chr13	30736893	30737846	954							chr12	119876980	119877517	538						chr7	157612795	157613417										chr3	9749421	9750690		chr18	28177013	28177526		chr8	27325352	27327366
							chr13	34942238	34942696	459							chr12	121580136	121580805	670						chr7	133081707	133082370										chr20	20711631	20713193		chr1	169710924	169712008		chr7	149071367	149071992
							chr13	40981022	40982095	1074							chr12	122715046	122715817	772						chr8	116652011	116653092										chr19	57814250	57815135		chr1	633752	634329		chr17	45316187	45317574
							chr13	44434995	44435533	539							chr12	123389313	123389859	547						chr8	8227397	8228898										chr12	125049225	125050195		chr16	1474455	1475688		chr10	43266369	43266855
							chr13	44917613	44918229	617							chr12	123671042	123671663	622						chr8	28493868	28494673										chr11	2268846	2270498		chr2	72825426	72826152		chr3	152834630	152835475
							chr13	46374142	46374664	523							chr12	124390772	124391506	735						chr8	54134953	54135659										chr3	50260090	50260544		chr1	169585305	169586529		chr15	66293314	66294265
							chr13	51844520	51845263	744							chr12	130818652	130819123	472						chr8	142739029	142739562										chr14	58244381	58245641		chr19	51338947	51340505		chr1	38858898	38860300
							chr13	52159076	52159689	614							chr12	131985232	131985805	574						chr8	144060322	144061121										chr8	67064253	67064803		chr10	104254550	104255727		chr19	11374508	11376023
							chr13	77329264	77329925	662							chr12	132445729	132446349	621						chr9	273358	274223										chr12	9647834	9648872		chr5	62403310	62404624		chr6	36593763	36596220
							chr13	106917867	106918366	500							chr12	132490452	132491045	594						chr9	41273738	41274306										chr19	1856454	1857498		chr14	102516646	102517558		chr11	43311663	43312395
							chr13	110664758	110665778	1021							chr13	21075444	21076447	1004						chr9	78297038	78297540										chr10	104268480	104269587		KI270336.1	554	1026		chr11	64240723	64242188
							chr13	110715730	110716186	457							chr13	28100077	28100690	614						chr9	68975120	68975810										chr9	137551199	137552531		chr11	65083649	65084764		chr4	38802832	38804745
							chr14	21320161	21320511	351							chr13	46374174	46374680	507						chr9	96654799	96655471										chr4	169757313	169758168		chr17	80454242	80455433		chr5	140646991	140648262
							chr14	24141304	24142078	775							chr13	77329263	77329954	692						chrX	81201829	81202414										chr21	37257387	37258683		chr6	149749402	149750534		chr4	39458374	39459792
							chr14	32201196	32201781	586							chr13	95301006	95301546	541						chrX	40105624	40106606										chr11	46616806	46618155		chr11	111602005	111603249		chr11	61429213	61430670
							chr14	49868059	49868783	725							chr13	106917745	106918329	585						chrX	40096050	40097926										chr7	44081662	44083227		chr11	75351043	75352490		chr1	1918814	1919834
							chr14	50531955	50532845	891							chr13	110665333	110666084	752						chrX	55488645	55489266										chr2	175167331	175168917		chr4	158722736	158723846		chr7	100373380	100375056
							chr14	50667693	50668606	914							chr14	21086852	21087534	683						chrX	70289669	70290242										chr2	210476304	210476834		chr9	132079354	132080046		chr5	50440385	50441598
							chr14	60980891	60981631	741							chr14	24081064	24081792	729						chrX	70434078	70434759										chr17	16352743	16353661		chr17	35487076	35488402		chr9	113220762	113222051
							chr14	69191298	69192090	793							chr14	24141247	24142083	837						chrX	129540168	129540930										chr1	17053539	17054559		chr16	89764268	89765173		chr1	24929137	24930764
							chr14	70600190	70600793	604							chr14	50531903	50533200	1298						chrX	40013623	40014089										chr17	37642980	37643589		chr1	17053539	17054559		chr1	23019206	23020135
							chr14	72893580	72894249	670							chr14	50667653	50668602	950						chrX	40109231	40109802										chr9	137188012	137189522		chr12	62261860	62262313		chr11	118222938	118224726
							chr14	73465203	73465935	733							chr14	58395961	58396499	539						GL000195.1	30602	31120										chr17	75877950	75878523		chr8	85773876	85774405		chr9	136118101	136119404
							chr14	73569446	73569967	522							chr14	60980794	60981525	732																		chr14	89415995	89417011		chr6	146543238	146544626		chr8	27772224	27772894
							chr14	74302473	74303205	733							chr14	64465322	64465714	393																		chr7	149285234	149285727		chr7	151057473	151058604		chr5	132466247	132466782
							chr14	75069102	75069760	659							chr14	64972003	64972554	552																		chr1	154324742	154325932		chr16	71883378	71884779		chr11	82900722	82901841
							chr14	75277109	75278290	1182							chr14	66507726	66508591	866																		chr17	3755000	3755549		chr14	20460733	20462078		chr10	101587801	101588685
							chr14	75522345	75522907	563							chr14	68791154	68792026	873																		chrX	154457727	154458320		chr12	51025729	51026781		chr12	56315506	56316682
							chr14	76812235	76812879	645							chr14	69191458	69191948	491																		chr1	224356640	224357748		chr6	131135190	131136146		chr11	64802387	64803708
							chr14	77039929	77040483	555							chr14	73465316	73465885	570																		chr2	189661252	189662125		chr12	95995325	95996936		chr5	40834494	40835938
							chr14	80941300	80942001	702							chr14	74302442	74303196	755																		chr14	24161120	24162379		chr16	14629733	14630343		chr9	137254607	137256033
							chr14	81219552	81220166	615							chr14	75069143	75069782	640																		chr19	17214868	17215855		chr16	67967956	67969157		chr14	73457263	73458735
							chr14	88005098	88005767	670							chr14	75277122	75277812	691																		chr14	23555818	23556553		chr11	74493044	74494090		chr21	42513430	42514745
							chr14	89027020	89027746	727							chr14	75522291	75522883	593																		chr11	12674126	12674687		chr3	136250047	136250884		chr14	23550991	23551952
							chr14	91399776	91400595	820							chr14	76812265	76813052	788																		chr5	100900996	100901863		chr20	1391850	1393498		chr12	31658956	31659935
							chr14	92633372	92633995	624							chr14	77039950	77040943	994																		chr19	42241987	42243350		chr14	104815409	104816655		chr14	88385157	88386009
							chr14	97458480	97459152	673							chr14	77965970	77966386	417																		chr14	102776973	102778564		chr8	67064253	67064803		chr1	27913918	27915219
							chr14	99035875	99036941	1067							chr14	80941239	80942102	864																		chr19	57746679	57747635		chr4	87209305	87209916		chr17	59729566	59730766
							chr14	99075127	99075963	837							chr14	81219464	81220152	689																		chr19	2840813	2842166		chr16	85553246	85554052		chr8	22668402	22669381
							chr14	101809553	101810814	1262							chr14	85934547	85934982	436																		chr19	21766681	21767731		chr16	88957547	88958350		chr20	44651395	44652288
							chr14	104677886	104678280	395							chr14	89027008	89027827	820																		chr10	14959164	14960255		chr17	48047459	48049055		chr9	6757219	6759007
							chr14	105419699	105420341	643							chr14	99074882	99076151	1270																		chr3	10248107	10249363		chr13	44989096	44990136		chr1	11925528	11926763
							chr15	28737574	28738097	524							chr14	100546489	100547045	557																		chr1	9689228	9689934		chr2	96637425	96638747		chr13	113490126	113491831
							chr15	31440775	31441244	470							chr14	101809677	101810650	974																		chr7	66204783	66206250		chr4	82890502	82891818		chr12	71662796	71664783
							chr15	31870254	31871150	897							chr14	102370553	102371616	1064																		chr19	55643382	55644140		chr1	24929086	24930808		chr12	53295350	53295968
							chr15	32536446	32537156	711							chr14	104677607	104678366	760																		chr15	65132982	65134032		chr9	96853846	96854881		chr11	102317228	102317912
							chr15	34583201	34584017	817							chr14	105060911	105061350	440																		chr16	78099299	78100148		chr9	99819430	99820334		chr20	28513380	28513922
							chr15	38251802	38253057	1256							chr14	105180782	105181588	807																		chr7	106111560	106112900		chr19	16829117	16830049		chr12	62261860	62262313
							chr15	40564551	40565221	671							chr14	105419558	105420514	957																		chr22	39532097	39533191		chr16	34586602	34587372		chr1	153658248	153659194
							chr15	40873730	40874393	664							chr15	23039133	23039637	505																		chr1	16514195	16514838		chr3	15098491	15099670		chr17	43778233	43779267
							chr15	40902851	40903647	797							chr15	31440843	31441474	632																		chr22	30667107	30668569		chr1	40161063	40162289		chr1	6026191	6026966
							chr15	42056951	42057496	546							chr15	31870024	31871133	1110																		chr22	38871532	38873222		chr12	80936503	80938257		chr3	20185628	20186921
							chr15	44287968	44288431	464							chr15	40564532	40565263	732																		chr15	63276967	63278216		GL000220.1	138356	138705		chr19	11355324	11356368
							chr15	45198674	45199511	838							chr15	40873648	40874231	584																		chr18	51029734	51031128		chr5	1344437	1345536		chr20	41317118	41318079
							chr15	48645106	48646007	902							chr15	40902748	40903287	540																		chrX	102651214	102652225		chr21	8228460	8228985		chr22	37018828	37020245
							chr15	51731243	51731956	714							chr15	43122832	43123360	529																		chr6	143511078	143511941		chrX	71067724	71068815		chr19	44025098	44025776
							chr15	58138316	58140093	1778							chr15	45198568	45199282	715																		chr2	20423921	20425087		chr8	38900169	38902097		chr16	2867982	2868709
							chr15	64893453	64894013	561							chr15	45279157	45279637	481																		chr1	42846280	42847085		chr19	42241994	42243385		chr10	14603493	14604937
							chr15	65530215	65530924	710							chr15	45430363	45431066	704																		chr13	49584899	49586178		chr12	131949627	131950763		chr1	6601514	6603325
							chr15	66842402	66842986	585							chr15	48645216	48646020	805																		chr20	59031625	59032899		chr2	58240796	58241605		chr5	178859946	178860432
							chr15	67065133	67066028	896							chr15	58138672	58140048	1377																		chr5	111512144	111512742		chr2	55268644	55269774		chr6	31652381	31653449
							chr15	67884665	67885026	362							chr15	62390342	62390787	446																		chr1	169485247	169486221		chr17	4789585	4790652		chr19	43475202	43475713
							chr15	69298846	69299491	646							chr15	64841218	64841767	550																		chr1	162069268	162070356		chr6	30646854	30648002		chr5	123511893	123513108
							chr15	70763141	70763707	567							chr15	67065065	67066448	1384																		chr22	20298973	20299490		chr7	6423854	6424737		chr15	75367928	75369088
							chr15	74789104	74790332	1229							chr15	69298812	69299425	614																		chr13	36345506	36346913		chr10	89328036	89328910		chr2	219218343	219219350
							chr15	76059444	76059976	533							chr15	74788889	74790185	1297																		chr14	101120404	101121395		chr22	41381185	41382466		chr7	59406256	59406733
							chr15	76336472	76336984	513							chr15	75347479	75348233	755																		chr21	44931566	44933043		chr1	28552444	28553612		chr2	129877229	129877685
							chr15	76337715	76338574	860							chr15	76059441	76060297	857																		chr11	72735917	72736487		chr9	6015185	6016107		chr10	69088234	69088978
							chr15	78131196	78131887	692							chr15	78131067	78131930	864																		chr14	77799846	77800565		chrX	30612639	30613539		chr22	19447021	19448190
							chr15	78944535	78945329	795							chr15	78944692	78945426	735																		chr16	2205189	2206140		chr10	19815591	19818142		chr16	84116235	84117500
							chr15	83207333	83207935	603							chr15	84633569	84634179	611																		chr1	92784283	92785619		chr3	40456674	40457850		chr17	75204913	75206228
							chr15	90020282	90020659	378							chr15	99806347	99806992	646																		chr6	57089721	57090514		chr22	17086482	17087003		chr17	1561765	1563096
							chr15	91412239	91412618	380							chr15	101745452	101745802	351																		chr2	118185881	118186479		chr11	96341705	96343407		chr13	42271496	42272760
							chr15	92820125	92820629	505							chr16	641647	642614	968																		chr1	243267317	243267667		chr16	88662499	88664125		chr1	176205296	176207772
							chr15	98874296	98874857	562							chr16	684027	684858	832																		chr3	50298879	50300119		chr17	81514045	81515141		chr19	12775103	12775838
							chr15	99806418	99807009	592							chr16	1771213	1771641	429																		chr2	97112487	97113810		chr22	36977661	36978158		chr16	50152444	50154299
							chr16	641610	642513	904							chr16	2904263	2905634	1372																		chr2	164841724	164842192		chr7	33039464	33041146		chr2	170928961	170930069
							chr16	683992	684683	692							chr16	3500732	3501452	721																		chr1	155226760	155227955		chr11	59142389	59143401		chr1	203306974	203307545
							chr16	1771240	1771640	401							chr16	3880920	3881280	361																		chr22	26511883	26512851		chr19	33292677	33293225		chr1	184051441	184052195
							chr16	2904266	2905453	1188							chr16	9090510	9091230	721																		chr19	43901686	43902228		chr16	1351296	1352554		chr17	80454288	80455407
							chr16	3182815	3183624	810							chr16	16208436	16208899	464																		chr4	158722650	158723862		chr1	111507939	111508424		chr12	14566662	14568342
							chr16	3500748	3501347	600							chr16	21158559	21159033	475																		chr17	40113446	40113798		chr20	62925603	62926965		chr21	25607069	25607752
							chr16	9090648	9091272	625							chr16	21159293	21159630	338																		chr19	1438240	1439034		chr6	44264363	44265812		chr11	74467055	74467919
							chr16	16232466	16232812	347							chr16	22195692	22196348	657																		chr11	22829172	22830127		chr18	50297786	50298263		chr6	142926579	142927294
							chr16	21158576	21158962	387							chr16	27367751	27368592	842																		chr19	9538257	9538964		chr1	24642328	24644051		chrX	48801975	48802548
							chr16	21820036	21820654	619							chr16	29820498	29821141	644																		chr18	36128793	36130348		chr13	45464590	45465757		chr1	244324082	244324616
							chr16	22195647	22196205	559							chr16	30805267	30806183	917																		chr12	124566268	124568027		chrX	103629102	103629565		chr7	2558781	2559714
							chr16	27314947	27315720	774							chr16	30997228	30997790	563																		chr17	31936479	31937579		chr6	149746105	149746605		chr2	164841760	164842192
							chr16	27367680	27368359	680							chr16	31427417	31428013	597																		chr12	55643184	55643561		chr9	125199756	125200929		chr4	82890544	82891818
							chr16	28879648	28880263	616							chr16	34071336	34071913	578																		chr8	96644604	96645823		chr2	110677666	110679042		chrX	149539257	149540166
							chr16	31215223	31215754	532							chr16	46789918	46790430	513																		chr9	136807381	136808684		chr11	66616087	66617573		chr9	128191043	128192092
							chr16	46789872	46790493	622							chr16	50665122	50665623	502																		chr7	33108858	33109853		chr4	185471288	185472073		chr1	27772914	27774006
							chr16	50245902	50246855	954							chr16	56657573	56658116	544																		chr19	4181836	4182955		chr1	3649556	3650254		chr17	17694114	17695387
							chr16	50547945	50548783	839							chr16	67278843	67279627	785																		chr16	689799	690741		chr20	31186220	31186698		chr1	26993595	26994544
							chr16	53099204	53099838	635							chr16	67644834	67645441	608																		chr11	95150612	95151720		chr7	37683621	37684042		chr19	41425457	41427936
							chr16	53369118	53369580	463							chr16	71288869	71289764	896																		chr14	53152120	53153516		chr1	32816915	32818393		chr12	123761783	123762853
							chr16	57486023	57486679	657							chr16	71461839	71462552	714																		chr17	78378189	78379622		chr5	177446643	177447479		chr11	63670719	63671917
							chr16	58392415	58393000	586							chr16	80804141	80804572	432																		chr9	94669375	94669837		chr14	70821640	70822772		chr2	131492084	131493737
							chr16	67278914	67279739	826							chr16	81745942	81746526	585																		chr9	128818226	128819260		chr15	40806898	40808046		chr16	1474458	1475688
							chr16	67644751	67645427	677							chr16	84368135	84369063	929																		chr3	47475009	47476211		chr19	55674629	55675847		chr16	70065088	70066429
							chr16	71289043	71289659	617							chr16	85611444	85611966	523																		chr13	76991663	76992672		chr12	53267745	53268717		chr2	159797405	159798694
							chr16	71461895	71462496	602							chr16	89923005	89923589	585																		chrX	135421564	135422539		chr9	21030878	21032019		chr19	34171872	34173273
							chr16	77722561	77723035	475							chr16	90022368	90022965	598																		chr18	35581769	35582432		chr19	11338449	11339851		chr7	88305612	88307061
							chr16	80804044	80804833	790							chr17	1575506	1575947	442																		chr12	122716107	122716818		chr7	99997363	99998082		chr16	25257294	25258577
							chr16	81745977	81746539	563							chr17	5111347	5112269	923																		chr7	149459546	149460930		chr5	102754743	102756054		chr22	43811909	43812846
							chr16	84368160	84368859	700							chr17	7023546	7024140	595																						chr1	13699745	13701209		chr7	99499240	99500719
							chr16	84726093	84726696	604							chr17	7214292	7214888	597																						chr3	36943924	36945300		chr5	113513389	113514376
							chr16	90022415	90023002	588							chr17	7242894	7243272	379																						chr7	158594957	158595554		chr15	100349609	100350502
							chr17	3695837	3696361	525							chr17	7261071	7261608	538																						chr7	12210627	12211843		chr6	143511078	143511941
							chr17	7214386	7214892	507							chr17	7306652	7307301	650																						chr12	120116086	120117634		chr17	63998176	63998696
							chr17	7261045	7261528	484							chr17	7627283	7627827	545																						chr16	71288869	71289764		chr14	103628385	103630172
							chr17	7627273	7627869	597							chr17	7688137	7688853	717																						chrX	107676272	107677250		chr9	137605516	137606629
							chr17	7990029	7990429	401							chr17	7989840	7990561	722																						chr1	38990737	38992207		chr15	77070411	77071334
							chr17	8016191	8016720	530							chr17	8155843	8156428	586																						chr1	161013460	161014019		chr20	2692368	2693337
							chr17	8151881	8152281	401							chr17	8175972	8176838	867																						chr12	122225352	122226893		chr3	172521729	172523541
							chr17	8176005	8176785	781							chr17	8199947	8200687	741																						chr19	48259813	48260378		chr17	32341515	32342418
							chr17	8200027	8200671	645							chr17	8295150	8295940	791																						chr5	151757990	151759018		chr19	1000216	1000713
							chr17	8295205	8296001	797							chr17	9021105	9021909	805																						chr15	67884485	67885151		chr17	74981961	74982570
							chr17	8954575	8955202	628							chr17	9645417	9646009	593																						chr19	52962369	52963367		chr14	105020340	105021713
							chr17	15684087	15684552	466							chr17	16588946	16589538	593																						chr19	10119312	10120027		chr11	33160795	33161929
							chr17	18153515	18154071	557							chr17	18153357	18154038	682																						chr16	75565901	75567266		chr20	32051562	32053600
							chr17	18411476	18411882	407							chr17	19507265	19508396	1132																						chr7	62454490	62455044		chr5	60699673	60700640
							chr17	19111145	19111602	458							chr17	20009022	20010125	1104																						chr20	24991875	24993256		chr15	80694785	80695882
							chr17	19507480	19508074	595							chr17	20155992	20156527	536																						chrX	49184515	49185137		chr11	111936940	111937349
							chr17	20008984	20010026	1043							chr17	21551244	21551718	475																						chr1	151458074	151459613		chr16	31117058	31118343
							chr17	21551223	21551712	490							chr17	21969119	21969478	360																						chr13	114065059	114065995		chr16	67480228	67481966
							chr17	27631177	27631715	539							chr17	27630917	27631472	556																						chr14	54488280	54489403		chr8	125091190	125092279
							chr17	29140038	29141256	1219							chr17	29139923	29140885	963																						chr15	90902311	90903699		chr19	5719659	5720757
							chr17	29706674	29707213	540							chr17	30708539	30709532	994																						chr12	121399487	121400897		chr1	206506907	206508051
							chr17	30291303	30292237	935							chr17	31313278	31313834	557																						chr8	30727128	30728277		chr5	160008756	160009761
							chr17	30708758	30709829	1072							chr17	32127379	32128071	693																						chr6	32893999	32895190		chr4	9152314	9153655
							chr17	32127417	32128063	647							chr17	32876451	32877208	758																						chr15	78131033	78131930		chr1	161013532	161014019
							chr17	32876544	32877246	703							chr17	35345796	35346412	617																						chr9	128275258	128276640		chr16	75622681	75623717
							chr17	35063059	35063535	477							chr17	36104639	36105383	745																						chr6	42774764	42775205		chr2	6917256	6918332
							chr17	35345539	35346521	983							chr17	36211628	36212765	1138																						chr22	36409754	36410533		chr14	24332465	24333006
							chr17	38428368	38428889	522							chr17	38256257	38257060	804																						chr6	35727765	35728137		chr4	73868913	73870948
							chr17	40113446	40113798	353							chr17	38428344	38429166	823																						chr7	102464377	102465439		chr2	233854198	233855118
							chr17	40139637	40140248	612							chr17	40332020	40332783	764																						chr19	40284587	40285936		chr11	57514889	57515824
							chr17	40331885	40332663	779							chr17	40818532	40819271	740																						chr22	18077393	18078604		chr1	168178495	168179690
							chr17	40818544	40819258	715							chr17	40935517	40936729	1213																						chr5	115841138	115842777		chrX	13652963	13653757
							chr17	40935634	40936756	1123							chr17	41835780	41836519	740																						chr1	202471523	202472846		chr17	1228737	1230075
							chr17	41930213	41930703	491							chr17	41930118	41930864	747																						chr1	231420408	231422716		chr12	53380731	53381560
							chr17	42112318	42112796	479							chr17	42194193	42194866	674																						chr19	47229954	47231404		chr21	15064087	15065443
							chr17	42249049	42249519	471							chr17	42676574	42677270	697																						chr19	10596045	10596790		chr12	52006585	52007072
							chr17	42676510	42677265	756							chr17	42677706	42678488	783																						chr13	110664735	110666182		chr7	100584642	100586299
							chr17	43006666	43007209	544							chr17	43006676	43007213	538																						chr17	36211628	36212765		chr10	38573199	38573792
							chr17	43398766	43399320	555							chr17	43315290	43315908	619																						chr2	219278901	219280040		chr20	4085348	4085808
							chr17	43720463	43720994	532							chr17	43720328	43721131	804																						chr17	78168446	78169491		chr1	235649396	235650435
							chr17	44070443	44071168	726							chr17	44141757	44142443	687																						chr2	71466125	71467163		chr8	30811961	30813002
							chr17	44141749	44142379	631							chr17	45050976	45051749	774																						chr4	39976548	39978251		chr10	43202205	43203085
							chr17	45051127	45051977	851							chr17	45620221	45620909	689																						chr9	4740539	4741578		chr19	49335065	49336233
							chr17	45620042	45620691	650							chr17	46361602	46362130	529																						chr9	136943749	136944891		chr1	225881610	225883154
							chr17	47323570	47324134	565							chr17	46923041	46923494	454																						chr11	36509446	36510553		chr16	50065791	50066880
							chr17	50161283	50161844	562							chr17	47323543	47324339	797																						chr19	44954462	44955919		chr19	45177836	45178417
							chr17	50200517	50200936	420							chr17	48025232	48025617	386																						chr4	81471143	81472215		chr22	49826542	49827549
							chr17	50289569	50290160	592							chr17	48610562	48611067	506																						chr5	21459294	21459942		chr6	2875323	2876210
							chr17	58219048	58219486	439							chr17	49414644	49415037	394																						chr8	8893050	8893872		chr5	180493984	180495337
							chr17	58531697	58532253	557							chr17	50200401	50201060	660																						chr7	66920808	66922032		chr6	4021086	4021961
							chr17	65100501	65101076	576							chr17	58339327	58339655	329																						chr1	109112802	109113311		chr6	157020896	157022319
							chr17	74213283	74213981	699							chr17	58531674	58532344	671																						chr1	11719325	11720034		chr19	17235286	17236087
							chr17	74453897	74454524	628							chr17	63848705	63849149	445																						chr9	128191104	128192092		chr11	121451733	121453204
							chr17	74712123	74712975	853							chr17	65100467	65101021	555																						chr8	129939097	129940389		chr9	96777765	96778370
							chr17	75393575	75394323	749							chr17	74453843	74454441	599																						chr16	20763500	20763880		chr19	51926678	51927840
							chr17	75403869	75404425	557							chr17	74712327	74713095	769																						chr17	57255812	57257287		chr12	56634654	56635823
							chr17	75940533	75941244	712							chr17	74923854	74924447	594																						chr17	59729551	59730766		chr4	83455219	83456421
							chr17	76072204	76072975	772							chr17	75877876	75878632	757																						chr22	28799843	28801135		chr4	89836801	89837573
							chr17	76383907	76385217	1311							chr17	75940698	75941310	613																						chr19	49890123	49890744		chr8	144147124	144148656
							chr17	76671650	76672345	696							chr17	76072129	76072821	693																						chr3	112990637	112991719		chr2	230416007	230417161
							chr17	77280919	77281541	623							chr17	76383782	76385654	1873																						chr7	149771636	149773467		chr14	91114196	91116208
							chr17	77451231	77451892	662							chr17	76492711	76493366	656																						chr5	39272456	39273309		chr15	62164198	62165012
							chr17	79777535	79778658	1124							chr17	76671664	76672364	701																						chr19	1444932	1445659		chr1	172532005	172533910
							chr17	80035541	80036152	612							chr17	77280799	77281545	747																						chr1	27886062	27886965		chr6	31681111	31681643
							chr17	80036222	80036695	474							chr17	77451105	77451798	694																						chr10	73095996	73097391		chr20	63830278	63830873
							chr17	80219877	80220606	730							chr17	80219777	80220773	997																						chr13	48037320	48038468		chr3	47282140	47283529
							chr17	81513974	81515151	1178							chr17	81461085	81461815	731																						chr1	53945236	53946782		chr6	99424594	99426214
							chr17	81923672	81924228	557							chr17	81487707	81488439	733																						chr13	41310891	41312213		chr2	69915141	69916025
							chr17	83051327	83051905	579							chr17	81514045	81515141	1097																						chr1	154627082	154628263		chr1	103525664	103526568
							chr18	2657724	2658323	600							chr17	81936870	81937735	866																						chr1	120175712	120176761		chr3	52287250	52288579
							chr18	3448114	3448787	674							chr17	82218399	82219010	612																						chr19	14440013	14440864		chr16	2428684	2430047
							chr18	3603820	3604520	701							chr17	82298301	82298872	572																						chr1	232805182	232806102		chr19	8389562	8390832
							chr18	8609196	8610349	1154							chr17	82520261	82520688	428																						chr5	88882929	88884551		chr22	37242604	37244295
							chr18	12407864	12408336	473							chr17	83047976	83048485	510																						chr16	34572366	34573333		chr19	35994684	35995880
							chr18	13465060	13465621	562							chr17	83051111	83052009	899																						chr11	33160795	33161933		chr19	6279241	6280459
							chr18	23135239	23136002	764							chr18	3448093	3448674	582																						chr1	211606268	211607158		chr19	51417198	51417621
							chr18	36187282	36187840	559							chr18	3594482	3595272	791																						chr19	56477894	56478234		chr1	31155040	31155794
							chr18	44679071	44679687	617							chr18	8609165	8610328	1164																						chr1	89524296	89525537		chr22	39077091	39077684
							chr18	48161648	48162153	506							chr18	44679041	44679835	795																						chr22	41413118	41414466		chr6	89145807	89146943
							chr18	48540680	48541450	771							chr18	47175874	47176493	620																						chr20	33400997	33401904		chr2	157442947	157444179
							chr18	48951407	48952044	638							chr18	48161508	48162275	768																						chr11	65899144	65900704		chr11	77472993	77474460
							chr18	59139483	59140293	811							chr18	48951351	48951968	618																						chr8	1763707	1764752		chr2	108719037	108720204
							chr18	63236730	63237211	482							chr18	50268096	50268616	521																						chr21	37257387	37258683		chr1	220778187	220778513
							chr18	76448572	76449068	497							chr18	50307439	50308030	592																						chr20	28513380	28513922		chr2	226030763	226031640
							chr18	76491728	76492398	671							chr18	59139476	59140332	857																						chr15	65610692	65611621		chr9	123268071	123269175
							chr18	76565282	76565969	688							chr18	76493130	76493512	383																						chr20	62794523	62795817		chr19	18940278	18941388
							chr19	566590	567221	632							chr19	344165	344774	610																						chr1	32962573	32964850		chr16	89247152	89248024
							chr19	1490843	1491538	696							chr19	566361	567190	830																						chr18	267487	268771		chr7	102478432	102479057
							chr19	2611026	2611509	484							chr19	796638	797069	432																						chr19	2032088	2032763		chr6	149565530	149567273
							chr19	2702177	2702930	754							chr19	1180352	1181075	724																						chr17	75896306	75897275		chr1	148388470	148389117
							chr19	3093922	3094543	622							chr19	2610965	2611392	428																						chr5	43396821	43397286		chr2	169733687	169734434
							chr19	3136049	3136605	557							chr19	2702343	2702947	605																						chr14	24146309	24148156		chr11	130159708	130160456
							chr19	3165695	3166483	789							chr19	2900411	2901231	821																						chr11	62621329	62622351		chr6	154354221	154354909
							chr19	3434886	3435299	414							chr19	3434844	3435497	654																						chr19	3366473	3367677		chr19	43619004	43620044
							chr19	4077684	4078257	574							chr19	4077840	4078689	850																						chr19	40347968	40348979		chr1	110873024	110874736
							chr19	4916428	4916864	437							chr19	5686608	5687451	844																						chr1	226737040	226739327		chr22	46762042	46763358
							chr19	5686706	5687324	619							chr19	6100508	6101067	560																						chr1	145918172	145919550		chr14	55128886	55129943
							chr19	6100395	6100831	437							chr19	6481276	6482100	825																						chr8	23246134	23247207		chr16	31458624	31459958
							chr19	6481303	6482083	781							chr19	7293720	7294659	940																						chr8	38268563	38269630		chr20	10433490	10435460
							chr19	7293762	7294802	1041							chr19	9406839	9407315	477																						chr19	8389562	8390833		chr10	1048357	1049877
							chr19	8499831	8500624	794							chr19	10596045	10596790	746																						chr9	128771183	128772603		chr11	32892329	32893788
							chr19	10596125	10596794	670							chr19	10848233	10849101	869																						chr6	3848846	3849943		chr8	129939120	129940389
							chr19	10701259	10701732	474							chr19	11155448	11156357	910																						chr19	21677810	21678460		chr2	199850785	199851496
							chr19	10848308	10849137	830							chr19	11406308	11406696	389																						chr5	177132864	177134791		chr9	37784523	37785666
							chr19	10870959	10871385	427							chr19	12092363	12092763	401																						chr1	111473703	111474447		chr8	25184165	25186290
							chr19	11155477	11156359	883							chr19	12789400	12789823	424																						chr15	68781467	68783113		chr1	64965447	64967019
							chr19	12092205	12092876	672							chr19	13731531	13732103	573																						chr9	37784523	37785666		chr19	16627539	16629016
							chr19	12365031	12365757	727							chr19	13764214	13765099	886																						chr17	43387794	43389348		chr1	41241383	41242614
							chr19	13162582	13163329	748							chr19	13850410	13850974	565																						chr19	12610477	12611558		chr15	40806882	40808006
							chr19	13764390	13765127	738							chr19	15233073	15233710	638																						chr17	45132014	45133360		chr19	10871645	10872247
							chr19	13839517	13840907	1391							chr19	15449343	15450043	701																						chr1	39954780	39955861		chr4	38663021	38665243
							chr19	13850554	13851010	457							chr19	16143374	16144271	898																						chr6	89411085	89412669		chr1	1348614	1349979
							chr19	14363242	14363816	575							chr19	16144533	16145567	1035																						chr10	133689129	133689734		chr9	97922053	97923023
							chr19	15233142	15233717	576							chr19	16896881	16897876	996																						chr12	104682356	104683063		chr20	63969523	63970041
							chr19	15449275	15450046	772							chr19	17334411	17334799	389																						chr11	103091605	103092554		chr17	47895355	47895874
							chr19	15640823	15641991	1169							chr19	17605859	17606491	633																						chr16	57667686	57669660		chr3	186930091	186931770
							chr19	16143547	16145602	2056							chr19	17778702	17779524	823																						chr1	46198078	46198884		GL000220.1	119470	120174
							chr19	17469875	17470688	814							chr19	18224114	18224736	623																						chr1	155277199	155277830		KI270733.1	149994	151052
							chr19	17605724	17606576	853							chr19	19460047	19460433	387																						chr17	64145543	64146678		chr7	99616460	99617514
							chr19	33292822	33293238	417							chr19	19540540	19541325	786																						chr20	62603782	62604499		chr17	67244486	67246144
							chr19	34134287	34134944	658							chr19	20423608	20424287	680																						chr5	87411833	87413209		chr15	51829498	51830517
							chr19	34359264	34359709	446							chr19	23273775	23274309	535																						chr1	206203261	206204022		chr19	21358841	21359555
							chr19	34772545	34773293	749							chr19	34359026	34359614	589																						chr14	104794425	104796078		chr15	97960527	97961617
							chr19	35702453	35702887	435							chr19	34772667	34773382	716																						chr17	731875	733075		chr5	149550513	149552058
							chr19	36418496	36419022	527							chr19	36378755	36379559	805																						chr20	20711631	20713193		chr7	5189856	5190996
							chr19	37655145	37656135	991							chr19	37594435	37595033	599																						chr1	25336862	25337347		chr5	40679031	40680698
							chr19	37779323	37779847	525							chr19	37655112	37656151	1040																						chr14	55411304	55412155		chr8	122781033	122783170
							chr19	38877825	38878448	624							chr19	39125296	39126236	941																						chr1	150486920	150487904		chr7	4724933	4725949
							chr19	39125479	39126202	724							chr19	39397848	39398379	532																						chr17	76382962	76385654		chr18	9613457	9614589
							chr19	40403675	40404288	614							chr19	40403678	40404273	596																						chr19	4831072	4832200		chr1	114669346	114670442
							chr19	40433593	40434336	744							chr19	40529237	40529740	504																						chr2	159797378	159798595		chr2	241636422	241638241
							chr19	41341559	41342282	724							chr19	41135532	41136075	544																						chr16	34587809	34588380		chr6	30066560	30067790
							chr19	41576170	41576677	508							chr19	41576135	41576762	628																						chr2	46616314	46617623		chr11	125887291	125888337
							chr19	42220160	42220639	480							chr19	42220201	42220748	548																						chr12	62933785	62935400		chr6	33417405	33418715
							chr19	42302244	42302798	555							chr19	42302125	42302849	725																						chr7	100118734	100120024		chr19	54572981	54574742
							chr19	42396601	42397497	897							chr19	42396529	42397577	1049																						chr8	116765943	116767138		chr2	64275426	64276368
							chr19	43700789	43701381	593							chr19	44212404	44212976	573																						chr8	25457687	25458626		chr12	4289166	4289929
							chr19	44212374	44212987	614							chr19	44754557	44755019	463																						chr7	5189856	5191028		chr3	39051523	39052773
							chr19	44304660	44305243	584							chr19	45423506	45424101	596																						chr5	172186322	172188794		chr10	43648359	43648896
							chr19	44753990	44754920	931							chr19	45515316	45516522	1207																						chr20	4813233	4813942		chr17	75778134	75779820
							chr19	45515336	45516537	1202							chr19	45995300	45995888	589																						chr1	84689907	84691061		chr20	62121555	62123250
							chr19	45769061	45769475	415							chr19	46787305	46787869	565																						chr2	19361428	19363214		chr4	53365607	53366493
							chr19	45995310	45995735	426							chr19	47130624	47131330	707																						chr19	54572823	54574742		chr19	58554489	58555091
							chr19	46346787	46347370	584							chr19	48259851	48260324	474																						chr7	151027900	151029075		chr19	55674629	55675847
							chr19	47130766	47131424	659							chr19	48390623	48391712	1090																						chr9	94030283	94031185		chr3	93979850	93980670
							chr19	47273337	47274168	832							chr19	48398012	48398949	938																						chr1	161627310	161628395		chr17	44947352	44948415
							chr19	48259883	48260387	505							chr19	48635541	48636048	508																						chr17	30731253	30732230		chr12	104957730	104958715
							chr19	48325432	48325973	542							chr19	48713790	48714842	1053																						chr19	19063220	19064329		chr5	69332195	69333195
							chr19	48390945	48391706	762							chr19	49869553	49870297	745																						chr11	64844324	64845120		chr12	49264268	49265610
							chr19	48398275	48398791	517							chr19	49890123	49890638	516																						chr1	100265851	100266957		chr12	106302463	106303871
							chr19	48635533	48636045	513							chr19	50476343	50477229	887																						chr19	55503700	55504237		chr5	91379992	91382231
							chr19	49474026	49474609	584							chr19	50724589	50725586	998																						chr19	2476118	2477563		chr9	122940832	122941695
							chr19	49869672	49870204	533							chr19	51417120	51417745	626																						chr22	19446922	19448200		chr6	143450362	143451193
							chr19	50476461	50477083	623							chr19	51644903	51645905	1003																						chr1	109984594	109985617		chr4	127781936	127782860
							chr19	50724995	50725680	686							chr19	51689104	51689932	829																						chr22	24592631	24593371		chr3	183635344	183637042
							chr19	51416998	51417686	689							chr19	51735705	51736184	480																						chr7	7639914	7641361		chr2	135984942	135986083
							chr19	51644966	51645698	733							chr19	51750994	51751714	721																						chr17	40099002	40099780		chr12	76031056	76032197
							chr19	51689095	51690765	1671							chr19	51887406	51888239	834																						chr11	1382844	1383642		chr12	118103341	118104402
							chr19	51750808	51751770	963							chr19	52296408	52297070	663																						chr14	101809677	101810747		chr12	27779695	27780612
							chr19	51887436	51888097	662							chr19	54207128	54207533	406																						chr17	76240026	76241381		chr1	1374544	1376012
							chr19	52296564	52297035	472							chr19	55339699	55340415	717																						chr8	143290717	143291927		chr6	57221587	57222670
							chr19	54242139	54242811	673							chr19	55353647	55354302	656																						chr19	2819618	2820438		chr10	5412331	5413036
							chr19	55339759	55340242	484							chr19	55503803	55504237	435																						chr3	108588922	108590135		chr20	380651	381904
							chr19	55383887	55384356	470							chr19	56507472	56508140	669																						GL000225.1	33478	33958		chrX	100820181	100820779
							chr19	55503844	55504274	431							chr19	58009595	58010093	499																						chr5	77076769	77077917		chr16	28210230	28212221
							chr19	57351078	57351752	675							chr2	15561042	15561577	536																						chr2	218710558	218711603		chr8	43055782	43057160
							chr19	58009705	58010082	378							chr2	18560122	18560827	706																						chr20	10672517	10675035		chr15	89893363	89894752
							chr2	8457147	8457826	680							chr2	20424197	20425146	950																						chr11	67283699	67284350		chr3	48223255	48224130
							chr2	8583288	8584102	815							chr2	25161079	25161859	781																						chr5	36724669	36725377		chr14	49598104	49600087
							chr2	15560995	15561536	542							chr2	26455907	26456300	394																						chr9	69672004	69673203		chr9	112750328	112751594
							chr2	18560112	18560835	724							chr2	28810451	28811242	792																						chr5	40834395	40835938		chr19	54200323	54202232
							chr2	19361620	19362202	583							chr2	38665853	38666866	1014																						chr3	141875708	141877298		chr5	59039005	59040010
							chr2	19362316	19363164	849							chr2	39436757	39437652	896																						chr9	124861534	124862558		chr6	147321791	147322661
							chr2	20424420	20425087	668							chr2	43169393	43170008	616																						chr19	58304942	58305927		chr21	43659400	43660175
							chr2	25161101	25161877	777							chr2	45567407	45568484	1078																						chr16	89217190	89218243		chr20	31738962	31739853
							chr2	25362037	25362841	805							chr2	53767546	53768252	707																						chr7	64888651	64889632		chr12	54560419	54561021
							chr2	26298740	26299731	992							chr2	60553578	60554806	1229																						chr13	33015983	33017364		chr22	28799905	28801040
							chr2	28810595	28811226	632							chr2	61905335	61906131	797																						chr1	15683830	15685281		chr8	58659024	58659939
							chr2	38665888	38666723	836							chr2	64644439	64645532	1094																						chr8	144147097	144148665		chr4	185209507	185210293
							chr2	39436761	39437655	895							chr2	65017866	65018566	701																						chr10	27504056	27505279		chr21	44817670	44818568
							chr2	43773866	43774336	471							chr2	68735127	68735748	622																						chr14	74611604	74612831		chr17	63772986	63774781
							chr2	53767374	53768262	889							chr2	69306592	69307646	1055																						chr9	37119890	37121220		chr5	177132849	177134791
							chr2	60553676	60554566	891							chr2	70017686	70018488	803																						chr17	62965910	62967206		chr5	150700314	150701438
							chr2	61905542	61905964	423							chr2	71276399	71277255	857																						chr22	46262581	46263483		chr8	143568517	143569862
							chr2	64644533	64645349	817							chr2	74119874	74120738	865																						chr1	227734622	227735898		chr18	34976760	34977872
							chr2	68734822	68735871	1050							chr2	75710448	75711145	698																						chr10	70815738	70816757		chr8	96261215	96262731
							chr2	69306861	69307634	774							chr2	88170127	88170747	621																						chr6	132732555	132734672		chr11	88337147	88338315
							chr2	70017103	70018686	1584							chr2	88627688	88628350	663																						chr17	39753653	39755041		chr1	212432636	212433343
							chr2	71417165	71417811	647							chr2	96325122	96325765	644																						chr16	46380594	46381278		chr1	3772592	3773026
							chr2	74119926	74120789	864							chr2	96868451	96869453	1003																						chr3	100709023	100710306		chr16	69338919	69340215
							chr2	75710434	75711123	690							chr2	101473932	101474476	545																						chr1	40096677	40097620		chr19	38851664	38852728
							chr2	88170168	88170725	558							chr2	102187666	102188162	497																						chr5	135398075	135399845		chr15	52528051	52529643
							chr2	88627782	88628307	526							chr2	102423217	102423866	650																						chr11	59210525	59211458		chr13	99200111	99201586
							chr2	96325169	96325622	454							chr2	112834419	112834790	372																						chr12	6605984	6607441		chr3	42653448	42654978
							chr2	102187314	102188145	832							chr2	113157025	113157908	884																						chr19	6361295	6362124		chr17	75904302	75905471
							chr2	102619201	102619719	519							chr2	113541451	113542131	681																						chr7	28685472	28687524		chr14	67674090	67675292
							chr2	111494615	111495089	475							chr2	120177014	120177470	457																										chr17	39753653	39755041
							chr2	113157188	113157957	770							chr2	120231513	120232014	502																										chr2	151261134	151262133
							chr2	113235331	113236097	767							chr2	127638127	127639255	1129																										chr7	1458954	1460318
							chr2	120177038	120177556	519							chr2	151357798	151358889	1092																										chr9	74886778	74887967
							chr2	120346218	120346952	735							chr2	191150456	191151281	826																										chr6	109094204	109095900
							chr2	127638355	127639207	853							chr2	196210714	196211461	748																										chr19	36850056	36851229
							chr2	130985610	130986183	574							chr2	196799297	196799854	558																										chr2	89830727	89831261
							chr2	162345320	162345928	609							chr2	197198500	197199298	799																										chr11	17077143	17078571
							chr2	171687592	171688299	708							chr2	203327933	203328871	939																										chr7	148883477	148885111
							chr2	172172565	172173084	520							chr2	222424117	222425552	1436																										GL000225.1	67259	67806
							chr2	176269330	176269873	544							chr2	223836997	223837910	914																										chr9	60686855	60687182
							chr2	183078526	183079046	521							chr2	233566251	233566873	623																										chr16	70800477	70801414
							chr2	196210659	196211528	870							chr2	237085279	237086279	1001																										chr5	140302554	140303408
							chr2	196799339	196799888	550							chr2	237475143	237475655	513																										chr1	15684043	15685272
							chr2	203328155	203329002	848							chr2	237674775	237675370	596																										chr1	169585305	169586506
							chr2	218129332	218129763	432							chr2	241881097	241881675	579																										chr6	15662137	15663287
							chr2	218781680	218782716	1037							chr20	1587919	1588716	798																										chr19	14528825	14530361
							chr2	223837159	223837799	641							chr20	1777066	1777416	351																										chr19	43983854	43984921
							chr2	230068221	230068628	408							chr20	3238688	3239568	881																										chr12	64451531	64452803
							chr2	230225536	230226129	594							chr20	3777479	3778346	868																										chr17	21551221	21551827
							chr2	233566396	233566863	468							chr20	3786251	3787206	956																										chr14	54901723	54903224
							chr2	237085589	237086318	730							chr20	4813321	4813942	622																										chr6	8063804	8064760
							chr2	241881080	241881726	647							chr20	5315857	5317053	1197																										chr2	219228896	219230445
							chr20	661782	662430	649							chr20	5750275	5751155	881																										chr15	50907791	50909175
							chr20	3777581	3778335	755							chr20	23357670	23358336	667																										chr15	64701771	64703647
							chr20	3786081	3787072	992							chr20	23637218	23638112	895																										chr1	2546333	2547612
							chr20	4013344	4014622	1279							chr20	24949264	24949990	727																										chr6	149749402	149750534
							chr20	4813169	4815241	2073							chr20	24950221	24950770	550																										chr5	55711828	55712815
							chr20	5316153	5316896	744							chr20	29262831	29263379	549																										chr10	61902943	61904005
							chr20	5750199	5751072	874							chr20	30376927	30377745	819																										chr5	171387281	171388753
							chr20	16573184	16573696	513							chr20	30812088	30812720	633																										chr8	116938073	116938581
							chr20	18496667	18497417	751							chr20	31073902	31074283	382																										chr8	80486268	80487323
							chr20	21100080	21100577	498							chr20	31157382	31157956	575																										chr20	39049829	39050413
							chr20	23083911	23084405	495							chr20	32031315	32031705	391																										chr21	32278478	32279502
							chr20	23357702	23358381	680							chr20	32189870	32190530	661																										chr6	99393706	99394188
							chr20	23637275	23638033	759							chr20	39049919	39050360	442																										chr1	226870375	226871175
							chr20	24949249	24950482	1234							chr20	41317164	41318017	854																										chr2	184597274	184599083
							chr20	25407595	25407929	335							chr20	43507464	43508239	776																										chr2	32627542	32628480
							chr20	30812162	30812739	578							chr20	43657188	43657926	739																										chr19	7293504	7294735
							chr20	31546937	31547573	637							chr20	45881023	45881636	614																										chr1	125069335	125069785
							chr20	31661732	31662158	427							chr20	47894624	47895024	401																										chr19	797186	798451
							chr20	31968107	31968502	396							chr20	48771451	48772420	970																										chr10	133378388	133379536
							chr20	32189986	32190619	634							chr20	51767136	51768215	1080																										chr3	194671736	194672915
							chr20	32762134	32762701	568							chr20	52191254	52191971	718																										chr17	7841219	7842904
							chr20	38304300	38305001	702							chr20	53579785	53580398	614																										chr9	129036299	129037188
							chr20	41317209	41317971	763							chr20	53875170	53875767	598																										chr8	142738886	142739648
							chr20	43507442	43508195	754							chr20	60055183	60056347	1165																										chr8	65633711	65634619
							chr20	43657253	43657869	617							chr20	62065491	62065876	386																										chr1	9909574	9910594
							chr20	44068645	44069763	1119							chr20	62219640	62220609	970																										chr11	65615720	65616394
							chr20	45097919	45098418	500							chr20	62929069	62929520	452																										chr7	124929435	124930262
							chr20	45180011	45181662	1652							chr20	63567498	63568695	1198																										chr2	28810518	28811301
							chr20	45406116	45406930	815							chr20	64038666	64039285	620																										chr2	17753185	17754634
							chr20	45881030	45881536	507							chr21	5128092	5128740	649																										chr16	81035650	81036626
							chr20	48771536	48772407	872							chr21	8230435	8230781	347																										chr3	14402546	14404788
							chr20	51767150	51767799	650							chr21	9246498	9247062	565																										chr11	67277596	67278163
							chr20	53875091	53875797	707							chr21	26572794	26573352	559																										chrX	152830331	152831493
							chr20	60055970	60056817	848							chr21	29076899	29077596	698																										chr17	36534421	36535943
							chr20	60138241	60138924	684							chr21	33361556	33362223	668																										chr10	3782441	3782883
							chr20	62603987	62604502	516							chr21	41369304	41370063	760																										chr17	8189054	8190317
							chr20	62652245	62652627	383							chr21	41766251	41767295	1045																										chr3	156816351	156817567
							chr20	63567332	63568468	1137							chr21	42746341	42746872	532																										chr11	535028	536370
							chr20	63873470	63874213	744							chr21	43728278	43729305	1028																										chr12	10364477	10365336
							chr21	5128137	5128741	605							chr21	44510540	44511112	573																										chr21	36989625	36990286
							chr21	14545523	14546301	779							chr21	44914169	44914732	564																										chr1	26110921	26112473
							chr21	26572596	26573329	734							chr21	44927632	44928133	502																										chr7	106425314	106426582
							chr21	29076957	29077684	728							chr21	45478748	45479307	560																										chr3	122513884	122515150
							chr21	29099748	29100086	339							chr22	16354484	16355007	524																										chr1	44819389	44820559
							chr21	36135514	36135990	477							chr22	19714109	19715215	1107																										chr16	53009	54324
							chr21	38231808	38232276	469							chr22	19986736	19987395	660																										chr9	15509997	15511367
							chr21	38376305	38376941	637							chr22	20429308	20429949	642																										chr10	101353748	101354803
							chr21	41369361	41370427	1067							chr22	21417260	21417859	600																										chr12	53492681	53493516
							chr21	41766104	41767260	1157							chr22	21468050	21468617	568																										chr7	44123094	44124178
							chr21	44510619	44511103	485							chr22	23696341	23697259	919																										chr19	14072841	14075170
							chr21	45479334	45479956	623							chr22	24427705	24428213	509																										chr11	13462469	13463907
							chr22	19714281	19715172	892							chr22	25420838	25421251	414																										chr9	98795999	98796809
							chr22	20429299	20429826	528							chr22	25564508	25565621	1114																										chr1	175022833	175023823
							chr22	22117630	22118303	674							chr22	28679597	28680155	559																										chr4	1247722	1248750
							chr22	23070442	23070853	412							chr22	30591518	30592236	719																										chr9	81688224	81690211
							chr22	23696335	23697499	1165							chr22	31107230	31108090	861																										chr5	181190857	181192275
							chr22	24427600	24428326	727							chr22	31235554	31236656	1103																										chr8	8893180	8893727
							chr22	30591553	30592246	694							chr22	32411815	32412308	494																										chr9	132669665	132670972
							chr22	31107543	31108050	508							chr22	35648249	35648888	640																										chr3	75669250	75669570
							chr22	32411764	32412351	588							chr22	36506743	36507446	704																										chr19	912541	913809
							chr22	35381018	35381760	743							chr22	38335947	38336636	690																										chr1	155277245	155277830
							chr22	35648302	35648944	643							chr22	38981768	38982376	609																										chr14	93206576	93207817
							chr22	36506723	36507352	630							chr22	39040818	39041286	469																										chr2	201260339	201262179
							chr22	38335910	38336526	617							chr22	39349860	39350621	762																										chr11	72737469	72739401
							chr22	39388286	39388859	574							chr22	39388183	39388742	560																										chr11	85647594	85648367
							chr22	43187539	43188143	605							chr22	43187522	43188090	569																										chr8	85245364	85246091
							chr22	43812000	43812725	726							chr22	43811965	43812718	754																										chr5	111511968	111512752
							chr22	45671728	45672520	793							chr22	44497850	44498581	732																										chr11	128694008	128695915
							chr22	49656917	49657524	608							chr22	45671543	45672593	1051																										chr14	81169831	81170707
							chr22	50190270	50191418	1149							chr22	50190312	50191155	844																										chr1	173714761	173715752
							chr3	11719136	11720553	1418							chr22	50531911	50532331	421																										chr9	69759300	69760418
							chr3	12810048	12810450	403							chr3	9915240	9915901	662																										chr7	135210900	135212079
							chr3	14431875	14432816	942							chr3	11719091	11720688	1598																										chr11	68212420	68214566
							chr3	23810540	23811140	601							chr3	16512922	16513738	817																										chr11	2884197	2886207
							chr3	37998601	37999015	415							chr3	23810531	23811117	587																										chr11	45885372	45886031
							chr3	43105684	43106193	510							chr3	42502107	42502896	790																										chr21	45643597	45644369
							chr3	44648708	44649246	539							chr3	43105683	43106253	571																										chr13	20773240	20774370
							chr3	46693288	46693983	696							chr3	46207418	46208232	815																										chr15	100601612	100603128
							chr3	47788797	47789623	827							chr3	47824783	47825433	651																										chr22	23180355	23181729
							chr3	48465807	48466774	968							chr3	48465775	48466775	1001																										chr17	38824464	38825736
							chr3	48656054	48657018	965							chr3	48663292	48664216	925																										chr17	69326542	69327682
							chr3	48663457	48664232	776							chr3	49357510	49358394	885																										chr8	102978865	102980040
							chr3	49357473	49358682	1210							chr3	50154963	50155721	759																										chr6	11381327	11382432
							chr3	50155043	50155499	457							chr3	51974603	51975393	791																										chr17	7241542	7242564
							chr3	51973597	51974445	849							chr3	53044948	53045437	490																										chr12	8081695	8082959
							chr3	51974766	51975355	590							chr3	67654155	67654655	501																										chr5	81301150	81302181
							chr3	53044943	53045444	502							chr3	72099706	72100745	1040																										chr6	87700770	87702378
							chr3	58008276	58009211	936							chr3	105368992	105369800	809																										chr16	85010838	85012025
							chr3	67654167	67654674	508							chr3	107431192	107432104	913																										chr19	10835691	10836746
							chr3	72099938	72100933	996							chr3	111674325	111675019	695																										chr2	157875721	157876919
							chr3	107431257	107432003	747							chr3	119322461	119323456	996																										chr6	154355426	154356262
							chr3	111674201	111675085	885							chr3	123201667	123202567	901																										chr9	136790630	136791934
							chr3	119322734	119323776	1043							chr3	125990205	125991033	829																										chr9	37119890	37121220
							chr3	122324920	122325728	809							chr3	129305630	129306394	765																										chr14	74881500	74882610
							chr3	123201790	123202361	572							chr3	130002719	130003194	476																										chr19	4342867	4344153
							chr3	125990225	125990736	512							chr3	133805674	133806110	437																										chr6	10747189	10748224
							chr3	126083968	126084571	604							chr3	134598789	134599265	477																										chr6	137217912	137219583
							chr3	128075678	128076239	562							chr3	138608786	138609367	582																										chr13	24160621	24161404
							chr3	129305639	129306120	482							chr3	141659794	141660541	748																										chr16	8797231	8798231
							chr3	129315902	129316557	656							chr3	149086013	149086727	715																										chr11	74397934	74399041
							chr3	130002737	130003198	462							chr3	151085544	151086469	926																										chr2	15560676	15561499
							chr3	134597945	134598398	454							chr3	152204752	152205537	786																										chr19	49817480	49819135
							chr3	138608752	138609373	622							chr3	154121151	154122038	888																										chr16	4537768	4538976
							chr3	149086034	149086782	749							chr3	177359159	177360236	1078																										chr17	78916105	78916962
							chr3	151085297	151086718	1422							chr3	183555101	183555626	526																										chr16	81746013	81746561
							chr3	152204836	152205428	593							chr3	196639393	196640273	881																										chr6	14117348	14118578
							chr3	153160627	153161094	468							chr3	198080099	198080925	827																										chr1	180953843	180954507
							chr3	154121219	154122013	795							chr4	2764095	2764757	663																										chrX	71283089	71284274
							chr3	169662037	169662551	515							chr4	3955045	3956073	1029																										chr16	29862439	29863438
							chr3	169812400	169812939	540							chr4	8269810	8270587	778																										chr9	129177690	129178426
							chr3	170002181	170002791	611							chr4	13654213	13654772	560																										chr16	2980007	2981013
							chr3	177359603	177360229	627							chr4	47484965	47485928	964																										chr3	57227303	57228587
							chr3	183447315	183447972	658							chr4	48016471	48017057	587																										chr8	73971649	73972429
							chr3	184711397	184712159	763							chr4	73741002	73742477	1476																										chr10	72319272	72320185
							chr3	196639294	196640093	800							chr4	76420875	76421529	655																										chr13	21458429	21459701
							chr4	53091	53746	656							chr4	77193493	77194145	653																										chr3	197949553	197950887
							chr4	2764019	2764691	673							chr4	81471143	81472212	1070																										chr1	161305220	161306291
							chr4	3955107	3956335	1229							chr4	86891954	86892679	726																										chr22	16352568	16353115
							chr4	8158363	8159321	959							chr4	89307575	89308280	706																										chr4	143335681	143337780
							chr4	13544590	13545192	603							chr4	99946121	99947082	962																										chr12	112381546	112382856
							chr4	13654143	13654735	593							chr4	103076154	103076785	632																										chr1	125181350	125181670
							chr4	40238649	40239107	459							chr4	140427377	140427918	542																										chr19	11505138	11506395
							chr4	47485034	47485966	933							chr4	151760621	151761428	808																										chr10	35126794	35127971
							chr4	73740690	73742287	1598							chr4	153433265	153433743	479																										chr11	17351408	17352775
							chr4	77193530	77194053	524							chr4	168318357	168318963	607																										chr19	21505492	21506579
							chr4	80335581	80336073	493							chr4	183722187	183723260	1074																										chr3	125990157	125990904
							chr4	89307546	89308208	663							chr4	184343692	184344046	355																										chr6	45377260	45378589
							chr4	90127770	90128367	598							chr5	1494559	1495516	958																										chr11	66069761	66071342
							chr4	99946140	99947064	925							chr5	34838887	34839532	646																										chr4	143513074	143514564
							chr4	120816042	120816679	638							chr5	36724669	36725377	709																										chr19	35702338	35703056
							chr4	129096140	129096620	481							chr5	43041908	43043286	1379																										chrY	56685299	56685844
							chr4	139665698	139666334	637							chr5	53560635	53561104	470																										chr15	74789020	74789787
							chr4	140153854	140154551	698							chr5	66596285	66597126	842																										chr9	214017	216340
							chr4	140427458	140427840	383							chr5	67004063	67004536	474																										chr16	1677920	1678774
							chr4	151760692	151761394	703							chr5	70401068	70401758	691																										chr1	16498555	16499638
							chr4	153152969	153153680	712							chr5	77210362	77211145	784																										chr1	31413034	31413939
							chr4	153433254	153433720	467							chr5	79611743	79612203	461																										chr16	3086353	3087286
							chr4	168318307	168318889	583							chr5	91382617	91383778	1162																										chr2	178450370	178451741
							chr4	183098673	183099672	1000							chr5	100901029	100901695	667																										chr17	38729663	38730678
							chr4	183722197	183723248	1052							chr5	120132503	120133085	583																										chr2	71453293	71454790
							chr5	1494598	1495392	795							chr5	124651588	124652117	530																										chr11	74988497	74989334
							chr5	8457291	8458113	823							chr5	131655368	131655932	565																										chr17	46266490	46267572
							chr5	16935511	16936466	956							chr5	134411520	134412271	752																										chr22	40462245	40463494
							chr5	34244670	34245235	566							chr5	136132683	136133536	854																										chr21	41420128	41420955
							chr5	36724778	36725382	605							chr5	139765564	139766031	468																										chr12	48197791	48198924
							chr5	40841355	40842038	684							chr5	142024848	142025344	497																										chr12	68331847	68332992
							chr5	41869904	41870660	757							chr5	149730000	149730630	631																										chr7	17939602	17941022
							chr5	43041835	43043345	1511							chr5	150085996	150086563	568																										chr6	31651645	31652291
							chr5	53560612	53561247	636							chr5	151086708	151087186	479																										chr13	42048490	42049620
							chr5	58491319	58491959	641							chr5	170311924	170312582	659																										chr6	39114524	39115538
							chr5	67004094	67004777	684							chr5	176898740	176899298	559																										chr19	11319837	11321333
							chr5	70401047	70401756	710							chr5	180909440	180910346	907																										chr6	135054312	135055467
							chr5	74434098	74434552	455							chr6	1554767	1555495	729																										chr3	196968542	196970080
							chr5	95731382	95731947	566							chr6	3162677	3163338	662																										chr12	54298697	54301050
							chr5	100901000	100901863	864							chr6	6885550	6886106	557																										chr8	90645175	90646571
							chr5	112737363	112737835	473							chr6	10720192	10721080	889																										chr22	45671666	45672419
							chr5	116573755	116574144	390							chr6	12290279	12290791	513																										chr6	32127625	32128328
							chr5	124651559	124652260	702							chr6	24402721	24403610	890																										chr12	69738616	69739814
							chr5	126813732	126814500	769							chr6	25278785	25279602	818																										chr7	33062019	33063525
							chr5	132466973	132467516	544							chr6	26251459	26252082	624																										chr7	69598225	69598690
							chr5	134366815	134367239	425							chr6	27824068	27825125	1058																										chr11	77410548	77412061
							chr5	134411572	134412315	744							chr6	28355822	28356461	640																										chr17	30116369	30117380
							chr5	136132621	136133491	871							chr6	28977272	28977828	557																										chr15	42736283	42737567
							chr5	139765604	139766079	476							chr6	29926349	29927268	920																										chr19	47369784	47370345
							chr5	140591431	140592045	615							chr6	30626502	30627141	640																										chr22	29837752	29838799
							chr5	142024940	142025410	471							chr6	30884340	30884966	627																										chr11	45917410	45918947
							chr5	142713167	142713574	408							chr6	31403366	31404090	725																										chr7	7566571	7567585
							chr5	150085965	150086634	670							chr6	31497757	31498434	678																										chr1	9234185	9235475
							chr5	151214590	151215382	793							chr6	31806519	31807091	573																										chr17	19507406	19508313
							chr5	175478621	175479223	603							chr6	31821348	31821980	633																										chr9	101533277	101534392
							chr5	176898636	176899315	680							chr6	32177413	32178256	844																										chr19	52962369	52963335
							chr5	180090303	180090717	415							chr6	32178314	32178735	422																										chr1	11012285	11013410
							chr5	180909567	180910390	824							chr6	34791676	34792419	744																										chr14	57390438	57391558
							chr6	6008722	6009190	469							chr6	36291241	36292260	1020																										chr4	151760620	151761386
							chr6	10720253	10721028	776							chr6	41028096	41028569	474																										chr9	99821337	99822357
							chr6	12289934	12290502	569							chr6	41199755	41200569	815																										chr11	76380384	76381741
							chr6	13873606	13874233	628							chr6	41546213	41547204	992																										chr8	144103318	144105174
							chr6	24402829	24403631	803							chr6	53061380	53061877	498																										chr13	48037320	48038451
							chr6	26223674	26224233	560							chr6	73310099	73310631	533																										chr1	150628675	150630248
							chr6	26251392	26252113	722							chr6	73523434	73523914	481																										chr2	109613547	109614623
							chr6	26550373	26550886	514							chr6	96924220	96924733	514																										chr7	107743049	107744749
							chr6	27752695	27753452	758							chr6	99393739	99394531	793																										chr12	6341078	6342136
							chr6	27824049	27824624	576							chr6	99520896	99521560	665																										chr11	2444826	2445764
							chr6	28355845	28356392	548							chr6	100880978	100881583	606																										chr9	122904555	122905720
							chr6	29792556	29793097	542							chr6	108117692	108118289	598																										chr19	57191195	57192187
							chr6	29926443	29927216	774							chr6	108175647	108176458	812																										chr12	131894374	131896874
							chr6	29976636	29977343	708							chr6	110476212	110477076	865																										chr1	115976078	115977424
							chr6	30626594	30627261	668							chr6	110826160	110826890	731																										chr1	2049819	2050944
							chr6	30690684	30691218	535							chr6	119078228	119078961	734																										chr17	81910798	81911634
							chr6	31308109	31308738	630							chr6	129709750	129710522	773																										chr10	100535700	100536391
							chr6	31403359	31404003	645							chr6	134229807	134230401	595																										chr4	141636319	141636902
							chr6	31497961	31498422	462							chr6	135180780	135181722	943																										chr5	78294166	78295688
							chr6	31558369	31559357	989							chr6	135182495	135183336	842																										chr1	120558233	120559088
							chr6	31806485	31807317	833							chr6	139323715	139324149	435																										chr11	31509273	31510330
							chr6	31821409	31822035	627							chr6	142819801	142820303	503																										chr1	153977006	153978076
							chr6	32177526	32178781	1256							chr6	160100717	160101028	312																										chr10	119650767	119651841
							chr6	34791818	34792306	489							chr6	167827023	167827451	429																										chr16	57462453	57463233
							chr6	36291203	36291961	759							chr7	191994	193172	1179																										chrY	11329671	11330246
							chr6	37102453	37103010	558							chr7	1169567	1170153	587																										chr12	121800016	121801018
							chr6	39725103	39725494	392							chr7	4725048	4726156	1109																										chr10	75110928	75112643
							chr6	41028226	41028665	440							chr7	5424436	5425400	965																										chrX	48911227	48912140
							chr6	41271430	41271959	530							chr7	5486664	5487097	434																										chr15	89813571	89815376
							chr6	41546148	41547100	953							chr7	6026080	6026848	769																										chr2	197452925	197454336
							chr6	41683055	41683619	565							chr7	6577123	6577864	742																										chr10	128063409	128064001
							chr6	53334887	53335584	698							chr7	23205884	23206655	772																										chr11	3796749	3797747
							chr6	53651538	53652221	684							chr7	29194569	29195438	870																										chr13	100673992	100675482
							chr6	56954900	56955382	483							chr7	33039464	33040217	754																										chr11	94543759	94545571
							chr6	57961150	57961547	398							chr7	37683621	37684042	422																										chr19	47130576	47131505
							chr6	73309780	73310544	765							chr7	37684925	37685542	618																										chr5	172005913	172007419
							chr6	73523444	73523919	476							chr7	41705125	41706045	921																										chr3	12483968	12484974
							chr6	96924332	96924905	574							chr7	58434293	58434852	560																										chr12	93676973	93678028
							chr6	99393745	99394240	496							chr7	64313780	64314516	737																										chr5	177311386	177312343
							chr6	99520985	99521552	568							chr7	73324084	73324684	601																										chr1	65254163	65254881
							chr6	100880968	100881757	790							chr7	74775632	74776132	501																										chr12	120116086	120117562
							chr6	107823163	107823875	713							chr7	77199114	77200003	890																										chr22	41301349	41302363
							chr6	108175551	108176290	740							chr7	87628013	87628597	585																										chr15	63833092	63834613
							chr6	110476325	110476713	389							chr7	90244856	90245619	764																										chr9	89318099	89319242
							chr6	110859099	110860006	908							chr7	91264295	91265118	824																										chr18	50967798	50968620
							chr6	129709750	129710361	612							chr7	92718175	92718768	594																										chr12	25385636	25386911
							chr6	134229543	134230489	947							chr7	96709257	96710119	863																										chr1	21439847	21440549
							chr6	134372789	134373531	743							chr7	99997450	99997865	416																										chr17	82292223	82293262
							chr6	135180778	135181643	866							chr7	100356565	100357858	1294																										chr1	58815326	58816549
							chr6	135182742	135183229	488							chr7	100450512	100450933	422																										chr8	93740115	93741568
							chr6	138161559	138162369	811							chr7	100483275	100483974	700																										chr19	14689559	14690615
							chr6	142819771	142820181	411							chr7	100633282	100634141	860																										chr6	2764816	2766553
							chr6	149963439	149963905	467							chr7	101321470	101322084	615																										GL000225.1	133552	134017
							chr6	150865876	150866675	800							chr7	104941032	104941856	825																										chr15	34969111	34970019
							chr6	157823250	157823974	725							chr7	105531988	105532737	750																										chr1	19209606	19210840
							chr7	192054	193163	1110							chr7	106865303	106866016	714																										chr10	5976878	5978204
							chr7	816586	817141	556							chr7	116953236	116954241	1006																										chr1	16904074	16905198
							chr7	4724841	4725910	1070							chr7	121395753	121396384	632																										chr1	179954194	179955535
							chr7	5486586	5487095	510							chr7	127253568	127254224	657																										chr8	143815104	143816277
							chr7	6026247	6026765	519							chr7	128135657	128136363	707																										chr12	120534184	120535381
							chr7	6577139	6577784	646							chr7	128236306	128236925	620																										chr1	58545888	58546930
							chr7	15237180	15237897	718							chr7	128361137	128362106	970																										chr17	78168450	78169491
							chr7	23205940	23206623	684							chr7	129779829	129780773	945																										chr1	161547635	161548540
							chr7	23490290	23490828	539							chr7	130883921	130884373	453																										chr17	50707104	50708119
							chr7	26398368	26398994	627							chr7	133081592	133082391	800																										chr11	776856	778081
							chr7	37342517	37343189	673							chr7	140390446	140390868	423																										chr14	94026160	94026854
							chr7	41705082	41705939	858							chr7	141975912	141976451	540																										chr22	42614013	42615625
							chr7	64306988	64307675	688							chr7	150404829	150405781	953																										chr20	35771745	35772934
							chr7	64313817	64314543	727							chr7	151083132	151083737	606																										chr14	105064822	105065545
							chr7	73324081	73324825	745							chr7	151851370	151851828	459																										chr7	6008520	6009835
							chr7	74775613	74776159	547							chr7	154927857	154928921	1065																										chr11	65314398	65316188
							chr7	87627924	87628601	678							chr7	156999536	157000667	1132																										chr1	43453504	43454339
							chr7	90244882	90245532	651							chr7	157010269	157011037	769																										chr2	113541375	113542388
							chr7	91264261	91264979	719							chr7	157612684	157613520	837																										chr11	32829479	32830588
							chr7	92718215	92718684	470							chr8	8227373	8228990	1618																										chr22	37608317	37609512
							chr7	93117461	93118124	664							chr8	8243973	8244447	475																										chr16	82169779	82170565
							chr7	96709407	96709952	546							chr8	9150998	9151678	681																										chr19	48469125	48470022
							chr7	99997453	99997903	451							chr8	11201472	11201870	399																										chr16	71461865	71462508
							chr7	100356611	100357636	1026							chr8	12435992	12437188	1197																										chr2	37761805	37762465
							chr7	100450410	100450928	519							chr8	13132849	13133351	503																										chr12	51172316	51173485
							chr7	100633389	100633903	515							chr8	22691619	22693413	1795																										chr6	3022328	3024354
							chr7	100837234	100837623	390							chr8	22704487	22705021	535																										chr4	1167205	1167911
							chr7	101154416	101154959	544							chr8	23542209	23542651	443																										chr11	117327490	117328616
							chr7	101321568	101322068	501							chr8	28493845	28494960	1116																										chr10	110210452	110211157
							chr7	105532059	105532726	668							chr8	29529511	29529947	437																										chr19	1260423	1261754
							chr7	105678587	105679231	645							chr8	47842750	47843242	493																										chr17	31094488	31095830
							chr7	106865196	106866626	1431							chr8	54134913	54135720	808																										chr13	91347229	91349158
							chr7	112391817	112392212	396							chr8	55844136	55844667	532																										chr7	139829234	139830820
							chr7	116953297	116954331	1035							chr8	55939397	55939917	521																										chr5	170295447	170297849
							chr7	128135622	128136375	754							chr8	60678115	60678493	379																										chr5	127029803	127031422
							chr7	128361460	128362059	600							chr8	66439044	66439457	414																										chr20	10672517	10675035
							chr7	131109760	131110330	571							chr8	73991299	73992191	893																										chr13	113758670	113759749
							chr7	133081707	133082370	664							chr8	85245318	85246117	800																										chr16	84504218	84505121
							chr7	149873434	149874389	956							chr8	94719684	94720332	649																										chr1	15847120	15849023
							chr7	150404812	150405853	1042							chr8	99893159	99893832	674																										chr10	114938064	114938661
							chr7	151083070	151083724	655							chr8	103371214	103371841	628																										chr19	48899842	48901020
							chr7	154927817	154928913	1097							chr8	116652011	116653092	1082																										chr14	22956450	22957601
							chr7	156999477	157000295	819							chr8	141205863	141206307	445																										chr2	218128703	218129187
							chr7	157010204	157010760	557							chr8	141235003	141235465	463																										chr15	63496715	63497789
							chr7	157612795	157613417	623							chr8	142738882	142739672	791																										chr10	95755645	95757002
							chr7	157854511	157855047	537							chr8	143191432	143192080	649																										chr12	50504880	50505930
							chr8	8227397	8228898	1502							chr8	143553019	143553809	791																										chr11	47248436	47249455
							chr8	12436354	12437231	878							chr8	143942088	143942686	599																										chr4	42656006	42657830
							chr8	13132536	13133308	773							chr8	144060272	144061145	874																										chr14	21476435	21477889
							chr8	22704546	22705080	535							chr8	144465291	144465672	382																										chr11	47399728	47400662
							chr8	23541550	23542207	658							chr8	145051693	145052209	517																										chr15	40873779	40874398
							chr8	28493868	28494673	806							chr9	273358	274223	866																										chr5	178729922	178730884
							chr8	37747699	37748152	454							chr9	17134752	17135617	866																										chr14	81220353	81221734
							chr8	54134953	54135659	707							chr9	19408782	19409290	509																										chr20	43507367	43508163
							chr8	55939109	55939883	775							chr9	36036847	36037595	749																										chr22	31399145	31400134
							chr8	57209616	57210547	932							chr9	41273685	41274321	637																										chr9	136483489	136484248
							chr8	58145554	58146266	713							chr9	61330577	61331138	562																										chr15	89912444	89913204
							chr8	59118108	59118868	761							chr9	68974992	68975836	845																										chrX	129982077	129983252
							chr8	60678051	60678468	418							chr9	69672165	69673203	1039																										chr2	159614527	159616610
							chr8	73991294	73992521	1228							chr9	76571529	76572226	698																										chr2	165953288	165954442
							chr8	99893129	99893720	592							chr9	78296906	78297756	851																										chr7	106865307	106866168
							chr8	116652001	116653104	1104							chr9	94332399	94332816	418																										chr17	21511275	21511731
							chr8	123160770	123161396	627							chr9	96654790	96655613	824																										chr17	4703710	4704580
							chr8	130045787	130046316	530							chr9	97501398	97502044	647																										chr4	82899825	82901435
							chr8	130206531	130207507	977							chr9	100427230	100427827	598																										chr16	18925413	18926981
							chr8	135456798	135457252	455							chr9	113349343	113350007	665																										chr1	27234445	27235374
							chr8	140098850	140100184	1335							chr9	113565382	113565875	494																										chr6	108074071	108075300
							chr8	141127867	141128307	441							chr9	114372746	114373151	406																										chr11	61792230	61793338
							chr8	141205646	141206287	642							chr9	127244822	127245441	620																										chr22	36953759	36954860
							chr8	141234287	141235135	849							chr9	127770849	127771426	578																										chr6	156778383	156779954
							chr8	141265219	141266157	939							chr9	127930465	127931069	605																										chr17	18182820	18184896
							chr8	142739029	142739562	534							chr9	129175821	129176373	553																										chr2	112645223	112646641
							chr8	143553002	143553613	612							chr9	129460540	129461079	540																										chr12	50763471	50765182
							chr8	143942155	143942782	628							chr9	129884527	129885108	582																										chr13	44917924	44918675
							chr8	144060322	144061121	800							chr9	134067168	134068097	930																										chr11	107565327	107565901
							chr9	28918	29295	378							chr9	136045766	136046744	979																										chr9	135500163	135501276
							chr9	178875	179389	515							chr9	137030307	137030905	599																										chr2	174595871	174596553
							chr9	273259	274392	1134							chr9	137053493	137054158	666																										chr17	40062631	40063731
							chr9	17135037	17135677	641							chr9	137114315	137115066	752																										chr11	126062588	126063183
							chr9	36036872	36037409	538							chr9	137277510	137278522	1013																										chr4	88456495	88457828
							chr9	41272910	41273360	451							chr9	137604904	137605359	456																										chr7	141737703	141738798
							chr9	41273738	41274306	569							chrX	12906777	12907301	525																										chr13	52159069	52159737
							chr9	68975120	68975810	691							chrX	12955750	12956875	1126																										chr17	74712090	74713037
							chr9	69672132	69673116	985							chrX	30577192	30577844	653																										chr3	108221912	108222848
							chr9	73132216	73132821	606							chrX	40013342	40015039	1698																										chr21	44455385	44456199
							chr9	75890542	75891277	736							chrX	40083150	40083935	786																										chr9	136399560	136400477
							chr9	78297038	78297540	503							chrX	40090070	40090531	462																										chr11	110429762	110430662
							chr9	96654799	96655471	673							chrX	40095934	40098040	2107																										chr12	15911086	15911840
							chr9	97038662	97039254	593							chrX	40105624	40106606	983																										chr5	217850	219182
							chr9	98796048	98796978	931							chrX	40109174	40109824	651																										chr3	40505891	40506365
							chr9	105557846	105558478	633							chrX	41275845	41276533	689																										chr16	28553603	28554608
							chr9	113580803	113581250	448							chrX	45851241	45851807	567																										chr8	41577828	41578844
							chr9	127770963	127771598	636							chrX	49053232	49053962	731																										chr17	16380334	16381560
							chr9	127930445	127930941	497							chrX	49163525	49163996	472																										chr9	33816669	33818851
							chr9	128683867	128684471	605							chrX	49166015	49166912	898																										chr7	155002288	155004011
							chr9	129175887	129176833	947							chrX	49184515	49185137	623
							chr9	129202793	129203263	471							chrX	52995047	52996141	1095
							chr9	129460589	129461226	638							chrX	53093916	53094697	782
							chr9	133341272	133341822	551							chrX	55488611	55489436	826
							chr9	134381797	134382215	419							chrX	56763927	56764410	484
							chr9	136045725	136046677	953							chrX	64205676	64206110	435
							chr9	136483480	136483936	457							chrX	68693676	68694517	842
							chr9	137030343	137031727	1385							chrX	70289649	70290527	879
							chr9	137053580	137054160	581							chrX	70433967	70434798	832
							chr9	137069923	137070662	740							chrX	71253980	71254727	748
							chr9	137114209	137114918	710							chrX	77910532	77911399	868
							chr9	137277351	137278241	891							chrX	81201829	81202414	586
							chr9	137454177	137454666	490							chrX	86047120	86047465	346
							chr9	137458963	137459591	629							chrX	103629102	103629565	464
							chr9	137619195	137619647	453							chrX	103686300	103686876	577
							chrX	10156571	10157058	488							chrX	104156385	104157233	849
							chrX	12955669	12956832	1164							chrX	118974648	118975576	929
							chrX	15493003	15493704	702							chrX	119564911	119565654	744
							chrX	19874724	19875529	806							chrX	123961705	123962821	1117
							chrX	23667516	23667931	416							chrX	129540156	129540973	818
							chrX	30577225	30577896	672							chrX	129957033	129957905	873
							chrX	40013623	40014089	467							chrX	130091736	130092396	661
							chrX	40014298	40015136	839							chrX	130902825	130903380	556
							chrX	40083072	40083891	820							chrX	134549125	134549989	865
							chrX	40096050	40097926	1877							chrX	136147110	136147880	771
							chrX	40105621	40106619	999							chrX	151396770	151397834	1065
							chrX	40109231	40109802	572							chrX	153334129	153334556	428
							chrX	40154786	40155425	640							chrY	10796416	10796734	319
							chrX	41275851	41276671	821							chrY	11329708	11330222	515
							chrX	49053317	49054013	697							GL000008.2	1940	2514	575
							chrX	49163537	49164132	596							GL000195.1	30571	31131	561
							chrX	49166030	49167436	1407							GL000205.2	62871	63541	671
							chrX	53093772	53094663	892							GL000224.1	2051	2441	391
							chrX	54182557	54183144	588							GL000225.1	33628	33958	331
							chrX	55488645	55489266	622							GL000225.1	74761	75152	392
							chrX	56763981	56764644	664							KI270713.1	21881	22428	548
							chrX	68693550	68694367	818
							chrX	70289669	70290242	574
							chrX	70434078	70434759	682
							chrX	71253704	71254678	975
							chrX	72276790	72277308	519
							chrX	75155875	75156353	479
							chrX	76172905	76173770	866
							chrX	77910534	77911802	1269
							chrX	81121210	81122101	892
							chrX	81201810	81202747	938
							chrX	102651269	102651889	621
							chrX	103215011	103215730	720
							chrX	103607743	103608341	599
							chrX	104156498	104157345	848
							chrX	119399191	119399777	587
							chrX	119564904	119565555	652
							chrX	123961823	123962920	1098
							chrX	125203232	125204222	991
							chrX	129540168	129540930	763
							chrX	129983622	129984536	915
							chrX	130902783	130903306	524
							chrX	134549180	134550066	887
							chrX	139204463	139205438	976
							chrX	151396648	151397533	886
							chrX	153333718	153334092	375
							chrX	154368992	154369656	665
							GL000195.1	30602	31120	519
							GL000205.2	63047	63894	848
							GL000224.1	2083	2592	510
							KI270590.1	2173	3067	895
							KI270729.1	4518	5096	579
							KI270729.1	22213	22783	571
							KI270733.1	124627	125026	400

## Sheet: IL-10 subset VIII
	PeakID	Chr	Start	End	Strand	Peak Score	Annotation	Distance to TSS	Nearest PromoterID	Entrez ID	Nearest Unigene	Nearest Refseq	Nearest Ensembl	Gene Name	Gene Alias	Gene Description	Gene Type
	Diff_bind_peak_1	chr16	787864	789156	+	40	promoter-TSS (NM_001324086)	-110	NM_022092	63922	Hs.153850	NM_022092	ENSG00000127586	CHTF18	C16orf41|C321D2.2|C321D2.3|C321D2.4|CHL12|Ctf18|RUVBL	chromosome transmission fidelity factor 18	protein-coding
	Diff_bind_peak_2	chr10	49190113	49190641	+	38	Intergenic	-1986	NM_001288742	170371	Hs.385493	NM_001010863	ENSG00000204161	TMEM273	C10orf128	transmembrane protein 273	protein-coding
	Diff_bind_peak_3	chr1	23483686	23484531	+	37	promoter-TSS (NM_017707).2	71	NM_017707	55616	Hs.437379	NM_017707	ENSG00000088280	ASAP3	ACAP4|CENTB6|DDEFL1|UPLC1	ArfGAP with SH3 domain	ankyrin repeat and PH domain 3	protein-coding
	Diff_bind_peak_4	chrX	10014374	10016297	+	34	promoter-TSS (NM_015691)	-420	NM_015691	55841	Hs.527524	NM_015691	ENSG00000047644	WWC3	BM042	WWC family member 3	protein-coding
	Diff_bind_peak_5	chr22	20319503	20320714	+	32	promoter-TSS (NM_033257)	-48	NM_033257	85359	Hs.410965	NM_033257	ENSG00000128185	DGCR6L	DGCR6	DiGeorge syndrome critical region gene 6 like	protein-coding
	Diff_bind_peak_6	chr21	38660496	38661315	+	31	promoter-TSS (NM_001243428)	-238	NM_001243428	2078	Hs.473819	NM_004449	ENSG00000157554	ERG	erg-3|p55	ETS transcription factor ERG	protein-coding
	Diff_bind_peak_7	chr17	57674835	57675297	+	30	exon (NM_138962	exon (NM_138962	exon 12 of 14)	-66654	NR_110807	101927539	Hs.680439	NR_110807	ENSG00000263499	LOC101927539	-	uncharacterized LOC101927539	ncRNA
	Diff_bind_peak_9	chr2	200585587	200586340	+	29	promoter-TSS (NM_001159)	-51	NM_001159	316	Hs.406238	NM_001159	ENSG00000138356	AOX1	AO|AOH1	aldehyde oxidase 1	protein-coding
	Diff_bind_peak_8	chr6	131627625	131628466	+	29	exon (NM_004830	exon (NM_004830	exon 1 of 29)	197	NM_004830	9439	Hs.29679	NM_004830	ENSG00000112282	MED23	ARC130|CRSP130|CRSP133|CRSP3|DRIP130|MRT18|SUR-2|SUR2	mediator complex subunit 23	protein-coding
	Diff_bind_peak_10	chr1	161214680	161216128	+	28	intron (NM_004106	intron (NM_004106	intron 1 of 4)	109	NM_004106	2207	Hs.433300	NM_004106	ENSG00000158869	FCER1G	FCRG	Fc fragment of IgE receptor Ig	protein-coding
	Diff_bind_peak_12	chr22	38705827	38707047	+	27	intron (NM_004286	CpG	493	NM_004286	9567	Hs.276925	NM_004286	ENSG00000100226	GTPBP1	GP-1|GP1|HSPC018	GTP binding protein 1	protein-coding
	Diff_bind_peak_13	chr1	7704001	7705196	+	27	promoter-TSS (NM_001349626)	-138	NM_001349618	23261	Hs.397705	NM_015215	ENSG00000171735	CAMTA1	CANPMR	calmodulin binding transcription activator 1	protein-coding
	Diff_bind_peak_11	chr3	129248917	129250109	+	27	promoter-TSS (NM_016128)	-93	NM_016128	22820	Hs.518250	NM_016128	ENSG00000181789	COPG1	COPG	coatomer protein complex subunit gamma 1	protein-coding
	Diff_bind_peak_14	chr16	67000482	67001042	+	26	exon (NM_173815	exon (NM_173815	exon 3 of 12)	223	NM_001190201	283848	Hs.346947	NM_173815	ENSG00000172824	CES4A	CES6|CES8	carboxylesterase 4A	protein-coding
	Diff_bind_peak_18	chr20	4085349	4085808	+	25	Intergenic	-63201	NM_001270691	54498	Hs.433337	NM_175839	ENSG00000088826	SMOX	C20orf16|PAO|PAO-1|PAO1|PAOH|PAOH1|SMO	spermine oxidase	protein-coding
	Diff_bind_peak_17	chr2	240135842	240136884	+	25	promoter-TSS (NM_001163424)	-16	NM_138336	150678	Hs.293884	NM_138336	ENSG00000172428	COPS9	CSNAP|MYEOV2	COP9 signalosome subunit 9	protein-coding
	Diff_bind_peak_15	chr1	34859020	34859932	+	25	promoter-TSS (NM_001164824)	273	NM_001164825	113444	Hs.27160	NM_138428	ENSG00000163866	SMIM12	C1orf212	small integral membrane protein 12	protein-coding
	Diff_bind_peak_16	chr12	105330459	105331038	+	25	promoter-TSS (NM_001145199)	57	NM_001145199	387882	Hs.368938	NM_207376	ENSG00000235162	C12orf75	AGD3|OCC-1|OCC1	chromosome 12 open reading frame 75	protein-coding
	Diff_bind_peak_26	chr20	33443143	33444540	+	24	promoter-TSS (NM_003098)	51	NM_003098	6640	Hs.31121	NM_003098	ENSG00000101400	SNTA1	LQT12|SNT1|TACIP1|dJ1187J4.5	syntrophin alpha 1	protein-coding
	Diff_bind_peak_23	chr17	38351574	38352984	+	24	exon (NM_014598	exon (NM_014598	exon 1 of 10).2	435	NM_014598	30837	Hs.514132	NM_014598	ENSG00000274211	SOCS7	NAP4|NCKAP4	suppressor of cytokine signaling 7	protein-coding
	Diff_bind_peak_20	chr6	28866407	28867076	+	24	Intergenic	-3064	NR_033379	401242	Hs.448285	NR_033379	ENSG00000225595	LINC01623	-	long intergenic non-protein coding RNA 1623	ncRNA
	Diff_bind_peak_22	chr1	206684833	206686512	+	24	intron (NM_004759	CpG	767	NM_004759	9261	Hs.643566	NM_004759	ENSG00000162889	MAPKAPK2	MAPKAP-K2|MK-2|MK2	MAPK activated protein kinase 2	protein-coding
	Diff_bind_peak_21	chr12	6688697	6690151	+	24	promoter-TSS (NM_133476)	-49	NM_133476	171017	Hs.103315	NM_133476	ENSG00000126746	ZNF384	CAGH1|CAGH1A|CIZ|ERDA2|NMP4|NP|TNRC1	zinc finger protein 384	protein-coding
	Diff_bind_peak_25	chr5	95731050	95731947	+	24	5' UTR (NM_014899	5' UTR (NM_014899	exon 1 of 12)	162	NM_014899	22836	Hs.445030	NM_014899	ENSG00000164292	RHOBTB3	-	Rho related BTB domain containing 3	protein-coding
	Diff_bind_peak_19	chr3	15098492	15099657	+	24	promoter-TSS (NR_126155)	74	NM_001302378	64145	Hs.475565	NM_022340	ENSG00000131381	RBSN	Rabenosyn-5|ZFYVE20	rabenosyn	RAB effector	protein-coding
	Diff_bind_peak_24	chr7	1027723	1028687	+	24	intron (NR_134538	CpG	164	NR_134538	84310	Hs.653258	NM_032350	ENSG00000146540	C7orf50	YCR016W	chromosome 7 open reading frame 50	protein-coding
	Diff_bind_peak_31	chr12	56315459	56316682	+	23	promoter-TSS (NM_014255)	-82	NM_014255	10330	Hs.8752	NM_014255	ENSG00000257727	CNPY2	HP10390|MSAP|TMEM4|ZSIG9	canopy FGF signaling regulator 2	protein-coding
	Diff_bind_peak_29	chr8	95268624	95269704	+	23	promoter-TSS (NM_177965)	37	NM_001363260	157657	Hs.548157	NM_177965	ENSG00000156172	C8orf37	BBS21|CORD16|RP64|smalltalk	chromosome 8 open reading frame 37	protein-coding
	Diff_bind_peak_30	chr1	25859048	25860557	+	23	promoter-TSS (NM_001287490)	-344	NM_001287490	79000	Hs.149305	NM_024037	ENSG00000127423	AUNIP	AIBP|C1orf135	aurora kinase A and ninein interacting protein	protein-coding
	Diff_bind_peak_27	chr10	96719725	96721020	+	23	intron (NM_152309	CpG	142	NM_152309	118788	Hs.310456	NM_152309	ENSG00000155629	PIK3AP1	BCAP	phosphoinositide-3-kinase adaptor protein 1	protein-coding
	Diff_bind_peak_28	chr9	83707067	83708654	+	23	promoter-TSS (NM_053067)	25	NR_135839	105376114	Hs.9589	NR_135839	ENSG00000254473	LOC105376114	-	uncharacterized LOC105376114	ncRNA
	Diff_bind_peak_32	chr17	44689231	44690144	+	22	promoter-TSS (NM_144609)	89	NM_144609	124808	Hs.579115	NM_144609	ENSG00000180329	CCDC43	-	coiled-coil domain containing 43	protein-coding
	Diff_bind_peak_35	chrX	101348515	101349157	+	22	promoter-TSS (NM_004085)	-94	NM_001145951	1678	Hs.447877	NM_004085	ENSG00000126953	TIMM8A	DDP|DDP1|DFN1|MTS|TIM8	translocase of inner mitochondrial membrane 8A	protein-coding
	Diff_bind_peak_34	chr1	117121392	117122554	+	22	promoter-TSS (NM_025188)	-224	NM_025188	80263	Hs.301526	NM_025188	ENSG00000134253	TRIM45	RNF99	tripartite motif containing 45	protein-coding
	Diff_bind_peak_33	chr10	51699065	51700155	+	22	promoter-TSS (NM_015235)	-15	NM_015235	23283	Hs.591358	NM_015235	ENSG00000177613	CSTF2T	CstF-64T	cleavage stimulation factor subunit 2 tau variant	protein-coding
	Diff_bind_peak_36	chr12	25385637	25386911	+	22	Intergenic	-135345	NM_033360	3845	Hs.505033	NM_004985	ENSG00000133703	KRAS	C-K-RAS|CFC2|K-RAS2A|K-RAS2B|K-RAS4A|K-RAS4B|K-Ras|KI-RAS|KRAS1|KRAS2|NS|NS3|RALD|RASK2|c-Ki-ras2	KRAS proto-oncogene	GTPase	protein-coding
	Diff_bind_peak_45	chr9	96654673	96655471	+	21	intron (NM_153698	CpG-28553	245	NM_153698	195827	Hs.44640	NM_153698	ENSG00000158122	PRXL2C	AAED1|C9orf21	peroxiredoxin like 2C	protein-coding
	Diff_bind_peak_37	chr7	4641427	4642649	+	21	Intergenic	-40257	NM_001037165	221937	Hs.487393	NM_001037165	ENSG00000164916	FOXK1	FOXK1L	forkhead box K1	protein-coding
	Diff_bind_peak_48	chr6	149749403	149750534	+	21	intron (NM_001252051	CpG	227	NM_001360456	5110	Hs.279257	NM_005389	ENSG00000120265	PCMT1	PIMT	protein-L-isoaspartate (D-aspartate) O-methyltransferase	protein-coding
	Diff_bind_peak_43	chr2	108448542	108449744	+	21	promoter-TSS (NM_181453)	-63	NR_028063	9648	Hs.436505	NM_181453	ENSG00000135968	GCC2	GCC185|RANBP2L4|REN53	GRIP and coiled-coil domain containing 2	protein-coding
	Diff_bind_peak_40	chr15	40357720	40358816	+	21	promoter-TSS (NM_033510)	49	NM_033510	85455	Hs.355645	NM_033510	ENSG00000140323	DISP2	C15orf36|DISPB|HsT16908|LINC00594	dispatched RND transporter family member 2	protein-coding
	Diff_bind_peak_44	chr17	30116370	30117437	+	21	promoter-TSS (NM_001261467)	87	NM_032141	84081	Hs.462663	NM_032141	ENSG00000126653	NSRP1	CCDC55|HSPC095|NSrp70	nuclear speckle splicing regulatory protein 1	protein-coding
	Diff_bind_peak_47	chr14	50560481	50561226	+	21	intron (NM_015915	intron (NM_015915	intron 1 of 13)	828	NM_015915	51062	Hs.584905	NM_015915	ENSG00000198513	ATL1	AD-FSP|FSP1|GBP3|HSN1D|SPG3|SPG3A|atlastin1	atlastin GTPase 1	protein-coding
	Diff_bind_peak_42	chr19	12400529	12401431	+	21	promoter-TSS (NM_001322497)	0	NM_001322497	90576	Hs.546637	NM_203381	ENSG00000196466	ZNF799	HIT-40|ZNF842	zinc finger protein 799	protein-coding
	Diff_bind_peak_38	chr2	119223455	119224217	+	21	promoter-TSS (NM_182915)	2	NM_138637	55240	Hs.647822	NM_018234	ENSG00000115107	STEAP3	AHMIO2|STMP3|TSAP6|dudlin-2|dudulin-2|pHyde	STEAP3 metalloreductase	protein-coding
	Diff_bind_peak_46	chr20	64038522	64039338	+	21	TTS (NM_001348090)	5203	NM_001348090	284739	Hs.97840	NM_207349	ENSG00000196421	C20orf204	LINC00176|NCRNA00176|PRR17	chromosome 20 open reading frame 204	protein-coding
	Diff_bind_peak_41	chr15	64989089	64990262	+	21	promoter-TSS (NM_001127889)	-205	NM_001127889	51324	Hs.242458	NM_016630	ENSG00000090487	SPG21	ABHD21|ACP33|BM-019|GL010|MAST	SPG21 abhydrolase domain containing	maspardin	protein-coding
	Diff_bind_peak_39	chr5	43514593	43515579	+	21	promoter-TSS (NM_198566)	62	NM_198566	375444	Hs.661641	NM_198566	ENSG00000172244	C5orf34	-	chromosome 5 open reading frame 34	protein-coding
	Diff_bind_peak_51	chr20	1965627	1966175	+	20	non-coding (NR_134520	non-coding (NR_134520	exon 3 of 4)	18691	NR_134520	727993	Hs.551466	NR_134520	ENSG00000233896	PDYN-AS1	-	PDYN antisense RNA 1	ncRNA
	Diff_bind_peak_56	chr6	38702574	38703315	+	20	intron (NM_006708	CpG	201	NM_006708	2739	Hs.268849	NM_006708	ENSG00000124767	GLO1	GLOD1|GLYI|HEL-S-74	glyoxalase I	protein-coding
	Diff_bind_peak_52	chr5	112707272	112708365	+	20	exon (NM_001354897	exon (NM_001354897	exon 1 of 15)	320	NM_001354902	324	Hs.158932	NM_000038	ENSG00000134982	APC	BTPS2|DP2|DP2.5|DP3|GS|PPP1R46	APC regulator of WNT signaling pathway	protein-coding
	Diff_bind_peak_55	chr1	165630390	165631686	+	20	promoter-TSS (NM_004528)	-196	NM_004528	4259	Hs.191734	NM_004528	ENSG00000143198	MGST3	GST-III	microsomal glutathione S-transferase 3	protein-coding
	Diff_bind_peak_49	chr11	46332635	46333660	+	20	5' UTR (NM_201532	5' UTR (NM_201532	exon 1 of 31)	221	NM_201532	8525	Hs.502461	NM_003646	ENSG00000149091	DGKZ	DAGK5|DAGK6|DGK-ZETA|hDGKzeta	diacylglycerol kinase zeta	protein-coding
	Diff_bind_peak_50	chr11	64317102	64318826	+	20	promoter-TSS (NM_001358516)	120	NM_001286082	51504	Hs.333579	NM_016404	ENSG00000173113	TRMT112	HSPC152|HSPC170|TRM112|TRMT11-2|hTrm112	tRNA methyltransferase subunit 11-2	protein-coding
	Diff_bind_peak_53	chr2	61537807	61539192	+	20	promoter-TSS (NM_003400)	-143	NM_003400	7514	Hs.370770	NM_003400	ENSG00000082898	XPO1	CRM-1|CRM1|emb|exp1	exportin 1	protein-coding
	Diff_bind_peak_54	chr20	2663609	2664666	+	20	promoter-TSS (NM_001330763)	79	NM_001330763	3420	Hs.436405	NM_006899	ENSG00000101365	IDH3B	RP46	isocitrate dehydrogenase (NAD(+)) 3 beta	protein-coding
	Diff_bind_peak_57	chr11	68030106	68031245	+	19	promoter-TSS (NM_002496)	-6	NM_002496	4728	Hs.90443	NM_002496	ENSG00000110717	NDUFS8	CI-23k|CI23KD|MC1DN2|TYKY	NADH:ubiquinone oxidoreductase core subunit S8	protein-coding
	Diff_bind_peak_69	chr14	103056977	103058128	+	19	promoter-TSS (NM_006035)	-3	NM_006035	9578	Hs.654634	NM_006035	ENSG00000198752	CDC42BPB	MRCKB	CDC42 binding protein kinase beta	protein-coding
	Diff_bind_peak_65	chr19	12668998	12670261	+	19	promoter-TSS (NM_016145)	-124	NM_032332	84292	Hs.657204	NM_032332	ENSG00000123154	WDR83	MORG1	WD repeat domain 83	protein-coding
	Diff_bind_peak_62	chr8	79767404	79768659	+	19	promoter-TSS (NM_012258)	-111	NR_125410	101927067	Hs.144030	NR_125410	ENSG00000272138	LINC01607	-	long intergenic non-protein coding RNA 1607	ncRNA
	Diff_bind_peak_63	chr15	29269404	29270208	+	19	promoter-TSS (NM_138704)	16	NM_138704	56160	Hs.94011	NM_138704	ENSG00000185115	NSMCE3	HCA4|LICS|MAGEG1|MAGEL3|NDNL2|NSE3	NSE3 homolog	SMC5-SMC6 complex component	protein-coding
	Diff_bind_peak_67	chr12	50763472	50765182	+	19	intron (NM_005171	CpG	226	NM_005171	466	Hs.648565	NM_005171	ENSG00000123268	ATF1	EWS-ATF1|FUS/ATF-1|TREB36	activating transcription factor 1	protein-coding
	Diff_bind_peak_58	chrX	55488615	55489266	+	19	5' UTR (NM_201286	5' UTR (NM_201286	exon 2 of 2)	258	NM_201286	158880	Hs.40061	NM_201286	ENSG00000247746	USP51	-	ubiquitin specific peptidase 51	protein-coding
	Diff_bind_peak_60	chr19	12775104	12775838	+	19	promoter-TSS (NM_001100176)	81	NM_001100176	29911	Hs.30792	NM_013312	ENSG00000095066	HOOK2	HK2	hook microtubule tethering protein 2	protein-coding
	Diff_bind_peak_66	chr17	78186748	78187416	+	19	promoter-TSS (NM_001010982)	-30	NM_001346663	7083	Hs.515122	NM_003258	ENSG00000167900	TK1	TK2	thymidine kinase 1	protein-coding
	Diff_bind_peak_68	chr1	28648059	28648802	+	19	promoter-TSS (NR_004407)	-170	NR_004407	26824	Hs.640266	NR_004407	ENSG00000274978	RNU11	RNU11-1|U11	RNA	U11 small nuclear	snRNA
	Diff_bind_peak_59	chr15	52528052	52529643	+	19	promoter-TSS (NM_001142495)	33	NM_001142495	4644	Hs.21213	NM_000259	ENSG00000197535	MYO5A	GS1|MYH12|MYO5|MYR12	myosin VA	protein-coding
	Diff_bind_peak_64	chr19	52962297	52963335	+	19	promoter-TSS (NM_001202473)	65	NM_001202456	125893	Hs.655592	NM_001031665	ENSG00000180257	ZNF816	ZNF816A	zinc finger protein 816	protein-coding
	Diff_bind_peak_61	chr19	36418435	36419022	+	19	promoter-TSS (NM_001321919)	-84	NM_001321919	284406	Hs.558734	NM_133466	ENSG00000181007	ZFP82	ZNF545	ZFP82 zinc finger protein	protein-coding
	Diff_bind_peak_70	chr3	180989330	180990227	+	18	promoter-TSS (NM_145261)	-4	NR_033723	131118	Hs.230601	NM_145261	ENSG00000205981	DNAJC19	PAM18|TIM14|TIMM14	DnaJ heat shock protein family (Hsp40) member C19	protein-coding
	Diff_bind_peak_85	chr9	132079396	132080046	+	18	exon (NM_004269	exon (NM_004269	exon 1 of 8)	146	NM_001253882	9442	Hs.374262	NM_004269	ENSG00000160563	MED27	CRAP34|CRSP34|CRSP8|MED3|TRAP37	mediator complex subunit 27	protein-coding
	Diff_bind_peak_76	chr12	121686779	121687524	+	18	Intergenic	-14507	NM_001363685	283385	Hs.434154	NM_173855	ENSG00000139714	MORN3	-	MORN repeat containing 3	protein-coding
	Diff_bind_peak_96	chr16	3282473	3284047	+	18	promoter-TSS (NM_005741)	-231	NM_005741	10127	Hs.611475	NM_005741	ENSG00000006194	ZNF263	FPM315|ZKSCAN12|ZSCAN44	zinc finger protein 263	protein-coding
	Diff_bind_peak_94	chr1	10472098	10472786	+	18	promoter-TSS (NM_004401)	87	NM_213566	1676	Hs.484782	NM_004401	ENSG00000160049	DFFA	DFF-45|DFF1|ICAD	DNA fragmentation factor subunit alpha	protein-coding
	Diff_bind_peak_75	chr4	55948529	55949574	+	18	5' UTR (NM_025009	5' UTR (NM_025009	exon 1 of 26)	106	NM_025009	9662	Hs.518767	NM_014645	ENSG00000174799	CEP135	CEP4|KIAA0635|MCPH8	centrosomal protein 135	protein-coding
	Diff_bind_peak_82	chr11	88336797	88338315	+	18	exon (NM_001814	exon (NM_001814	exon 1 of 7)	180	NM_001114173	1075	Hs.128065	NM_001814	ENSG00000109861	CTSC	CPPI|DPP-I|DPP1|DPPI|HMS|JP|JPD|PALS|PDON1|PLS	cathepsin C	protein-coding
	Diff_bind_peak_90	chr4	25312503	25313321	+	18	exon (NM_024936	exon (NM_024936	exon 1 of 13)	138	NM_024936	29063	Hs.278945	NM_024936	ENSG00000168228	ZCCHC4	HSPC052|ZGRF4	zinc finger CCHC-type containing 4	protein-coding
	Diff_bind_peak_97	chr9	128786870	128787711	+	18	promoter-TSS (NM_018201)	37	NM_018201	54662	Hs.3376	NM_018201	ENSG00000107021	TBC1D13	-	TBC1 domain family member 13	protein-coding
	Diff_bind_peak_81	chr19	8831872	8833012	+	18	promoter-TSS (NM_144693)	-138	NM_144693	148156	Hs.349444	NM_144693	ENSG00000167785	ZNF558	-	zinc finger protein 558	protein-coding
	Diff_bind_peak_84	chr18	54357473	54358643	+	18	promoter-TSS (NM_001371101)	141	NR_110234	162681	Hs.208701	NM_173529	ENSG00000166845	C18orf54	LAS2	chromosome 18 open reading frame 54	protein-coding
	Diff_bind_peak_95	chr6	31821400	31822035	+	18	Intergenic	-6021	NM_005346	3304	Hs.274402	NM_005346	ENSG00000204388	HSPA1B	HSP70-1|HSP70-1B|HSP70-2|HSP70.1|HSP70.2|HSP72|HSPA1|HSX70	heat shock protein family A (Hsp70) member 1B	protein-coding
	Diff_bind_peak_71	chr10	133013626	133014895	+	18	Intergenic	48726	NR_046231	399829	Hs.252872	NR_046231	ENSG00000240707	LINC01168	-	long intergenic non-protein coding RNA 1168	ncRNA
	Diff_bind_peak_77	chr2	65017826	65018472	+	18	exon (NM_001348407	exon (NM_001348407	exon 6 of 8)	28750	NM_003038	6509	Hs.654352	NM_003038	ENSG00000115902	SLC1A4	ASCT1|SATT|SPATCCM	solute carrier family 1 member 4	protein-coding
	Diff_bind_peak_91	chr16	30334503	30335734	+	18	non-coding (NR_002453	non-coding (NR_002453	exon 1 of 13)	256	NR_002453	595101	Hs.654650	NR_002453	ENSG00000183604	SMG1P5	-	SMG1 pseudogene 5	pseudo
	Diff_bind_peak_92	chr19	11964751	11965727	+	18	intron (NM_001367172	CpG	199	NM_001367174	284390	Hs.646386	NM_001012753	ENSG00000197054	ZNF763	ZNF|ZNF440L	zinc finger protein 763	protein-coding
	Diff_bind_peak_72	chrX	46912331	46913197	+	18	intron (NM_014735	CpG	343	NM_014735	9767	Hs.371977	NM_014735	ENSG00000102221	JADE3	JADE-3|PHF16	jade family PHD finger 3	protein-coding
	Diff_bind_peak_89	chr10	46284392	46285393	+	18	promoter-TSS (NR_160731)	42	NR_160731	105378577	Hs.646293	NR_160731		LOC105378577	-	uncharacterized LOC105378577	ncRNA
	Diff_bind_peak_87	chr19	41706730	41707143	+	18	Intergenic	-1690	NM_001308398	1048	Hs.709196	NM_004363	ENSG00000105388	CEACAM5	CD66e|CEA	carcinoembryonic antigen related cell adhesion molecule 5	protein-coding
	Diff_bind_peak_78	chr16	57446869	57448038	+	18	promoter-TSS (NM_001308347)	-26	NM_020312	57017	Hs.513632	NM_020312	ENSG00000088682	COQ9	C16orf49|COQ10D5	coenzyme Q9	protein-coding
	Diff_bind_peak_73	chr10	72087260	72088146	+	18	intron (NM_001134434	CpG	848	NM_001244950	9806	Hs.523009	NM_014767	ENSG00000107742	SPOCK2	testican-2	SPARC (osteonectin)	cwcv and kazal like domains proteoglycan 2	protein-coding
	Diff_bind_peak_80	chr4	39976549	39978251	+	18	intron (NM_001100399	CpG	511	NM_001100399	23244	Hs.331431	NM_015200	ENSG00000121892	PDS5A	PIG54|SCC-112|SCC112	PDS5 cohesin associated factor A	protein-coding
	Diff_bind_peak_88	chr16	50025014	50026014	+	18	intron (NR_104043	intron (NR_104043	intron 1 of 4)	308	NR_104042	255919	Hs.59134	NM_153261	ENSG00000205423	CNEP1R1	C16orf69|NEP1-R1|NEP1R1|TMEM188|TMP125	CTD nuclear envelope phosphatase 1 regulatory subunit 1	protein-coding
	Diff_bind_peak_83	chr21	38272248	38272855	+	18	5' UTR (NM_170737	5' UTR (NM_170737	exon 1 of 3)	131	NM_170737	3772	Hs.411299	NM_002243	ENSG00000157551	KCNJ15	IRKK|KIR1.3|KIR4.2	potassium voltage-gated channel subfamily J member 15	protein-coding
	Diff_bind_peak_86	chr1	114757136	114758275	+	18	intron (NM_001007553	intron (NM_001007553	intron 1 of 19)	279	NM_001242892	7812	Hs.69855	NM_007158	ENSG00000009307	CSDE1	D1S155E|UNR	cold shock domain containing E1	protein-coding
	Diff_bind_peak_79	chr1	92485326	92486855	+	18	promoter-TSS (NM_001127216)	10	NM_001127216	2672	Hs.73172	NM_005263	ENSG00000162676	GFI1	GFI-1|GFI1A|SCN2|ZNF163	growth factor independent 1 transcriptional repressor	protein-coding
	Diff_bind_peak_74	chr4	99946141	99947087	+	18	promoter-TSS (NM_001278311)	4	NM_001278311	79982	Hs.577426	NM_024920	ENSG00000164031	DNAJB14	EGNR9427|PRO34683	DnaJ heat shock protein family (Hsp40) member B14	protein-coding
	Diff_bind_peak_93	chr3	48503356	48504765	+	18	promoter-TSS (NM_001272068)	-10	NM_001272068	51246	Hs.414579	NM_016479	ENSG00000164054	SHISA5	SCOTIN	shisa family member 5	protein-coding
	Diff_bind_peak_106	chr10	71828007	71829250	+	17	intron (NM_001042465	AluJb|SINE|Alu	16745	NM_001171936	64072	Hs.656032	NM_022124	ENSG00000107736	CDH23	CDHR23|PITA5|USH1D	cadherin related 23	protein-coding
	Diff_bind_peak_127	chr12	101279913	101280478	+	17	promoter-TSS (NM_014503)	90	NM_014503	27340	Hs.295732	NM_014503	ENSG00000120800	UTP20	1A6/DRIM|DRIM	UTP20 small subunit processome component	protein-coding
	Diff_bind_peak_102	chr12	8032260	8033421	+	17	5' UTR (NM_018416	5' UTR (NM_018416	exon 1 of 11)	124	NM_018416	55810	Hs.120844	NM_018416	ENSG00000065970	FOXJ2	FHX	forkhead box J2	protein-coding
	Diff_bind_peak_122	chr7	101154358	101154959	+	17	intron (NM_001283	CpG	182	NM_001283	1174	Hs.489365	NM_001283	ENSG00000106367	AP1S1	AP19|CLAPS1|EKV3|MEDNIK|SIGMA1A	adaptor related protein complex 1 subunit sigma 1	protein-coding
	Diff_bind_peak_112	chr4	6708978	6710231	+	17	exon (NM_203462	exon (NM_203462	exon 1 of 2)	261	NM_203462	114932	Hs.593159	NM_152301	ENSG00000178988	MRFAP1L1	PP784	Morf4 family associated protein 1 like 1	protein-coding
	Diff_bind_peak_111	chr19	56507502	56508289	+	17	promoter-TSS (NM_020813)	40	NM_020813	57573	Hs.230188	NM_020813	ENSG00000196263	ZNF471	ERP1|Z1971	zinc finger protein 471	protein-coding
	Diff_bind_peak_115	chr22	50627446	50628643	+	17	5' UTR (NM_001362782	5' UTR (NM_001362782	exon 1 of 8)	108	NM_001085425	410	Hs.88251	NM_000487	ENSG00000100299	ARSA	ASA|MLD	arylsulfatase A	protein-coding
	Diff_bind_peak_128	chr16	53099205	53100085	+	17	intron (NM_025134	intron (NM_025134	intron 1 of 38)	-31367	NM_001352127	80205	Hs.59159	NM_015287	ENSG00000177200	CHD9	AD013|CHD-9|CReMM|KISH2|PRIC320	chromodomain helicase DNA binding protein 9	protein-coding
	Diff_bind_peak_120	chr18	13464882	13465794	+	17	intron (NM_181482	intron (NM_181482	intron 4 of 5)	5391	NR_049822	100847080		NR_049822	ENSG00000266146	MIR5190	-	microRNA 5190	ncRNA
	Diff_bind_peak_116	chr15	34209293	34210342	+	17	intron (NM_024713	CpG	279	NM_024713	79768	Hs.633566	NM_024713	ENSG00000134152	KATNBL1	C15orf29	katanin regulatory subunit B1 like 1	protein-coding
	Diff_bind_peak_110	chr3	158801588	158802755	+	17	exon (NM_001167903	exon (NM_001167903	exon 1 of 15)	117	NM_001167903	64747	Hs.58663	NM_022736	ENSG00000118855	MFSD1	SMAP4	major facilitator superfamily domain containing 1	protein-coding
	Diff_bind_peak_132	chr12	7107840	7109361	+	17	intron (NR_026947	intron (NR_026947	intron 1 of 11)	292	NR_026947	283314	Hs.744212	NR_026947	ENSG00000205885	C1RL-AS1	MATL2963	C1RL antisense RNA 1	ncRNA
	Diff_bind_peak_103	chr10	14603447	14604937	+	17	intron (NM_001282695	CpG	209	NM_001282697	83641	Hs.446315	NM_031453	ENSG00000065809	FAM107B	C10orf45|HITS	family with sequence similarity 107 member B	protein-coding
	Diff_bind_peak_108	chr17	78214156	78214694	+	17	exon (NM_001012271	exon (NM_001012271	exon 1 of 5)	172	NM_001012270	332	Hs.744872	NM_001168	ENSG00000089685	BIRC5	API4|EPR-1	baculoviral IAP repeat containing 5	protein-coding
	Diff_bind_peak_126	chr3	156554497	156555701	+	17	promoter-TSS (NM_001308205)	101	NM_007107	6747	Hs.518346	NM_007107	ENSG00000114850	SSR3	TRAPG	signal sequence receptor subunit 3	protein-coding
	Diff_bind_peak_123	chr16	2520198	2521167	+	17	TTS (NM_001694)	311	NM_001145815	51005	Hs.740430	NM_015944	ENSG00000162066	AMDHD2	CGI-14	amidohydrolase domain containing 2	protein-coding
	Diff_bind_peak_100	chr18	24138819	24139317	+	17	promoter-TSS (NM_153768)	6	NM_012189	26256	Hs.511983	NM_012189	ENSG00000154040	CABYR	CABYRa|CABYRc|CABYRc/d|CABYRe|CBP86|CT88|FSP-2|FSP2	calcium binding tyrosine phosphorylation regulated	protein-coding
	Diff_bind_peak_117	chr1	23554518	23555239	+	17	Intergenic	4623	NM_002167	3399	Hs.76884	NM_002167	ENSG00000117318	ID3	HEIR-1|bHLHb25	inhibitor of DNA binding 3	HLH protein	protein-coding
	Diff_bind_peak_98	chr3	36943993	36945317	+	17	intron (NM_001329998	CpG	399	NM_001329998	9881	Hs.170999	NM_014831	ENSG00000168016	TRANK1	LBA1	tetratricopeptide repeat and ankyrin repeat containing 1	protein-coding
	Diff_bind_peak_107	chr5	172834019	172835288	+	17	intron (NM_001031711	CpG	402	NM_001031711	57222	Hs.509163	NM_020462	ENSG00000113719	ERGIC1	AMCN|ERGIC-32|ERGIC32|NET24	endoplasmic reticulum-golgi intermediate compartment 1	protein-coding
	Diff_bind_peak_104	chr1	17011335	17012234	+	17	5' UTR (NM_001141973	5' UTR (NM_001141973	exon 1 of 29)	144	NM_022089	23400	Hs.128866	NM_022089	ENSG00000159363	ATP13A2	CLN12|HSA9947|KRPPD|PARK9|SPG78	ATPase cation transporting 13A2	protein-coding
	Diff_bind_peak_121	chr5	90409022	90410380	+	17	promoter-TSS (NM_004365)	85	NM_001297765	1070	Hs.591767	NM_004365	ENSG00000153140	CETN3	CDC31|CEN3	centrin 3	protein-coding
	Diff_bind_peak_118	chr2	233251432	233252576	+	17	intron (NM_030803	CpG	331	NM_017974	55054	Hs.529322	NM_017974	ENSG00000085978	ATG16L1	APG16L|ATG16A|ATG16L|IBD10|WDR30	autophagy related 16 like 1	protein-coding
	Diff_bind_peak_99	chrX	118727077	118728519	+	17	intron (NM_001560	CpG	192	NM_001560	3597	Hs.496646	NM_001560	ENSG00000131724	IL13RA1	CD213A1|CT19|IL-13Ra|NR4	interleukin 13 receptor subunit alpha 1	protein-coding
	Diff_bind_peak_125	chr19	48363277	48364498	+	17	promoter-TSS (NM_012451)	53	NM_018273	55260	Hs.351335	NM_018273	ENSG00000161558	TMEM143	-	transmembrane protein 143	protein-coding
	Diff_bind_peak_101	chr3	16264314	16265651	+	17	promoter-TSS (NR_148220)	-39	NM_206831	285381	Hs.388087	NM_206831	ENSG00000154813	DPH3	DELGIP|DELGIP1|DESR1|DPH3A|KTI11|ZCSL2	diphthamide biosynthesis 3	protein-coding
	Diff_bind_peak_109	chr19	8005026	8006248	+	17	promoter-TSS (NM_001419)	4	NM_001419	1994	Hs.184492	NM_001419	ENSG00000066044	ELAVL1	ELAV1|HUR|Hua|MelG	ELAV like RNA binding protein 1	protein-coding
	Diff_bind_peak_105	chr19	15124896	15125905	+	17	intron (NM_006844	CpG	386	NM_006844	10994	Hs.78880	NM_006844	ENSG00000105135	ILVBL	209L8|AHAS|HACL1L|ILV2H	ilvB acetolactate synthase like	protein-coding
	Diff_bind_peak_113	chr7	112391815	112392226	+	17	Intergenic	-31124	NM_001007245	3475	Hs.7879	NM_001550	ENSG00000006652	IFRD1	PC4|TIS7	interferon related developmental regulator 1	protein-coding
	Diff_bind_peak_130	chr1	44029901	44030963	+	17	intron (NM_001328630	CpG	691	NM_001328629	6536	Hs.442590	NM_006934	ENSG00000196517	SLC6A9	GCENSG|GLYT1	solute carrier family 6 member 9	protein-coding
	Diff_bind_peak_114	chr8	61713658	61715130	+	17	promoter-TSS (NR_039680)	198	NM_001164755	444	Hs.332422	NM_004318	ENSG00000198363	ASPH	AAH|BAH|CASQ2BP1|FDLAB|HAAH|JCTN|junctin	aspartate beta-hydroxylase	protein-coding
	Diff_bind_peak_124	chr12	57935671	57936382	+	17	non-coding (NR_038269	non-coding (NR_038269	exon 1 of 3)	138	NR_038269	100506844	Hs.90286	NR_038269		GIHCG	-	GIHCG inhibitor of miR-200b/200a/429 expression	ncRNA
	Diff_bind_peak_119	chr2	159286108	159287386	+	17	promoter-TSS (NM_001330274)	-44	NM_001330277	151525	Hs.20848	NM_152528	ENSG00000196151	WDSUB1	UBOX6|WDSAM1	WD repeat	sterile alpha motif and U-box domain containing 1	protein-coding
	Diff_bind_peak_129	chr16	15094017	15094781	+	17	promoter-TSS (NM_001301064)	-12	NR_125434	100505915	Hs.678758	NR_125434	ENSG00000260735	LOC100505915	-	uncharacterized LOC100505915	ncRNA
	Diff_bind_peak_131	chr21	29099749	29100415	+	17	intron (NM_001286634	AluY|SINE|Alu	7828	NM_001286619	56911	Hs.222802	NM_020152	ENSG00000156265	MAP3K7CL	C21orf7|HC21ORF7|TAK1L|TAKL|TAKL-1|TAKL-2|TAKL-4	MAP3K7 C-terminal like	protein-coding
	Diff_bind_peak_160	chr14	104815410	104816655	+	16	Intergenic	-5169	NR_024396	196872	Hs.352220	NR_024396	ENSG00000258701	LINC00638	-	long intergenic non-protein coding RNA 638	ncRNA
	Diff_bind_peak_149	chr17	77957668	77959613	+	16	Intergenic	-45597	NM_018996	57690	Hs.406810	NM_018996	ENSG00000078687	TNRC6C	-	trinucleotide repeat containing adaptor 6C	protein-coding
	Diff_bind_peak_139	chr15	41773992	41775114	+	16	promoter-TSS (NM_014994)	69	NR_049761	23005	Hs.513661	NM_014994	ENSG00000137802	MAPKBP1	JNKBP-1|JNKBP1|NPHP20	mitogen-activated protein kinase binding protein 1	protein-coding
	Diff_bind_peak_146	chr9	37903441	37904576	+	16	intron (NR_024872	CpG	119	NM_033412	92014	Hs.634120	NM_033412	ENSG00000122696	SLC25A51	CG7943|MCART1	solute carrier family 25 member 51	protein-coding
	Diff_bind_peak_162	chr12	45989631	45992052	+	16	promoter-TSS (NM_004719)	-267	NM_004719	9169	Hs.210367	NM_004719	ENSG00000139218	SCAF11	CASP11|SFRS2IP|SIP1|SRRP129|SRSF2IP	SR-related CTD associated factor 11	protein-coding
	Diff_bind_peak_152	chr7	39566111	39566779	+	16	promoter-TSS (NM_020192)	41	NM_001282446	57002	Hs.72168	NM_020192	ENSG00000241127	YAE1	C7orf36|CIAB2|GK003|YAE1D1	YAE1 maturation factor of ABCE1	protein-coding
	Diff_bind_peak_145	chr13	48491869	48492826	+	16	intron (NM_001352426	L2a|LINE|L2	40733	NM_001268	1102	Hs.652712	NM_001268	ENSG00000136161	RCBTB2	CHC1L|RLG	RCC1 and BTB domain containing protein 2	protein-coding
	Diff_bind_peak_157	chr1	151790036	151791316	+	16	promoter-TSS (NM_001083964)	-73	NR_146292	109729141	Hs.439525	NR_146292	ENSG00000203288	TDRKH-AS1	-	TDRKH antisense RNA 1	ncRNA
	Diff_bind_peak_137	chr2	119759383	119760594	+	16	promoter-TSS (NM_002830)	66	NM_002830	5775	Hs.469809	NM_002830	ENSG00000088179	PTPN4	MEG|PTPMEG|PTPMEG1	protein tyrosine phosphatase non-receptor type 4	protein-coding
	Diff_bind_peak_159	chr14	75126417	75127644	+	16	promoter-TSS (NM_001329238)	18	NM_001329238	91754	Hs.7200	NM_033116	ENSG00000119638	NEK9	APUG|LCCS10|NC|NERCC|NERCC1	NIMA related kinase 9	protein-coding
	Diff_bind_peak_154	chr12	67648442	67649674	+	16	5' UTR (NM_003583	5' UTR (NM_003583	exon 1 of 2)	313	NM_003583	8445	Hs.173135	NM_003583	ENSG00000127334	DYRK2	-	dual specificity tyrosine phosphorylation regulated kinase 2	protein-coding
	Diff_bind_peak_148	chr3	12809932	12810504	+	16	exon (NM_012298	exon (NM_012298	exon 3 of 13)	13538	NM_001162499	23066	Hs.343664	NM_012298	ENSG00000144712	CAND2	TIP120B|Tp120b	cullin associated and neddylation dissociated 2 (putative)	protein-coding
	Diff_bind_peak_158	chr2	218710559	218711565	+	16	intron (NM_014640	CpG	227	NM_014640	9654	Hs.471405	NM_014640	ENSG00000135912	TTLL4	-	tubulin tyrosine ligase like 4	protein-coding
	Diff_bind_peak_133	chr7	149261779	149262880	+	16	non-coding (NR_144366	non-coding (NR_144366	exon 1 of 7)	133	NR_144366	100289678	Hs.490512	NM_001195220	ENSG00000204946	ZNF783	-	zinc finger family member 783	protein-coding
	Diff_bind_peak_136	chr6	149863630	149864389	+	16	exon (NM_032832	exon (NM_032832	exon 1 of 7)	350	NM_032832	84918	Hs.408355	NM_032832	ENSG00000120256	LRP11	MANSC3|bA350J20.3	LDL receptor related protein 11	protein-coding
	Diff_bind_peak_142	chr2	99154503	99155707	+	16	promoter-TSS (NR_146054)	31	NR_037935	51601	Hs.719172	NM_015929	ENSG00000144182	LIPT1	LIPT1D	lipoyltransferase 1	protein-coding
	Diff_bind_peak_155	chr6	127342847	127343938	+	16	promoter-TSS (NM_001139510)	217	NM_001105544	55862	Hs.486410	NM_018479	ENSG00000093144	ECHDC1	HEL-S-76|MMCD|dJ351K20.2	ethylmalonyl-CoA decarboxylase 1	protein-coding
	Diff_bind_peak_144	chr4	84965454	84967325	+	16	promoter-TSS (NR_015359)	301	NM_014991	23001	Hs.480116	NM_014991	ENSG00000163625	WDFY3	ALFY|BCHS|MCPH18|ZFYVE25	WD repeat and FYVE domain containing 3	protein-coding
	Diff_bind_peak_140	chr2	106193538	106194906	+	16	exon (NM_001253875	exon (NM_001253875	exon 1 of 15)	117	NM_001253875	80146	Hs.469561	NM_025076	ENSG00000115652	UXS1	SDR6E1|UGD	UDP-glucuronate decarboxylase 1	protein-coding
	Diff_bind_peak_138	chr21	44374775	44375345	+	16	intron (NM_003307	AluJb|SINE|Alu	21459	NM_003307	7226	Hs.369759	NM_003307	ENSG00000142185	TRPM2	EREG1|KNP3|LTRPC2|LTrpC-2|NUDT9H|NUDT9L1|TRPC7	transient receptor potential cation channel subfamily M member 2	protein-coding
	Diff_bind_peak_134	chr6	28251504	28252601	+	16	5' UTR (NM_019110	5' UTR (NM_019110	exon 1 of 5)	217	NM_019110	387032	Hs.44720	NM_019110	ENSG00000187626	ZKSCAN4	P1P373C6|ZNF307|ZNF427|ZSCAN36	zinc finger with KRAB and SCAN domains 4	protein-coding
	Diff_bind_peak_150	chr18	54223789	54224972	+	16	exon (NM_003927	exon (NM_003927	exon 1 of 7)	289	NM_003927	8932	Hs.25674	NM_003927	ENSG00000134046	MBD2	DMTase|NY-CO-41	methyl-CpG binding domain protein 2	protein-coding
	Diff_bind_peak_143	chr14	102362400	102364007	+	16	promoter-TSS (NM_001320046)	262	NM_001172631	9895	Hs.195667	NM_014844	ENSG00000196663	TECPR2	KIAA0329|SPG49	tectonin beta-propeller repeat containing 2	protein-coding
	Diff_bind_peak_151	chr10	119650768	119651979	+	16	promoter-TSS (NM_004281)	3	NM_004281	9531	Hs.523309	NM_004281	ENSG00000151929	BAG3	BAG-3|BIS|CAIR-1|MFM6	BCL2 associated athanogene 3	protein-coding
	Diff_bind_peak_141	chr4	55545989	55547442	+	16	promoter-TSS (NM_001267843)	194	NM_004898	9575	Hs.436975	NM_004898	ENSG00000134852	CLOCK	KAT13D|bHLHe8	clock circadian regulator	protein-coding
	Diff_bind_peak_135	chr20	33685842	33686805	+	16	promoter-TSS (NM_005225)	62	NM_005225	1869	Hs.654393	NM_005225	ENSG00000101412	E2F1	E2F-1|RBAP1|RBBP3|RBP3	E2F transcription factor 1	protein-coding
	Diff_bind_peak_161	chr17	30814604	30815032	+	16	intron (NM_015986	AluSp|SINE|Alu	9874	NM_015986	51379	Hs.649372	NM_015986	ENSG00000176390	CRLF3	CREME-9|CREME9|CRLM9|CYTOR4|FRWS|p48.2	cytokine receptor like factor 3	protein-coding
	Diff_bind_peak_147	chr13	30673708	30674541	+	16	Intergenic	-39354	NM_001204406	241	Hs.507658	NM_001629	ENSG00000132965	ALOX5AP	FLAP	arachidonate 5-lipoxygenase activating protein	protein-coding
	Diff_bind_peak_156	chr4	76305928	76307272	+	16	5' UTR (NM_003943	5' UTR (NM_003943	exon 1 of 2)	574	NM_003943	8987	Hs.109590	NM_003943	ENSG00000118804	STBD1	GENEX3414|GENX-3414	starch binding domain 1	protein-coding
	Diff_bind_peak_153	chr11	47980211	47982272	+	16	intron (NM_001098503	CpG	682	NM_002843	5795	Hs.318547	NM_002843	ENSG00000149177	PTPRJ	CD148|DEP1|HPTPeta|R-PTP-ETA|SCC1	protein tyrosine phosphatase receptor type J	protein-coding
	Diff_bind_peak_181	chr2	113235279	113236097	+	15	promoter-TSS (NR_015377)	161	NR_047570	654433	Hs.656660	NR_015377	ENSG00000189223	PAX8-AS1	-	PAX8 antisense RNA 1	ncRNA
	Diff_bind_peak_202	chr16	28494622	28495930	+	15	exon (NM_018690	exon (NM_018690	exon 2 of 4)	633	NM_018690	55911	Hs.200333	NM_018690	ENSG00000184730	APOBR	APOB100R|APOB48R	apolipoprotein B receptor	protein-coding
	Diff_bind_peak_196	chr7	140397833	140398733	+	15	intron (NM_032295	CpG	247	NR_156491	84255	Hs.446021	NM_032295	ENSG00000157800	SLC37A3	-	solute carrier family 37 member 3	protein-coding
	Diff_bind_peak_206	chr14	63761601	63762473	+	15	Intergenic	-33972	NM_030791	81537	Hs.24678	NM_030791	ENSG00000126821	SGPP1	SPP-1|SPPase1	sphingosine-1-phosphate phosphatase 1	protein-coding
	Diff_bind_peak_186	chr1	113758643	113760006	+	15	promoter-TSS (NM_006608)	162	NM_001323053	10745	Hs.655824	NM_006608	ENSG00000116793	PHTF1	PHTF	putative homeodomain transcription factor 1	protein-coding
	Diff_bind_peak_174	chrX	153723445	153725140	+	15	promoter-TSS (NM_001139441)	91	NM_005745	10134	Hs.522817	NM_005745	ENSG00000185825	BCAP31	6C6-AG|BAP31|CDM|DDCH|DXS1357E	B cell receptor associated protein 31	protein-coding
	Diff_bind_peak_190	chr2	101961634	101962758	+	15	Intergenic	-21269	NR_103791	100506328	Hs.516245	NR_103791		LINC01127	-	long intergenic non-protein coding RNA 1127	ncRNA
	Diff_bind_peak_189	chr6	30907731	30908573	+	15	promoter-TSS (NM_001517).5	-55	NM_001517	2968	Hs.485070	NM_001517	ENSG00000213780	GTF2H4	P52|TFB2|TFIIH	general transcription factor IIH subunit 4	protein-coding
	Diff_bind_peak_192	chr9	36400097	36401542	+	15	promoter-TSS (NM_022781)	104	NM_194332	152006	Hs.333503	NM_022781	ENSG00000137075	RNF38	-	ring finger protein 38	protein-coding
	Diff_bind_peak_211	chr1	9653942	9654476	+	15	non-coding (NR_027045	non-coding (NR_027045	exon 1 of 2)	377	NR_027045	644997	Hs.568595	NM_001045478	ENSG00000179840	PIK3CD-AS1	C1orf200	PIK3CD antisense RNA 1	ncRNA
	Diff_bind_peak_209	chr2	43595468	43596592	+	15	promoter-TSS (NM_001271643)	8	NM_001271644	63892	Hs.369592	NM_022065	ENSG00000115970	THADA	ARMC13|GITA	THADA armadillo repeat containing	protein-coding
	Diff_bind_peak_218	chr17	19648092	19649314	+	15	promoter-TSS (NM_001031806)	-48	NM_001369139	224	Hs.499886	NM_000382	ENSG00000072210	ALDH3A2	ALDH10|FALDH|SLS	aldehyde dehydrogenase 3 family member A2	protein-coding
	Diff_bind_peak_180	chr20	60055125	60055536	+	15	promoter-TSS (NR_126504)	-595	NR_161292	284756	Hs.335319	NR_126504	ENSG00000176659	C20orf197	-	chromosome 20 open reading frame 197	ncRNA
	Diff_bind_peak_217	chr16	714836	715534	+	15	promoter-TSS (NM_024042)	67	NM_024042	79006	Hs.533772	NM_024042	ENSG00000103260	METRN	C16orf23|c380A1.2	meteorin	glial cell differentiation regulator	protein-coding
	Diff_bind_peak_216	chr11	117985836	117986934	+	15	promoter-TSS (NR_026691)	-6	NM_001558	3587	Hs.504035	NM_001558	ENSG00000110324	IL10RA	CD210|CD210a|CDW210A|HIL-10R|IL-10R1|IL10R	interleukin 10 receptor subunit alpha	protein-coding
	Diff_bind_peak_185	chr20	47727744	47728602	+	15	intron (NM_198596	intron (NM_198596	intron 3 of 20)	57891	NM_018837	55959	Hs.162016	NM_018837	ENSG00000196562	SULF2	HSULF-2	sulfatase 2	protein-coding
	Diff_bind_peak_207	chr11	45917366	45918982	+	15	promoter-TSS (NM_057174)	-51	NM_057174	9409	Hs.100915	NM_004813	ENSG00000121680	PEX16	PBD8A|PBD8B	peroxisomal biogenesis factor 16	protein-coding
	Diff_bind_peak_197	chr2	230411371	230412391	+	15	Intergenic	-4275	NM_001206702	6672	Hs.369056	NM_003113	ENSG00000067066	SP100	lysp100b	SP100 nuclear antigen	protein-coding
	Diff_bind_peak_220	chr9	136790631	136791934	+	15	promoter-TSS (NM_032928)	-62	NM_032928	85014	Hs.356744	NM_032928	ENSG00000244187	TMEM141	-	transmembrane protein 141	protein-coding
	Diff_bind_peak_163	chr22	21001320	21002655	+	15	promoter-TSS (NR_027052)	65	NR_027052	439931	Hs.517430	NR_027051	ENSG00000230513	THAP7-AS1	-	THAP7 antisense RNA 1	ncRNA
	Diff_bind_peak_191	chr1	2228860	2229970	+	15	exon (NM_003036	exon (NM_003036	exon 1 of 7)	1096	NM_003036	6497	Hs.656507	NM_003036	ENSG00000157933	SKI	SGS|SKV	SKI proto-oncogene	protein-coding
	Diff_bind_peak_205	chr11	74170454	74171746	+	15	promoter-TSS (NM_016147)	-81	NM_001286577	26005	Hs.557938	NM_015531	ENSG00000168014	C2CD3	OFD14	C2 domain containing 3 centriole elongation regulator	protein-coding
	Diff_bind_peak_175	chr1	9823283	9824469	+	15	5' UTR (NM_001302883	5' UTR (NM_001302883	exon 1 of 18)	650	NM_001009566	22883	Hs.29665	NM_014944	ENSG00000171603	CLSTN1	ALC-ALPHA|CDHR12|CST-1|CSTN1|PIK3CD|XB31alpha|alcalpha1|alcalpha2	calsyntenin 1	protein-coding
	Diff_bind_peak_167	chrX	149937946	149939007	+	15	promoter-TSS (NM_001013845)	15	NM_001013845	541578	Hs.458216	NM_001013845	ENSG00000197021	CXorf40B	-	chromosome X open reading frame 40B	protein-coding
	Diff_bind_peak_182	chr1	32962745	32964504	+	15	intron (NM_153341	AluSx1|SINE|Alu	1185	NM_153341	127544	Hs.591504	NM_153341	ENSG00000116514	RNF19B	IBRDC3|NKLAM	ring finger protein 19B	protein-coding
	Diff_bind_peak_179	chr12	49966761	49967685	+	15	Intergenic	-4299	NR_110589	101927318	Hs.668233	NR_110589	ENSG00000257588	LOC101927318	-	uncharacterized LOC101927318	ncRNA
	Diff_bind_peak_193	chr12	95942526	95943733	+	15	promoter-TSS (NM_182496)	-202	NM_152435	144193	Hs.424907	NM_152435	ENSG00000139344	AMDHD1	HMFT1272	amidohydrolase domain containing 1	protein-coding
	Diff_bind_peak_210	chrX	118345765	118347077	+	15	5' UTR (NM_001184965	5' UTR (NM_001184965	exon 1 of 20)	315	NM_019045	54521	Hs.98510	NM_019045	ENSG00000131725	WDR44	RAB11BP|RPH11|SYM-4	WD repeat domain 44	protein-coding
	Diff_bind_peak_170	chr22	35399652	35400750	+	15	promoter-TSS (NM_006739)	61	NM_006739	4174	Hs.517582	NM_006739	ENSG00000100297	MCM5	CDC46|MGORS8|P1-CDC46	minichromosome maintenance complex component 5	protein-coding
	Diff_bind_peak_168	chr19	36214250	36215630	+	15	promoter-TSS (NM_152477)	144	NM_001042474	147929	Hs.596338	NM_152477	ENSG00000196357	ZNF565	-	zinc finger protein 565	protein-coding
	Diff_bind_peak_204	chr8	42337983	42339197	+	15	promoter-TSS (NM_002690)	96	NM_002690	5423	Hs.654484	NM_002690	ENSG00000070501	POLB	-	DNA polymerase beta	protein-coding
	Diff_bind_peak_213	chr1	51729195	51730235	+	15	promoter-TSS (NM_148905)	-135	NM_001350210	114883	Hs.21938	NM_024586	ENSG00000117859	OSBPL9	ORP-9|ORP9	oxysterol binding protein like 9	protein-coding
	Diff_bind_peak_184	chr19	10848309	10849137	+	15	intron (NM_001136482	intron (NM_001136482	intron 1 of 6)	308	NM_001136482	255809	Hs.440535	NM_001136482	ENSG00000214212	C19orf38	HIDE1	chromosome 19 open reading frame 38	protein-coding
	Diff_bind_peak_208	chr15	78811065	78811671	+	15	promoter-TSS (NM_014272)	96	NM_014272	11173	Hs.16441	NM_014272	ENSG00000136378	ADAMTS7	ADAM-TS 7|ADAM-TS7|ADAMTS-7	ADAM metallopeptidase with thrombospondin type 1 motif 7	protein-coding
	Diff_bind_peak_166	chr8	8893026	8893792	+	15	5' UTR (NM_004225	5' UTR (NM_004225	exon 1 of 3)	221	NM_004225	9258	Hs.379414	NM_004225	ENSG00000147324	MFHAS1	LRRC65|MASL1|ROCO4	malignant fibrous histiocytoma amplified sequence 1	protein-coding
	Diff_bind_peak_200	chrX	11111016	11111700	+	15	promoter-TSS (NM_005333)	26	NM_001171991	3052	Hs.211571	NM_005333	ENSG00000004961	HCCS	CCHL|LSDMCA1|MCOPS7|MLS	holocytochrome c synthase	protein-coding
	Diff_bind_peak_194	chr19	9584012	9584911	+	15	promoter-TSS (NM_001008727)	43	NM_001308269	7675	Hs.501537	NM_001008727	ENSG00000197961	ZNF121	D19S204|ZHC32|ZNF20	zinc finger protein 121	protein-coding
	Diff_bind_peak_169	chr20	56412163	56413781	+	15	intron (NM_001164116	intron (NM_001164116	intron 2 of 6)	712	NM_001164114	57091	Hs.473144	NM_020356	ENSG00000087589	CASS4	C20orf32|CAS4|HEFL|HEPL	Cas scaffold protein family member 4	protein-coding
	Diff_bind_peak_164	KI270735.1	39712	40103	+	15	NA	NA	NA
	Diff_bind_peak_172	chr6	32894078	32895269	+	15	non-coding (NR_037177	non-coding (NR_037177	exon 1 of 2)	497	NR_037177	100294145	Hs.559456	NR_037177		LOC100294145	-	uncharacterized LOC100294145	ncRNA
	Diff_bind_peak_171	chr17	81393477	81394276	+	15	Intergenic	-5498	NM_001291324	57597	Hs.514580	NM_024696	ENSG00000266074	BAHCC1	BAHD2	BAH domain and coiled-coil containing 1	protein-coding
	Diff_bind_peak_178	chr12	75480617	75482212	+	15	intron (NM_006851	intron (NM_006851	intron 1 of 5)	659	NM_006851	11010	Hs.205558	NM_006851	ENSG00000139278	GLIPR1	CRISP7|GLIPR|RTVP1	GLI pathogenesis related 1	protein-coding
	Diff_bind_peak_203	chr19	49866789	49867909	+	15	intron (NM_007254	CpG	227	NM_007254	11284	Hs.78016	NM_007254	ENSG00000039650	PNKP	AOA4|EIEE10|MCSZ|PNK	polynucleotide kinase 3'-phosphatase	protein-coding
	Diff_bind_peak_173	chr17	58487461	58488209	+	15	exon (NM_001080439	exon (NM_001080439	exon 1 of 6)	573	NM_001080439	124535	Hs.380061	NM_001080439	ENSG00000176160	HSF5	HSF 5|HSTF 5	heat shock transcription factor 5	protein-coding
	Diff_bind_peak_195	chr16	22436812	22437821	+	15	non-coding (NR_027460	non-coding (NR_027460	exon 1 of 7)	308	NR_027154	641298	Hs.552700	NM_199284	ENSG00000237296	SMG1P1	-	SMG1 pseudogene 1	pseudo
	Diff_bind_peak_188	chrX	104166148	104167109	+	15	5' UTR (NM_207318	5' UTR (NM_207318	exon 1 of 6)	175	NM_207318	139231	Hs.496535	NM_207318	ENSG00000123575	FAM199X	CXorf39	family with sequence similarity 199	X-linked	protein-coding
	Diff_bind_peak_187	chr6	116370461	116371865	+	15	TTS (NR_136521)	216	NM_001322941	29940	Hs.458358	NM_013352	ENSG00000111817	DSE	DS-epi1|DSEP|DSEPI|EDSMC2|SART-2|SART2	dermatan sulfate epimerase	protein-coding
	Diff_bind_peak_214	chr12	56629041	56630467	+	15	intron (NM_013449	(ACCCCC)n|Simple_repeat|Simple_repeat	572	NM_001300905	11176	Hs.314263	NM_013449	ENSG00000076108	BAZ2A	TIP5|WALp3	bromodomain adjacent to zinc finger domain 2A	protein-coding
	Diff_bind_peak_183	chr9	136949650	136950478	+	15	Intergenic	-2209	NM_178536	286256	Hs.440519	NM_178536	ENSG00000184925	LCN12	-	lipocalin 12	protein-coding
	Diff_bind_peak_201	chr14	34856645	34857259	+	15	intron (NM_013448	intron (NM_013448	intron 3 of 26)	-17239	NR_160776	112268124	Hs.509140	NR_160776		LOC112268124	-	uncharacterized LOC112268124	ncRNA
	Diff_bind_peak_165	chr5	123511853	123513108	+	15	5' UTR (NM_001364141	5' UTR (NM_001364141	exon 1 of 15)	303	NM_001364144	1456	Hs.129206	NM_004384	ENSG00000151292	CSNK1G3	CKI-gamma 3|CSNK1G3L	casein kinase 1 gamma 3	protein-coding
	Diff_bind_peak_219	chr19	47514226	47515175	+	15	intron (NM_003827	CpG	363	NR_038456	8775	Hs.126938	NM_003827	ENSG00000105402	NAPA	SNAPA	NSF attachment protein alpha	protein-coding
	Diff_bind_peak_198	chr9	134135253	134136603	+	15	promoter-TSS (NM_017588)	-154	NM_017588	11091	Hs.397638	NM_017588	ENSG00000196363	WDR5	BIG-3|CFAP89|SWD3	WD repeat domain 5	protein-coding
	Diff_bind_peak_215	chr8	66962130	66962966	+	15	promoter-TSS (NM_001193502)	43	NM_001193502	100129654	Hs.120040	NM_001193502	ENSG00000261787	TCF24	TCF-24|bHLHa25	transcription factor 24	protein-coding
	Diff_bind_peak_177	chr11	318924	319523	+	15	TTS (NR_049759)	1637	NR_049759	10410	Hs.374650	NM_021034	ENSG00000142089	IFITM3	1-8U|DSPA2b|IP15	interferon induced transmembrane protein 3	protein-coding
	Diff_bind_peak_176	chr8	2127285	2128048	+	15	intron (NM_003970	CpG	51077	NR_106983	102465695		NR_106983	ENSG00000273593	MIR7160	hsa-mir-7160	microRNA 7160	ncRNA
	Diff_bind_peak_199	chr1	155063519	155064363	+	15	promoter-TSS (NR_040773)	50	NR_040773	100505666	Hs.657533	NR_040772		DCST1-AS1	-	DCST1 antisense RNA 1	ncRNA
	Diff_bind_peak_212	chr1	10693651	10694573	+	15	intron (NM_001079843	CpG-426	102534	NM_001079843	54897	Hs.439894	NM_017766	ENSG00000130940	CASZ1	CAS11|CST|SRG|ZNF693|dJ734G22.1	castor zinc finger 1	protein-coding
	Diff_bind_peak_227	chr8	67064254	67064803	+	14	5' UTR (NM_001363131	5' UTR (NM_001363131	exon 1 of 30)	136	NM_001364870	79848	Hs.370147	NM_024790	ENSG00000104218	CSPP1	CSPP|JBTS21	centrosome and spindle pole associated protein 1	protein-coding
	Diff_bind_peak_283	chr1	162069269	162070356	+	14	5' UTR (NM_001164757	5' UTR (NM_001164757	exon 1 of 10)	121	NM_014697	9722	Hs.731942	NM_014697	ENSG00000198929	NOS1AP	6330408P19Rik|CAPON	nitric oxide synthase 1 adaptor protein	protein-coding
	Diff_bind_peak_247	chrX	154457728	154458320	+	14	promoter-TSS (NM_017514)	-257	NM_017514	55558	Hs.632839	NM_017514	ENSG00000130827	PLXNA3	6.3|HSSEXGENE|PLXN3|PLXN4|XAP-6	plexin A3	protein-coding
	Diff_bind_peak_257	chr14	102776974	102778564	+	14	intron (NM_001199427	CpG	290	NM_145725	7187	Hs.510528	NM_003300	ENSG00000131323	TRAF3	CAP-1|CAP1|CD40bp|CRAF1|IIAE5|LAP1|RNF118	TNF receptor associated factor 3	protein-coding
	Diff_bind_peak_241	chr9	137188013	137189522	+	14	promoter-TSS (NM_013366)	91	NM_003731	8636	Hs.530314	NM_003731	ENSG00000176101	SSNA1	N14|NA-14|NA14	SS nuclear autoantigen 1	protein-coding
	Diff_bind_peak_222	chr19	57814251	57815135	+	14	intron (NM_024762	CpG	220	NM_024762	79818	Hs.560727	NM_024762	ENSG00000178935	ZNF552	-	zinc finger protein 552	protein-coding
	Diff_bind_peak_232	chr19	1856455	1857498	+	14	intron (NM_031918	CpG	6603	NM_031918	83855	Hs.136280	NM_031918	ENSG00000129911	KLF16	BTEB4|DRRF|NSLP2	Kruppel like factor 16	protein-coding
	Diff_bind_peak_252	chr14	23555819	23556553	+	14	promoter-TSS (NM_024328)	-85	NM_024328	79178	Hs.655179	NM_024328	ENSG00000259431	THTPA	THTP|THTPASE	thiamine triphosphatase	protein-coding
	Diff_bind_peak_231	chr4	169757314	169758168	+	14	intron (NM_017867	intron (NM_017867	intron 1 of 7)	203	NM_017867	54969	Hs.406756	NM_017867	ENSG00000056050	HPF1	C4orf27	histone PARylation factor 1	protein-coding
	Diff_bind_peak_240	chr1	17053540	17054559	+	14	5' UTR (NM_003000	5' UTR (NM_003000	exon 1 of 8)	121	NM_003000	6390	Hs.465924	NM_003000	ENSG00000117118	SDHB	CWS2|IP|PGL4|SDH|SDH1|SDH2|SDHIP	succinate dehydrogenase complex iron sulfur subunit B	protein-coding
	Diff_bind_peak_244	chr1	154324743	154325932	+	14	promoter-TSS (NM_001005855)	-188	NM_001370597	57198	Hs.435700	NM_020452	ENSG00000143515	ATP8B2	ATPID	ATPase phospholipid transporting 8B2	protein-coding
	Diff_bind_peak_235	chr11	46616807	46618155	+	14	promoter-TSS (NM_173811)	205	NM_001346358	9776	Hs.127403	NM_014741	ENSG00000175224	ATG13	KIAA0652|PARATARG8	autophagy related 13	protein-coding
	Diff_bind_peak_270	chr1	16514196	16514838	+	14	promoter-TSS (NR_004400)	-232	NR_004421	6060		NR_004421	ENSG00000207389	RNU1-4	HSD2|HSD5|HSD6|HSD7|RNU1|RNU1D2|RNU1E2|RNU1F1|RNU1G1|RNU1G2|U1B2|U1D2|U1E2|U1F	RNA	U1 small nuclear 4	snRNA
	Diff_bind_peak_239	chr17	16352744	16353661	+	14	exon (NM_181716	exon (NM_181716	exon 1 of 5)	267	NM_181716	201161	Hs.433422	NM_181716	ENSG00000166582	CENPV	3110013H01Rik|CENP-V|PRR6|p30	centromere protein V	protein-coding
	Diff_bind_peak_267	chr15	65132983	65134032	+	14	exon (NM_005707	exon (NM_005707	exon 1 of 5)	301	NM_005707	10081	Hs.458596	NM_005707	ENSG00000090470	PDCD7	ES18|HES18	programmed cell death 7	protein-coding
	Diff_bind_peak_263	chr1	9689229	9689934	+	14	promoter-TSS (NM_001350234)	37	NM_001350234	5293	Hs.518451	NM_005026	ENSG00000171608	PIK3CD	APDS|IMD14|P110DELTA|PI3K|p110D	phosphatidylinositol-4	5-bisphosphate 3-kinase catalytic subunit delta	protein-coding
	Diff_bind_peak_260	chr19	21766682	21767731	+	14	intron (NM_001351669	CpG	373	NM_001351670	163227	Hs.365142	NM_173531	ENSG00000197020	ZNF100	-	zinc finger protein 100	protein-coding
	Diff_bind_peak_281	chr5	111512145	111512742	+	14	promoter-TSS (NM_139164)	92	NM_139164	134429	Hs.93842	NM_139164	ENSG00000164211	STARD4	-	StAR related lipid transfer domain containing 4	protein-coding
	Diff_bind_peak_253	chr19	17214869	17215855	+	14	promoter-TSS (NM_018467)	5	NM_018467	55850	Hs.16187	NM_018467	ENSG00000053501	USE1	D12|MDS032|P31|SLT1	unconventional SNARE in the ER 1	protein-coding
	Diff_bind_peak_228	chr14	58244382	58245641	+	14	intron (NR_038123	CpG	168	NM_002788	5684	Hs.558799	NM_002788	ENSG00000100567	PSMA3	HC8|PSC3	proteasome subunit alpha 3	protein-coding
	Diff_bind_peak_277	chr2	20423922	20425087	+	14	Intergenic	-22570	NM_004040	388	Hs.502876	NM_004040	ENSG00000143878	RHOB	ARH6|ARHB|MST081|MSTP081|RHOH6	ras homolog family member B	protein-coding
	Diff_bind_peak_246	chr7	149285235	149285727	+	14	TTS (NR_144366)	200	NR_036573	155060	Hs.490512	NR_015357	ENSG00000244560	LOC155060	-	AI894139 pseudogene	pseudo
	Diff_bind_peak_256	chr19	42241988	42243350	+	14	promoter-TSS (NM_019884)	-67	NM_019884	2931	Hs.466828	NM_019884	ENSG00000105723	GSK3A	-	glycogen synthase kinase 3 alpha	protein-coding
	Diff_bind_peak_242	chr17	37642981	37643589	+	14	intron (NM_001291476	CpG	161	NM_001291476	11056	Hs.590937	NM_007010	ENSG00000278053	DDX52	HUSSY19|ROK1	DExD-box helicase 52	protein-coding
	Diff_bind_peak_282	chr20	59031626	59032899	+	14	promoter-TSS (NM_006886)	73	NM_006886	514	Hs.177530	NM_006886	ENSG00000124172	ATP5F1E	ATP5E|ATPE|MC5DN3	ATP synthase F1 subunit epsilon	protein-coding
	Diff_bind_peak_233	chr9	137551200	137552531	+	14	promoter-TSS (NM_032477)	-14	NM_032477	64975	Hs.44017	NM_032477	ENSG00000182154	MRPL41	BMRP|MRP-L27|MRPL27|PIG3|RPML27	mitochondrial ribosomal protein L41	protein-coding
	Diff_bind_peak_262	chr3	10248108	10249363	+	14	5' UTR (NM_014760	5' UTR (NM_014760	exon 1 of 8)	276	NM_014760	9797	Hs.475401	NM_014760	ENSG00000157014	TATDN2	-	TatD DNase domain containing 2	protein-coding
	Diff_bind_peak_273	chr15	63276968	63278216	+	14	promoter-TSS (NM_001145646)	-13	NM_031301	83464	Hs.511703	NM_031301	ENSG00000138613	APH1B	APH-1B|PRO1328|PSFL|TAAV688	aph-1 homolog B	gamma-secretase subunit	protein-coding
	Diff_bind_peak_223	chr20	20711632	20713193	+	14	exon (NM_020343	exon (NM_020343	exon 1 of 40)	232	NM_020343	57186	Hs.472285	NM_020343	ENSG00000188559	RALGAPA2	AS250|C20orf74|bA287B20.1|dJ1049G11|dJ1049G11.4|p220	Ral GTPase activating protein catalytic alpha subunit 2	protein-coding
	Diff_bind_peak_276	chrX	102651215	102652225	+	14	5' UTR (NM_001184727	5' UTR (NM_001184727	exon 2 of 6)	237	NM_014710	9737	Hs.729265	NM_014710	ENSG00000198932	GPRASP1	GASP|GASP-1|GASP1	G protein-coupled receptor associated sorting protein 1	protein-coding
	Diff_bind_peak_236	chr7	44081663	44083227	+	14	promoter-TSS (NR_156113)	85	NM_001284330	27434	Hs.596982	NM_013284	ENSG00000122678	POLM	Pol Mu|Tdt-N	DNA polymerase mu	protein-coding
	Diff_bind_peak_271	chr22	30667108	30668569	+	14	promoter-TSS (NM_001304795)	37	NM_152511	150290	Hs.517544	NM_152511	ENSG00000167065	DUSP18	DSP18|DUSP20|LMWDSP20	dual specificity phosphatase 18	protein-coding
	Diff_bind_peak_264	chr7	66204784	66206250	+	14	5' UTR (NM_003596	5' UTR (NM_003596	exon 1 of 6)	183	NM_003596	8460	Hs.421194	NM_003596	ENSG00000169902	TPST1	TANGO13A	tyrosylprotein sulfotransferase 1	protein-coding
	Diff_bind_peak_230	chr10	104268481	104269587	+	14	promoter-TSS (NR_039702)	-150	NM_183239	119391	Hs.107384	NM_183239	ENSG00000065621	GSTO2	GSTO 2-2|bA127L20.1	glutathione S-transferase omega 2	protein-coding
	Diff_bind_peak_243	chr17	75877951	75878523	+	14	exon (NM_033452	exon (NM_033452	exon 1 of 6)	344	NM_033452	91107	Hs.293660	NM_033452	ENSG00000132481	TRIM47	GOA|RNF100	tripartite motif containing 47	protein-coding
	Diff_bind_peak_237	chr2	175167332	175168917	+	14	promoter-TSS (NR_030630)	79	NR_045771	1386	Hs.592510	NM_001880	ENSG00000115966	ATF2	CRE-BP1|CREB-2|CREB2|HB16|TREB7	activating transcription factor 2	protein-coding
	Diff_bind_peak_272	chr22	38871533	38873222	+	14	promoter-TSS (NM_001303494)	-161	NM_001303494	23466	Hs.592201	NM_014292	ENSG00000183741	CBX6	-	chromobox 6	protein-coding
	Diff_bind_peak_278	chr13	49584900	49586178	+	14	promoter-TSS (NM_001352504)	19	NM_001352506	55213	Hs.508021	NM_018191	ENSG00000136144	RCBTB1	CLLD7|CLLL7|GLP|RDEOA	RCC1 and BTB domain containing protein 1	protein-coding
	Diff_bind_peak_261	chr10	14959165	14960255	+	14	intron (NR_147060	CpG	322	NR_147060	644890	Hs.257249	NM_001080836	ENSG00000197889	MEIG1	SPATA39|bA2K17.3	meiosis/spermiogenesis associated 1	protein-coding
	Diff_bind_peak_255	chr11	12674127	12674687	+	14	promoter-TSS (NM_021961)	-14	NM_021961	7003	Hs.655331	NM_021961	ENSG00000187079	TEAD1	AA|NTEF-1|REF1|TCF-13|TCF13|TEAD-1|TEF-1	TEA domain transcription factor 1	protein-coding
	Diff_bind_peak_269	chr22	39532098	39533191	+	14	intron (NM_194326	CpG-19088	104	NM_194326	91582	Hs.526933	NM_194326	ENSG00000187051	RPS19BP1	AROS|S19BP	ribosomal protein S19 binding protein 1	protein-coding
	Diff_bind_peak_245	chr14	89415996	89417011	+	14	promoter-TSS (NR_036500)	730	NM_005197	1112	Hs.434286	NM_005197	ENSG00000053254	FOXN3	C14orf116|CHES1|PRO1635	forkhead box N3	protein-coding
	Diff_bind_peak_250	chr2	189661253	189662125	+	14	intron (NM_001353497	CpG	230	NM_019048	54529	Hs.101364	NM_019048	ENSG00000138381	ASNSD1	NBLA00058|NS3TP1	asparagine synthetase domain containing 1	protein-coding
	Diff_bind_peak_234	chr21	37257388	37258683	+	14	intron (NM_001331022	CpG	9299	NM_006052	10311	Hs.369488	NM_006052	ENSG00000157538	VPS26C	DCRA|DSCR3|DSCRA	VPS26 endosomal protein sorting factor C	protein-coding
	Diff_bind_peak_224	chr12	125049226	125050195	+	14	Intergenic	-15725	NM_023928	65985	Hs.656073	NM_023928	ENSG00000081760	AACS	ACSF1|SUR-5	acetoacetyl-CoA synthetase	protein-coding
	Diff_bind_peak_254	chr5	100900997	100901863	+	14	intron (NM_005668	intron (NM_005668	intron 1 of 4)	1852	NM_005668	7903	Hs.308628	NM_005668	ENSG00000113532	ST8SIA4	PST|PST1|SIAT8D|ST8SIA-IV	ST8 alpha-N-acetyl-neuraminide alpha-2	8-sialyltransferase 4	protein-coding
	Diff_bind_peak_259	chr19	2840814	2842166	+	14	promoter-TSS (NM_001172775)	15	NM_001172775	148254	Hs.47712	NM_152791	ENSG00000186300	ZNF555	-	zinc finger protein 555	protein-coding
	Diff_bind_peak_251	chr14	24161121	24162379	+	14	intron (NM_006084	intron (NM_006084	intron 1 of 8)	485	NM_006084	10379	Hs.1706	NM_006084	ENSG00000213928	IRF9	IRF-9|ISGF3|ISGF3G|p48	interferon regulatory factor 9	protein-coding
	Diff_bind_peak_249	chr1	224356641	224357748	+	14	intron (NR_102347	CpG	315	NM_001277197	29097	Hs.445890	NM_014184	ENSG00000143771	CNIH4	CNIH-4|CNIH2|HSPC163	cornichon family AMPA receptor auxiliary protein 4	protein-coding
	Diff_bind_peak_275	chr6	143511079	143511941	+	14	exon (NM_032020	exon (NM_032020	exon 1 of 7)	210	NM_032020	2519	Hs.17680	NM_032020	ENSG00000001036	FUCA2	dJ20N2.5	alpha-L-fucosidase 2	protein-coding
	Diff_bind_peak_225	chr11	2268847	2270498	+	14	intron (NM_005170	CpG	1280	NM_005170	430	Hs.152475	NM_005170	ENSG00000183734	ASCL2	ASH2|HASH2|MASH2|bHLHa45	achaete-scute family bHLH transcription factor 2	protein-coding
	Diff_bind_peak_221	chr3	9749422	9750690	+	14	non-coding (NR_148932	non-coding (NR_148932	exon 1 of 5)	112	NM_001354648	4968	Hs.380271	NM_002542	ENSG00000114026	OGG1	HMMH|HOGG1|MUTM|OGH1	8-oxoguanine DNA glycosylase	protein-coding
	Diff_bind_peak_266	chr7	106111561	106112900	+	14	promoter-TSS (NM_182715)	82	NM_182715	6856	Hs.80919	NM_006754	ENSG00000008282	SYPL1	H-SP1|SYPL	synaptophysin like 1	protein-coding
	Diff_bind_peak_258	chr19	57746680	57747635	+	14	intron (NR_145326	CpG	342	NM_173632	284309	Hs.720254	NM_173632	ENSG00000152443	ZNF776	-	zinc finger protein 776	protein-coding
	Diff_bind_peak_229	chr12	9647835	9648872	+	14	promoter-TSS (NR_157802)	306	NR_046446	374443	Hs.569124	NR_002814	ENSG00000256594	LOC374443	-	C-type lectin domain family 2 member D pseudogene	pseudo
	Diff_bind_peak_280	chr1	169485248	169486221	+	14	exon (NM_001319667	exon (NM_001319667	exon 1 of 5)	210	NM_006996	10560	Hs.30246	NM_006996	ENSG00000117479	SLC19A2	TC1|THMD1|THT1|THTR1|TRMA	solute carrier family 19 member 2	protein-coding
	Diff_bind_peak_268	chr16	78099300	78100148	+	14	promoter-TSS (NM_016373)	70	NM_001291997	51741	Hs.461453	NM_016373	ENSG00000186153	WWOX	D16S432E|EIEE28|FOR|FRA16D|HHCMA56|PRO0128|SCAR12|SDR41C1|WOX1	WW domain containing oxidoreductase	protein-coding
	Diff_bind_peak_265	chr19	55643383	55644140	+	14	TTS (NM_016202)	112	NM_016535	51545	Hs.20768	NM_016535	ENSG00000171425	ZNF581	HSPC189	zinc finger protein 581	protein-coding
	Diff_bind_peak_279	chr1	42846281	42847085	+	14	promoter-TSS (NM_001242739)	70	NM_001242739	51058	Hs.20879	NM_015911	ENSG00000164011	ZNF691	Zfp691	zinc finger protein 691	protein-coding
	Diff_bind_peak_274	chr18	51029735	51031128	+	14	5' UTR (NM_005359	5' UTR (NM_005359	exon 1 of 12)	218	NM_005359	4089	Hs.75862	NM_005359	ENSG00000141646	SMAD4	DPC4|JIP|MADH4|MYHRS	SMAD family member 4	protein-coding
	Diff_bind_peak_238	chr2	210476305	210476834	+	14	intron (NM_001136575	CpG	136	NM_001136574	10314	Hs.13351	NM_006055	ENSG00000115365	LANCL1	GPR69A|p40	LanC like 1	protein-coding
	Diff_bind_peak_226	chr3	50260091	50260544	+	14	TTS (NM_001166425)	7054	NR_110702	101928931	Hs.587216	NR_110702	ENSG00000232352	SEMA3B-AS1	-	SEMA3B antisense RNA 1 (head to head)	ncRNA
	Diff_bind_peak_248	chr17	3755001	3755549	+	14	intron (NM_002208	CpG	31372	NM_031965	83903	Hs.534059	NM_031965	ENSG00000177602	HASPIN	GSG2	histone H3 associated protein kinase	protein-coding
	Diff_bind_peak_293	chr2	118185882	118186479	+	13	intron (NR_144530	intron (NR_144530	intron 1 of 2)	206	NR_144530	100506797	Hs.116176	NR_144530	ENSG00000226856	THORLNC	THOR	testis associated oncogenic lncRNA	ncRNA
	Diff_bind_peak_291	chr1	92784284	92785619	+	13	5' UTR (NM_001350197	5' UTR (NM_001350197	exon 1 of 20)	157	NM_001350197	7813	Hs.594434	NM_005665	ENSG00000067208	EVI5	EVI-5|NB4S	ecotropic viral integration site 5	protein-coding
	Diff_bind_peak_323	chr18	35581770	35582432	+	13	Intergenic	-9636	NR_039771	100616257		NR_039771	ENSG00000283514	MIR3975	-	microRNA 3975	ncRNA
	Diff_bind_peak_320	chr3	47475010	47476211	+	13	intron (NM_012235	CpG	331	NM_001320044	22937	Hs.531789	NM_012235	ENSG00000114650	SCAP	-	SREBF chaperone	protein-coding
	Diff_bind_peak_288	chr11	72735918	72736487	+	13	intron (NM_001040118	MER96B|DNA|hAT	-13844	NM_001135190	116985	Hs.503165	NM_015242	ENSG00000186635	ARAP1	CENTD2	ArfGAP with RhoGAP domain	ankyrin repeat and PH domain 1	protein-coding
	Diff_bind_peak_302	chr17	40113447	40113798	+	13	Intergenic	-8349	NM_001365921	339287	Hs.532786	NM_001012241	ENSG00000188895	MSL1	MSL-1	MSL complex subunit 1	protein-coding
	Diff_bind_peak_297	chr2	164841725	164842192	+	13	promoter-TSS (NM_001278461)	118	NM_001278458	22837	Hs.470457	NM_014900	ENSG00000082438	COBLL1	COBLR1	cordon-bleu WH2 repeat protein like 1	protein-coding
	Diff_bind_peak_324	chr12	122716108	122716818	+	13	exon (NM_006018	exon (NM_006018	exon 1 of 1)	348	NM_006018	8843	Hs.458425	NM_006018	ENSG00000255398	HCAR3	GPR109B|HCA3|HM74|PUMAG|Puma-g	hydroxycarboxylic acid receptor 3	protein-coding
	Diff_bind_peak_311	chr8	96644605	96645823	+	13	promoter-TSS (NM_016134)	-28	NM_016134	10404	Hs.156178	NM_016134	ENSG00000104324	CPQ	LDP|PGCP	carboxypeptidase Q	protein-coding
	Diff_bind_peak_316	chr14	53152121	53153516	+	13	promoter-TSS (NR_110062)	505	NM_001160148	80821	Hs.125525	NM_030637	ENSG00000100523	DDHD1	PA-PLA1|PAPLA1|SPG28	DDHD domain containing 1	protein-coding
	Diff_bind_peak_301	chr22	26511884	26512851	+	13	promoter-TSS (NR_144529)	106	NM_012143	24144	Hs.20225	NM_012143	ENSG00000100109	TFIP11	NTR1|STIP|STIP-1|Spp382|TIP39|bK445C9.6	tuftelin interacting protein 11	protein-coding
	Diff_bind_peak_306	chr18	36128794	36130348	+	13	promoter-TSS (NM_001324468)	-177	NM_001099406	25800	Hs.79136	NM_012319	ENSG00000141424	SLC39A6	LIV-1|ZIP6	solute carrier family 39 member 6	protein-coding
	Diff_bind_peak_294	chr1	243267318	243267667	+	13	intron (NM_006642	AluSp|SINE|Alu	11451	NM_006642	10806	Hs.591530	NM_006642	ENSG00000054282	SDCCAG8	BBS16|CCCAP|CCCAP SLSN7|HSPC085|NPHP10|NY-CO-8|SLSN7|hCCCAP	serologically defined colon cancer antigen 8	protein-coding
	Diff_bind_peak_292	chr6	57089722	57090514	+	13	promoter-TSS (NM_001031623)	-70	NM_001031623	26036	Hs.485628	NM_015555	ENSG00000112200	ZNF451	COASTER|dJ417I1.1	zinc finger protein 451	protein-coding
	Diff_bind_peak_319	chr9	128818227	128819260	+	13	TTS (NM_016390)	243	NM_004435	2021	Hs.745161	NM_004435	ENSG00000167136	ENDOG	-	endonuclease G	protein-coding
	Diff_bind_peak_312	chr7	33108859	33109853	+	13	promoter-TSS (NM_203288)	48	NM_203288	6100	Hs.326805	NM_203288	ENSG00000164610	RP9	PAP-1|PAP1	RP9 pre-mRNA splicing factor	protein-coding
	Diff_bind_peak_295	chr3	50298880	50300119	+	13	promoter-TSS (NM_001200031)	-94	NM_001200031	8372	Hs.129910	NM_003549	ENSG00000186792	HYAL3	HYAL-3|LUCA-3|LUCA3	hyaluronidase 3	protein-coding
	Diff_bind_peak_315	chr11	95150613	95151720	+	13	non-coding (NR_110303	non-coding (NR_110303	exon 1 of 3)	627	NR_110303	101929295	Hs.735838	NR_110303	ENSG00000245552	LOC101929295	-	uncharacterized LOC101929295	ncRNA
	Diff_bind_peak_308	chr17	31936480	31937579	+	13	promoter-TSS (NM_015355)	22	NM_001321207	23512	Hs.462732	NM_015355	ENSG00000178691	SUZ12	CHET9|JJAZ1	SUZ12 polycomb repressive complex 2 subunit	protein-coding
	Diff_bind_peak_305	chr19	9538258	9538964	+	13	promoter-TSS (NM_024106)	34	NM_001318056	79088	Hs.386476	NM_024106	ENSG00000130818	ZNF426	K-RBP	zinc finger protein 426	protein-coding
	Diff_bind_peak_322	chrX	135421565	135422539	+	13	5' UTR (NM_203306	5' UTR (NM_203306	exon 1 of 2)	108	NM_203306	399668	Hs.374414	NM_203306	ENSG00000178947	SMIM10L2A	LED|LINC00086|LINC00087|LINC0086|NCRNA00086|NCRNA00087|SMIM10L2B	small integral membrane protein 10 like 2A	protein-coding
	Diff_bind_peak_309	chr12	55643185	55643561	+	13	Intergenic	6481	NM_206899	121130	Hs.554551	NM_206899	ENSG00000175398	OR10P1	OR10P1P|OR10P2P|OR10P3P|OR12-7|OST701	olfactory receptor family 10 subfamily P member 1	protein-coding
	Diff_bind_peak_313	chr19	4181837	4182955	+	13	promoter-TSS (NM_133475)	-90	NM_001321064	51548	Hs.423756	NM_016539	ENSG00000077463	SIRT6	SIR2L6	sirtuin 6	protein-coding
	Diff_bind_peak_285	chr13	36345507	36346913	+	13	promoter-TSS (NR_045180)	184	NM_001142296	23111	Hs.440414	NM_015087	ENSG00000133104	SPART	SPG20|TAHCCP1	spartin	protein-coding
	Diff_bind_peak_298	chr1	155226761	155227955	+	13	intron (NR_002188	CpG	176	NR_002188	2630	Hs.719930	NR_002188	ENSG00000160766	GBAP1	Beta-GC|GBA|GBAP|GC|GLUC	glucosylceramidase beta pseudogene 1	pseudo
	Diff_bind_peak_314	chr16	689800	690741	+	13	5' UTR (NM_032259	5' UTR (NM_032259	exon 1 of 9)	128	NM_032259	84219	Hs.459632	NM_032259	ENSG00000127580	WDR24	C16orf21|JFP7	WD repeat domain 24	protein-coding
	Diff_bind_peak_318	chr9	94669376	94669837	+	13	Intergenic	-29357	NM_001127628	2203	Hs.494496	NM_000507	ENSG00000165140	FBP1	FBP	fructose-bisphosphatase 1	protein-coding
	Diff_bind_peak_284	chr22	20298974	20299490	+	13	Intergenic	20828	NM_033257	85359	Hs.410965	NM_033257	ENSG00000128185	DGCR6L	DGCR6	DiGeorge syndrome critical region gene 6 like	protein-coding
	Diff_bind_peak_299	chr4	158722651	158723862	+	13	exon (NM_005038	exon (NM_005038	exon 1 of 10)	140	NM_005038	5481	Hs.183958	NM_005038	ENSG00000171497	PPID	CYP-40|CYPD	peptidylprolyl isomerase D	protein-coding
	Diff_bind_peak_286	chr14	101120405	101121395	+	13	promoter-TSS (NR_146490)	44	NR_146490	101929422		NR_146490	ENSG00000259004	LINC02285	-	long intergenic non-protein coding RNA 2285	ncRNA
	Diff_bind_peak_289	chr14	77799847	77800565	+	13	promoter-TSS (NM_001366490)	97	NM_001366487	57143	Hs.413208	NM_020421	ENSG00000063761	ADCK1	-	aarF domain containing kinase 1	protein-coding
	Diff_bind_peak_321	chr13	76991664	76992672	+	13	promoter-TSS (NM_001366624)	87	NM_001366624	1203	Hs.30213	NM_006493	ENSG00000102805	CLN5	-	CLN5 intracellular trafficking protein	protein-coding
	Diff_bind_peak_300	chr19	43901687	43902228	+	13	promoter-TSS (NR_038334)	-154	NR_038334	100505715	Hs.76561	NR_038334	ENSG00000267058	LOC100505715	-	uncharacterized LOC100505715	ncRNA
	Diff_bind_peak_296	chr2	97112488	97113810	+	13	promoter-TSS (NM_001354587)	-4	NM_001354587	375248	Hs.541894	NM_198555	ENSG00000135976	ANKRD36	UNQ2430	ankyrin repeat domain 36	protein-coding
	Diff_bind_peak_287	chr21	44931567	44933043	+	13	TTS (NR_027128)	-3490	NM_001127491	3689	Hs.375957	NM_000211	ENSG00000160255	ITGB2	CD18|LAD|LCAMB|LFA-1|MAC-1|MF17|MFI7	integrin subunit beta 2	protein-coding
	Diff_bind_peak_304	chr11	22829173	22830127	+	13	promoter-TSS (NR_135213)	-79	NM_001320340	258010	Hs.349096	NM_148893	ENSG00000198168	SVIP	-	small VCP interacting protein	protein-coding
	Diff_bind_peak_303	chr19	1438241	1439034	+	13	intron (NM_001308226	CpG	212	NM_001308226	6209	Hs.406683	NM_001018	ENSG00000115268	RPS15	RIG|S15	ribosomal protein S15	protein-coding
	Diff_bind_peak_310	chr9	136807382	136808684	+	13	promoter-TSS (NM_024718)	85	NM_024718	55684	Hs.370555	NM_017995	ENSG00000196642	RABL6	C9orf86|PARF|RBEL1|pp8875	RAB	member RAS oncogene family like 6	protein-coding
	Diff_bind_peak_290	chr16	2205190	2206140	+	13	non-coding (NR_147907	non-coding (NR_147907	exon 1 of 8)	211	NR_147905	64223	Hs.29203	NM_022372	ENSG00000167965	MLST8	GBL|GbetaL|LST8|POP3|WAT1	MTOR associated protein	LST8 homolog	protein-coding
	Diff_bind_peak_325	chr7	149459547	149460930	+	13	intron (NM_015694	CpG	824	NM_015694	27153	Hs.38512	NM_015694	ENSG00000196453	ZNF777	-	zinc finger protein 777	protein-coding
	Diff_bind_peak_317	chr17	78378190	78379622	+	13	intron (NR_111989	CpG	257	NM_024419	9489	Hs.654671	NM_024419	ENSG00000087157	PGS1	-	phosphatidylglycerophosphate synthase 1	protein-coding
	Diff_bind_peak_307	chr12	124566269	124568027	+	13	intron (NM_001077261	CpG	464	NM_006312	9612	Hs.137510	NM_006312	ENSG00000196498	NCOR2	CTG26|N-CoR2|SMAP270|SMRT|SMRTE|SMRTE-tau|TNRC14|TRAC|TRAC-1|TRAC1	nuclear receptor corepressor 2	protein-coding

## Sheet: LPS subset IX
	PeakID	Chr	Start	End	Strand	Peak Score	Annotation	Distance to TSS	Nearest PromoterID	Entrez ID	Nearest Unigene	Nearest Refseq	Nearest Ensembl	Gene Name	Gene Alias	Gene Description	Gene Type
	Diff_bind_peak_1	chr2	112834420	112834790	+	65	intron (NM_000576	intron (NM_000576	intron 3 of 6)	2174	NM_000576	3553	Hs.126256	NM_000576	ENSG00000125538	IL1B	IL-1|IL1-BETA|IL1F2	interleukin 1 beta	protein-coding
	Diff_bind_peak_2	chr17	36104640	36105383	+	60	3' UTR (NM_001291470	3' UTR (NM_001291470	exon 2 of 2)	1184	NR_111970	9560	Hs.515183	NM_001001435	ENSG00000276070	CCL4L2	AT744.2|CCL4L|SCYA4L|SCYQ4L2	C-C motif chemokine ligand 4 like 2	protein-coding
	Diff_bind_peak_3	chr8	22691620	22693413	+	57	promoter-TSS (NM_001199880)	61	NM_001199881	1960	Hs.534313	NM_004430	ENSG00000179388	EGR3	EGR-3|PILOT	early growth response 3	protein-coding
	Diff_bind_peak_4	chr4	37890592	37891982	+	47	5' UTR (NM_015173	5' UTR (NM_015173	exon 1 of 20)	203	NM_001253912	23216	Hs.176503	NM_015173	ENSG00000065882	TBC1D1	TBC|TBC1	TBC1 domain family member 1	protein-coding
	Diff_bind_peak_5	chr7	77197989	77199032	+	43	intron (NM_006682	intron (NM_006682	intron 1 of 1)	1309	NM_006682	10875	Hs.520989	NM_006682	ENSG00000127951	FGL2	T49|pT49	fibrinogen like 2	protein-coding
	Diff_bind_peak_7	KI270336.1	87	504	+	39	NA	NA	NA
	Diff_bind_peak_6	chr8	22108659	22110045	+	39	promoter-TSS (NM_024815)	67	NM_024815	79873	Hs.527101	NM_024815	ENSG00000275074	NUDT18	MTH3	nudix hydrolase 18	protein-coding
	Diff_bind_peak_8	chr13	48491869	48492888	+	38	intron (NM_001352426	L2a|LINE|L2	40702	NM_001268	1102	Hs.652712	NM_001268	ENSG00000136161	RCBTB2	CHC1L|RLG	RCC1 and BTB domain containing protein 2	protein-coding
	Diff_bind_peak_9	chr17	75270412	75271885	+	37	promoter-TSS (NM_001363806)	82	NM_001242498	57409	Hs.325631	NM_020679	ENSG00000125457	MIF4GD	AD023|MIFD|SLIP1	MIF4G domain containing	protein-coding
	Diff_bind_peak_10	chr5	86617648	86618454	+	36	5' UTR (NM_001867	5' UTR (NM_001867	exon 1 of 3)	110	NM_001867	1350	Hs.430075	NM_001867	ENSG00000127184	COX7C	-	cytochrome c oxidase subunit 7C	protein-coding
	Diff_bind_peak_11	chr2	96144409	96145733	+	36	exon (NM_004418	exon (NM_004418	exon 1 of 4)	369	NM_004418	1844	Hs.1183	NM_004418	ENSG00000158050	DUSP2	PAC-1|PAC1	dual specificity phosphatase 2	protein-coding
	Diff_bind_peak_14	chr1	24744946	24746371	+	35	intron (NM_013943	CpG	211	NM_013943	25932	Hs.440544	NM_013943	ENSG00000169504	CLIC4	CLIC4L|H1|MTCLIC|huH1|p64H1	chloride intracellular channel 4	protein-coding
	Diff_bind_peak_12	KI270733.1	146371	147127	+	35	NA	NA	NA
	Diff_bind_peak_13	chr3	51670775	51672061	+	35	promoter-TSS (NR_103463)	166	NM_001243726	51368	Hs.517864	NM_015926	ENSG00000164081	TEX264	ZSIG11	testis expressed 264	ER-phagy receptor	protein-coding
	Diff_bind_peak_15	chr16	30334503	30335691	+	32	non-coding (NR_002453	non-coding (NR_002453	exon 1 of 13)	277	NR_002453	595101	Hs.654650	NR_002453	ENSG00000183604	SMG1P5	-	SMG1 pseudogene 5	pseudo
	Diff_bind_peak_16	chr17	40330493	40331451	+	32	5' UTR (NM_000964	5' UTR (NM_000964	exon 2 of 9)	-11194	NM_001024809	5914	Hs.654583	NM_000964	ENSG00000131759	RARA	NR1B1|RAR	retinoic acid receptor alpha	protein-coding
	Diff_bind_peak_17	chr17	22521130	22521674	+	31	Intergenic	-1709	NM_001190452	100462977	Hs.740185	NM_001190452	ENSG00000256618	MTRNR2L1	HN1	MT-RNR2 like 1	protein-coding
	Diff_bind_peak_18	chr22	24607539	24608067	+	31	intron (NM_001288833	intron (NM_001288833	intron 1 of 15)	4610	NM_013421	2678	Hs.595809	NM_005265	ENSG00000100031	GGT1	CD224|D22S672|D22S732|GGT|GGT 1|GGTD|GTG	gamma-glutamyltransferase 1	protein-coding
	Diff_bind_peak_20	chr2	112254359	112255545	+	30	promoter-TSS (NM_032494)	90	NM_032494	84524	Hs.418416	NM_032494	ENSG00000144161	ZC3H8	Fliz1|ZC3HDC8	zinc finger CCCH-type containing 8	protein-coding
	Diff_bind_peak_19	chr12	55643185	55643561	+	30	Intergenic	6481	NM_206899	121130	Hs.554551	NM_206899	ENSG00000175398	OR10P1	OR10P1P|OR10P2P|OR10P3P|OR12-7|OST701	olfactory receptor family 10 subfamily P member 1	protein-coding
	Diff_bind_peak_22	chr6	125301307	125302061	+	29	intron (NM_016063	CpG	283	NM_016063	51020	Hs.32826	NM_016063	ENSG00000111906	HDDC2	C6orf74|CGI-130|NS5ATP2|dJ167O5.2	HD domain containing 2	protein-coding
	Diff_bind_peak_21	chr19	51124867	51126276	+	29	intron (NM_001198558	intron (NM_001198558	intron 1 of 6)	691	NM_014441	27180	Hs.245828	NM_014441	ENSG00000129450	SIGLEC9	CD329|CDw329|FOAP-9|OBBP-LIKE|siglec-9	sialic acid binding Ig like lectin 9	protein-coding
	Diff_bind_peak_23	chrX	150568192	150569497	+	28	intron (NM_000252	CpG	247	NM_000252	4534	Hs.655056	NM_000252	ENSG00000171100	MTM1	CNM|MTMX|XLMTM	myotubularin 1	protein-coding
	Diff_bind_peak_25	chr12	105330459	105331038	+	28	promoter-TSS (NM_001145199)	57	NM_001145199	387882	Hs.368938	NM_207376	ENSG00000235162	C12orf75	AGD3|OCC-1|OCC1	chromosome 12 open reading frame 75	protein-coding
	Diff_bind_peak_24	chr4	37977137	37978119	+	28	intron (NM_001253912	CpG	17230	NM_006607	10744	Hs.668806	NM_006607	ENSG00000250254	PTTG2	-	pituitary tumor-transforming 2	protein-coding
	Diff_bind_peak_27	chr21	38272248	38272803	+	27	5' UTR (NM_170737	5' UTR (NM_170737	exon 1 of 3)	105	NM_170737	3772	Hs.411299	NM_002243	ENSG00000157551	KCNJ15	IRKK|KIR1.3|KIR4.2	potassium voltage-gated channel subfamily J member 15	protein-coding
	Diff_bind_peak_28	chr12	122888819	122889257	+	27	intron (NM_024667	intron (NM_024667	intron 1 of 3)	7086	NM_024667	79720	Hs.507162	NM_024667	ENSG00000139722	VPS37B	-	VPS37B subunit of ESCRT-I	protein-coding
	Diff_bind_peak_26	chr17	60371905	60372447	+	27	intron (NM_032582	HAL1|LINE|L1	19957	NM_032582	84669	Hs.132868	NM_032582	ENSG00000170832	USP32	NY-REN-60|USP10	ubiquitin specific peptidase 32	protein-coding
	Diff_bind_peak_32	chr16	25257284	25258577	+	26	promoter-TSS (NM_001012981)	-85	NM_001012981	342357	Hs.513451	NM_001012981	ENSG00000155592	ZKSCAN2	ZNF694|ZSCAN31|ZSCAN34	zinc finger with KRAB and SCAN domains 2	protein-coding
	Diff_bind_peak_31	chr14	23182673	23183064	+	26	exon (NM_012244	exon (NM_012244	exon 1 of 11)	792	NM_012244	23428	Hs.596643	NM_012244	ENSG00000092068	SLC7A8	LAT2|LPI-PC1	solute carrier family 7 member 8	protein-coding
	Diff_bind_peak_29	chr19	5719618	5720825	+	26	promoter-TSS (NM_004793)	-75	NM_001276479	9361	Hs.350265	NM_004793	ENSG00000196365	LONP1	CODASS|LON|LONP|LonHS|PIM1|PRSS15|hLON	lon peptidase 1	mitochondrial	protein-coding
	Diff_bind_peak_30	chr19	48872319	48875722	+	26	exon (NM_014330	exon (NM_014330	exon 2 of 3)	1628	NM_014330	23645	Hs.631593	NM_014330	ENSG00000087074	PPP1R15A	GADD34	protein phosphatase 1 regulatory subunit 15A	protein-coding
	Diff_bind_peak_33	chr17	75904362	75905497	+	26	5' UTR (NM_032478	5' UTR (NM_032478	exon 1 of 9)	171	NM_032478	64978	Hs.442609	NM_032478	ENSG00000204316	MRPL38	HSPC262|L38MT|MRP-L3|MRP-L38|RPML3	mitochondrial ribosomal protein L38	protein-coding
	Diff_bind_peak_40	chr17	18257835	18259044	+	25	intron (NM_002018	CpG	299	NM_001256265	2314	Hs.513984	NM_002018	ENSG00000177731	FLII	FLI|FLIL|Fli1	FLII actin remodeling protein	protein-coding
	Diff_bind_peak_42	chr20	4085349	4085808	+	25	Intergenic	-63201	NM_001270691	54498	Hs.433337	NM_175839	ENSG00000088826	SMOX	C20orf16|PAO|PAO-1|PAO1|PAOH|PAOH1|SMO	spermine oxidase	protein-coding
	Diff_bind_peak_38	chr22	41799985	41801215	+	25	promoter-TSS (NM_001304797)	-22	NM_001304797	79879	Hs.474991	NM_024821	ENSG00000100147	CCDC134	-	coiled-coil domain containing 134	protein-coding
	Diff_bind_peak_41	chr17	23016038	23016588	+	25	Intergenic	493202	NM_001190452	100462977	Hs.740185	NM_001190452	ENSG00000256618	MTRNR2L1	HN1	MT-RNR2 like 1	protein-coding
	Diff_bind_peak_39	chr14	50943184	50945099	+	25	intron (NM_002863	(CCCGGC)n|Simple_repeat|Simple_repeat	342	NM_001163940	5836	Hs.282417	NM_002863	ENSG00000100504	PYGL	GSD6	glycogen phosphorylase L	protein-coding
	Diff_bind_peak_35	chr5	95730929	95731963	+	25	5' UTR (NM_014899	5' UTR (NM_014899	exon 1 of 12)	110	NM_014899	22836	Hs.445030	NM_014899	ENSG00000164292	RHOBTB3	-	Rho related BTB domain containing 3	protein-coding
	Diff_bind_peak_37	chr7	87875542	87877099	+	25	promoter-TSS (NM_006716)	40	NM_018843	55972	Hs.208414	NM_018843	ENSG00000075303	SLC25A40	MCFP	solute carrier family 25 member 40	protein-coding
	Diff_bind_peak_43	chr18	50307440	50308030	+	25	Intergenic	-19413	NM_014593	30827	Hs.180933	NM_014593	ENSG00000154832	CXXC1	2410002I16Rik|5830420C16Rik|CFP1|CGBP|HsT2645|PCCX1|PHF18|SPP1|ZCGPC1|hCGBP	CXXC finger protein 1	protein-coding
	Diff_bind_peak_34	chr5	151086709	151087186	+	25	intron (NM_001252390	intron (NM_001252390	intron 1 of 17)	219	NM_001252391	10318	Hs.355141	NM_006058	ENSG00000145901	TNIP1	ABIN-1|NAF1|VAN|nip40-1	TNFAIP3 interacting protein 1	protein-coding
	Diff_bind_peak_36	chr4	102430854	102431587	+	25	intron (NR_136202	AluY|SINE|Alu	-70139	NM_003998	4790	Hs.618430	NM_003998	ENSG00000109320	NFKB1	CVID12|EBP-1|KBF1|NF-kB1|NF-kappa-B1|NF-kappaB|NFKB-p105|NFKB-p50|NFkappaB|p105|p50	nuclear factor kappa B subunit 1	protein-coding
	Diff_bind_peak_49	chr3	158570970	158571498	+	24	promoter-TSS (NM_001130157)	40	NM_001195433	4291	Hs.85195	NM_022443	ENSG00000178053	MLF1	-	myeloid leukemia factor 1	protein-coding
	Diff_bind_peak_48	chr8	23084491	23085076	+	24	intron (NR_046173	intron (NR_046173	intron 1 of 3)	428	NR_046173	254896	Hs.735240	NR_046173	ENSG00000284948	LOC254896	-	uncharacterized LOC254896	ncRNA
	Diff_bind_peak_50	chr1	21344432	21346022	+	24	intron (NM_001113348	CpG	277	NM_001113348	1889	Hs.195080	NM_001397	ENSG00000117298	ECE1	ECE	endothelin converting enzyme 1	protein-coding
	Diff_bind_peak_45	chr13	110137779	110139035	+	24	Intergenic	16705	NR_148221	105370361	Hs.134728	NR_148221		LOC105370361	-	uncharacterized LOC105370361	ncRNA
	Diff_bind_peak_44	chr16	1493126	1494074	+	24	5' UTR (NM_016111	5' UTR (NM_016111	exon 1 of 21)	240	NM_001351846	9894	Hs.271044	NM_016111	ENSG00000100726	TELO2	CLK2|TEL2|YHFS	telomere maintenance 2	protein-coding
	Diff_bind_peak_47	KI270729.1	139620	140232	+	24	NA	NA	NA
	Diff_bind_peak_46	chr6	6724737	6725168	+	24	Intergenic	-102126	NR_026970	285780	Hs.655737	NM_173675	ENSG00000216863	LY86-AS1	LY86-AS|LY86AS	LY86 antisense RNA 1	ncRNA
	Diff_bind_peak_51	chr2	42762371	42764281	+	23	exon (NM_148962	exon (NM_148962	exon 1 of 1)	935	NM_148962	165140	Hs.168439	NM_148962	ENSG00000162881	OXER1	GPCR|GPR170|TG1019	oxoeicosanoid receptor 1	protein-coding
	Diff_bind_peak_58	chr11	68030106	68031245	+	23	promoter-TSS (NM_002496)	-6	NM_002496	4728	Hs.90443	NM_002496	ENSG00000110717	NDUFS8	CI-23k|CI23KD|MC1DN2|TYKY	NADH:ubiquinone oxidoreductase core subunit S8	protein-coding
	Diff_bind_peak_60	chr11	36376771	36377931	+	23	intron (NM_024841	CpG-4158	1366	NM_001160168	79899	Hs.19987	NM_024841	ENSG00000135362	PRR5L	PROTOR2	proline rich 5 like	protein-coding
	Diff_bind_peak_54	chr14	73591636	73592368	+	23	exon (NM_152331	exon (NM_152331	exon 1 of 3)	296	NM_152331	122970	Hs.49433	NM_152331	ENSG00000177465	ACOT4	PTE-Ib|PTE1B|PTE2B	acyl-CoA thioesterase 4	protein-coding
	Diff_bind_peak_61	chr12	6688697	6690128	+	23	promoter-TSS (NM_133476)	-37	NM_133476	171017	Hs.103315	NM_133476	ENSG00000126746	ZNF384	CAGH1|CAGH1A|CIZ|ERDA2|NMP4|NP|TNRC1	zinc finger protein 384	protein-coding
	Diff_bind_peak_57	chr2	20822041	20823233	+	23	intron (NM_021925	intron (NM_021925	intron 1 of 6)	464	NM_001282724	60526	Hs.187823	NM_021925	ENSG00000118961	LDAH	C2orf43|hLDAH	lipid droplet associated hydrolase	protein-coding
	Diff_bind_peak_56	chr2	181456779	181458392	+	23	5' UTR (NM_001316312	5' UTR (NM_001316312	exon 1 of 5)	199	NM_000885	3676	Hs.72981	NM_000885	ENSG00000115232	ITGA4	CD49D|IA4	integrin subunit alpha 4	protein-coding
	Diff_bind_peak_62	chr1	28369293	28370429	+	23	intron (NM_001048183	CpG	121	NM_001350159	65979	Hs.225641	NM_023923	ENSG00000204138	PHACTR4	PPP1R124	phosphatase and actin regulator 4	protein-coding
	Diff_bind_peak_52	chr2	74147421	74148227	+	23	promoter-TSS (NM_001035505)	88	NM_001035505	388962	Hs.61472	NM_212552	ENSG00000163170	BOLA3	MMDS2	bolA family member 3	protein-coding
	Diff_bind_peak_55	chr11	123741201	123742013	+	23	promoter-TSS (NM_003455)	53	NM_001301780	7753	Hs.112556	NM_003455	ENSG00000166261	ZNF202	ZKSCAN10|ZSCAN42	zinc finger protein 202	protein-coding
	Diff_bind_peak_63	chr22	31290125	31291405	+	23	intron (NM_001135911	CpG	1723	NM_052880	113791	Hs.26670	NM_052880	ENSG00000100100	PIK3IP1	HGFL|TrIP|hHGFL(S)	phosphoinositide-3-kinase interacting protein 1	protein-coding
	Diff_bind_peak_53	chr6	38702666	38703315	+	23	exon (NM_006708	exon (NM_006708	exon 1 of 6)	155	NM_006708	2739	Hs.268849	NM_006708	ENSG00000124767	GLO1	GLOD1|GLYI|HEL-S-74	glyoxalase I	protein-coding
	Diff_bind_peak_59	chr22	37843603	37844644	+	23	promoter-TSS (NM_001363839)	211	NM_138797	129138	Hs.135259	NM_138797	ENSG00000100124	ANKRD54	LIAR	ankyrin repeat domain 54	protein-coding
	Diff_bind_peak_64	chr1	147171897	147173430	+	23	promoter-TSS (NM_005399)	-84	NM_001348451	9557	Hs.191164	NM_004284	ENSG00000131778	CHD1L	ALC1|CHDL	chromodomain helicase DNA binding protein 1 like	protein-coding
	Diff_bind_peak_70	chr2	24792736	24793858	+	22	promoter-TSS (NR_136184)	85	NM_001013663	391356	Hs.406607	NM_001013663	ENSG00000184924	PTRHD1	C2orf79	peptidyl-tRNA hydrolase domain containing 1	protein-coding
	Diff_bind_peak_69	chr22	36953760	36954860	+	22	Intergenic	-10938	NR_038954	100506241	Hs.640023	NR_038954	ENSG00000215403	LL22NC01-81G9.3	-	uncharacterized protein FLJ39582-like	ncRNA
	Diff_bind_peak_71	chr22	23716617	23717563	+	22	non-coding (NR_024448	non-coding (NR_024448	exon 1 of 12)	333	NR_024448	91316	Hs.148656	NR_024448	ENSG00000228315	GUSBP11	-	GUSB pseudogene 11	pseudo
	Diff_bind_peak_67	chr1	243267318	243267725	+	22	intron (NM_006642	AluSp|SINE|Alu	11480	NM_006642	10806	Hs.591530	NM_006642	ENSG00000054282	SDCCAG8	BBS16|CCCAP|CCCAP SLSN7|HSPC085|NPHP10|NY-CO-8|SLSN7|hCCCAP	serologically defined colon cancer antigen 8	protein-coding
	Diff_bind_peak_78	chr12	7107840	7109361	+	22	intron (NR_026947	intron (NR_026947	intron 1 of 11)	292	NR_026947	283314	Hs.744212	NR_026947	ENSG00000205885	C1RL-AS1	MATL2963	C1RL antisense RNA 1	ncRNA
	Diff_bind_peak_76	chr1	153658249	153659193	+	22	promoter-TSS (NR_052020)	18	NM_012437	23557	Hs.32018	NM_012437	ENSG00000143553	SNAPIN	BLOC1S7|BLOS7|BORCS3|SNAPAP	SNAP associated protein	protein-coding
	Diff_bind_peak_65	chr2	231198142	231199073	+	22	promoter-TSS (NM_001352756)	-24	NR_148040	80210	Hs.162411	NM_025139	ENSG00000135931	ARMC9	ARM|JBTS30|KU-MEL-1|NS21	armadillo repeat containing 9	protein-coding
	Diff_bind_peak_75	chr17	64389512	64390854	+	22	intron (NM_000442	HY1|scRNA|scRNA	677	NM_000442	5175	Hs.376675	NM_000442	ENSG00000261371	PECAM1	CD31|CD31/EndoCAM|GPIIA'|PECA1|PECAM-1|endoCAM	platelet and endothelial cell adhesion molecule 1	protein-coding
	Diff_bind_peak_77	chr22	39144727	39146158	+	22	intron (NM_001346744	CpG	7238	NM_001346744	23492	Hs.356416	NM_175709	ENSG00000100307	CBX7	-	chromobox 7	protein-coding
	Diff_bind_peak_72	chr8	95268624	95269704	+	22	promoter-TSS (NM_177965)	37	NM_001363260	157657	Hs.548157	NM_177965	ENSG00000156172	C8orf37	BBS21|CORD16|RP64|smalltalk	chromosome 8 open reading frame 37	protein-coding
	Diff_bind_peak_73	chr22	49826443	49827633	+	22	intron (NM_001304808	CpG	835	NM_001304808	23774	Hs.127950	NM_014577	ENSG00000100425	BRD1	BRL|BRPF1|BRPF2	bromodomain containing 1	protein-coding
	Diff_bind_peak_66	chr17	42823638	42824434	+	22	promoter-TSS (NR_106839)	-93	NR_106839	102465468		NR_106839	ENSG00000278447	MIR6781	hsa-mir-6781	microRNA 6781	ncRNA
	Diff_bind_peak_68	chr12	7960199	7961259	+	22	Intergenic	-24542	NM_006931	6515	Hs.419240	NM_006931	ENSG00000059804	SLC2A3	GLUT3	solute carrier family 2 member 3	protein-coding
	Diff_bind_peak_74	chr17	57674835	57675297	+	22	exon (NM_138962	exon (NM_138962	exon 12 of 14)	-66654	NR_110807	101927539	Hs.680439	NR_110807	ENSG00000263499	LOC101927539	-	uncharacterized LOC101927539	ncRNA
	Diff_bind_peak_85	chr3	128617301	128618399	+	21	Intergenic	32968	NM_002950	6184	Hs.518244	NM_002950	ENSG00000163902	RPN1	OST1|RBPH1	ribophorin I	protein-coding
	Diff_bind_peak_84	chr19	12775104	12775838	+	21	promoter-TSS (NM_001100176)	81	NM_001100176	29911	Hs.30792	NM_013312	ENSG00000095066	HOOK2	HK2	hook microtubule tethering protein 2	protein-coding
	Diff_bind_peak_89	chr3	93973685	93974137	+	21	5' UTR (NM_001314077	5' UTR (NM_001314077	exon 1 of 16)	170	NM_001314077	5627	Hs.64016	NM_000313	ENSG00000184500	PROS1	PROS|PS21|PS22|PS23|PS24|PS25|PSA|THPH5|THPH6	protein S	protein-coding
	Diff_bind_peak_87	chr3	32781172	32781696	+	21	Intergenic	-36563	NM_001039111	131405	Hs.113170	NM_001039111	ENSG00000206557	TRIM71	LIN-41|LIN41	tripartite motif containing 71	protein-coding
	Diff_bind_peak_80	chr3	172521730	172523589	+	21	intron (NM_001190943	intron (NM_001190943	intron 1 of 1)	771	NM_003810	8743	Hs.478275	NM_003810	ENSG00000121858	TNFSF10	APO2L|Apo-2L|CD253|TL2|TNLG6A|TRAIL	TNF superfamily member 10	protein-coding
	Diff_bind_peak_88	chr3	5026580	5027136	+	21	Intergenic	-46897	NR_037903	100507582	Hs.434505	NR_037903	ENSG00000235831	BHLHE40-AS1	-	BHLHE40 antisense RNA 1	ncRNA
	Diff_bind_peak_86	chr20	3767255	3768755	+	21	promoter-TSS (NM_001039140)	-252	NM_001258430	54976	Hs.274422	NM_017874	ENSG00000101220	C20orf27	-	chromosome 20 open reading frame 27	protein-coding
	Diff_bind_peak_79	chr6	110958177	110959180	+	21	promoter-TSS (NM_138408)	-28	NM_138408	112495	Hs.418520	NM_138408	ENSG00000155115	GTF3C6	C6orf51|TFIIIC35|bA397G5.3	general transcription factor IIIC subunit 6	protein-coding
	Diff_bind_peak_82	chr1	28668618	28669750	+	21	intron (NM_024482	CpG	400	NM_001319674	10691	Hs.632373	NM_006582	ENSG00000162419	GMEB1	P96PIF|PIF96	glucocorticoid modulatory element binding protein 1	protein-coding
	Diff_bind_peak_90	chr8	57205633	57206255	+	21	Intergenic	-12332	NR_038235	100507651	Hs.371831	NR_038235	ENSG00000253301	LINC01606	-	long intergenic non-protein coding RNA 1606	ncRNA
	Diff_bind_peak_81	chr11	64916032	64917494	+	21	intron (NM_015104	intron (NM_015104	intron 1 of 40)	446	NM_001367972	23130	Hs.370671	NM_015104	ENSG00000110046	ATG2A	-	autophagy related 2A	protein-coding
	Diff_bind_peak_91	chr10	11165197	11166899	+	21	intron (NM_001326339	intron (NM_001326339	intron 2 of 11)	1018	NM_001083591	10659	Hs.309288	NM_006561	ENSG00000048740	CELF2	BRUNOL3|CELF-2|CUG-BP2|CUGBP2|ETR-3|ETR3|NAPOR	CUGBP Elav-like family member 2	protein-coding
	Diff_bind_peak_92	chr6	35687743	35689137	+	21	intron (NM_001145775	CpG	475	NM_001145776	2289	Hs.407190	NM_004117	ENSG00000096060	FKBP5	AIG6|FKBP51|FKBP54|P54|PPIase|Ptg-10	FKBP prolyl isomerase 5	protein-coding
	Diff_bind_peak_83	chr22	45671544	45672593	+	21	exon (NM_001167621	exon (NM_001167621	exon 1 of 11)	234	NM_013236	25814	Hs.475125	NM_013236	ENSG00000130638	ATXN10	E46L|HUMEEP|SCA10	ataxin 10	protein-coding
	Diff_bind_peak_93	chr20	1618377	1620150	+	21	intron (NM_001329157	intron (NM_001329157	intron 1 of 5)	746	NM_001135844	10326	Hs.664861	NM_006065	ENSG00000101307	SIRPB1	CD172b|SIRP-BETA-1	signal regulatory protein beta 1	protein-coding
	Diff_bind_peak_106	chr9	128702307	128703346	+	20	5' UTR (NM_001317926	5' UTR (NM_001317926	exon 1 of 22)	323	NM_013355	29941	Hs.300485	NM_013355	ENSG00000160447	PKN3	UTDP4-1	protein kinase N3	protein-coding
	Diff_bind_peak_96	chr6	32127626	32128342	+	20	TTS (NM_022110).2	262	NM_001136153	1388	Hs.42853	NM_004381	ENSG00000213676	ATF6B	CREB-RP|CREBL1|G13	activating transcription factor 6 beta	protein-coding
	Diff_bind_peak_94	chr1	156750901	156752395	+	20	promoter-TSS (NM_004494)	27	NM_004494	3068	Hs.743948	NM_004494	ENSG00000143321	HDGF	HMG1L2	heparin binding growth factor	protein-coding
	Diff_bind_peak_112	chr11	67372542	67373907	+	20	intron (NM_001166212	CpG	374	NM_013246	23529	Hs.502977	NM_013246	ENSG00000175505	CLCF1	BSF-3|BSF3|CISS2|CLC|NNT-1|NNT1|NR6	cardiotrophin like cytokine factor 1	protein-coding
	Diff_bind_peak_97	chr1	58815327	58816608	+	20	intron (NR_108106	intron (NR_108106	intron 1 of 1)	30816	NR_034015	100131060	Hs.680604	NR_034014	ENSG00000234807	LINC01135	-	long intergenic non-protein coding RNA 1135	ncRNA
	Diff_bind_peak_95	chr2	151357799	151358889	+	20	intron (NM_007115	intron (NM_007115	intron 1 of 5)	752	NM_007115	7130	Hs.437322	NM_007115	ENSG00000123610	TNFAIP6	TSG-6|TSG6	TNF alpha induced protein 6	protein-coding
	Diff_bind_peak_107	chr13	36345487	36346983	+	20	promoter-TSS (NR_045180)	159	NM_001142296	23111	Hs.440414	NM_015087	ENSG00000133104	SPART	SPG20|TAHCCP1	spartin	protein-coding
	Diff_bind_peak_104	chr1	153633861	153634962	+	20	promoter-TSS (NM_001024210)	-50	NM_001024210	6284	Hs.516505	NM_005979	ENSG00000189171	S100A13	-	S100 calcium binding protein A13	protein-coding
	Diff_bind_peak_99	chrX	47619417	47619992	+	20	exon (NM_133499	exon (NM_133499	exon 1 of 13)	153	NM_133499	6853	Hs.225936	NM_006950	ENSG00000008056	SYN1	SYN1a|SYN1b|SYNI	synapsin I	protein-coding
	Diff_bind_peak_105	chr6	145813950	145815451	+	20	promoter-TSS (NM_032145)	95	NM_032145	84085	Hs.421095	NM_032145	ENSG00000118496	FBXO30	Fbx30	F-box protein 30	protein-coding
	Diff_bind_peak_102	chr19	1604825	1606157	+	20	promoter-TSS (NM_006830)	-29	NM_006830	10975	Hs.8372	NM_006830	ENSG00000127540	UQCR11	0710008D09Rik|QCR10|UQCR	ubiquinol-cytochrome c reductase	complex III subunit XI	protein-coding
	Diff_bind_peak_111	chr17	2853012	2854485	+	20	intron (NM_001330058	CpG	57310	NM_001100398	23108	Hs.499659	NM_015085	ENSG00000132359	RAP1GAP2	GARNL4|RAP1GA3	RAP1 GTPase activating protein 2	protein-coding
	Diff_bind_peak_110	chr8	29350493	29351432	+	20	promoter-TSS (NM_001394)	-278	NM_001394	1846	Hs.417962	NM_001394	ENSG00000120875	DUSP4	HVH2|MKP-2|MKP2|TYP	dual specificity phosphatase 4	protein-coding
	Diff_bind_peak_103	chr11	118790126	118792230	+	20	promoter-TSS (NM_004397)	-14	NM_004397	1656	Hs.408461	NM_004397	ENSG00000110367	DDX6	HLR2|P54|RCK	DEAD-box helicase 6	protein-coding
	Diff_bind_peak_108	KI270733.1	164886	165444	+	20	NA	NA	NA
	Diff_bind_peak_100	chr10	49190113	49190836	+	20	Intergenic	-2083	NM_001288742	170371	Hs.385493	NM_001010863	ENSG00000204161	TMEM273	C10orf128	transmembrane protein 273	protein-coding
	Diff_bind_peak_98	chr19	42396530	42397577	+	20	promoter-TSS (NR_126041)	-75	NR_126041	101930071	Hs.567935	NR_126041	ENSG00000213904	LOC101930071	-	uncharacterized LOC101930071	ncRNA
	Diff_bind_peak_101	chr20	31738821	31739853	+	20	promoter-TSS (NM_012112)	47	NM_012112	22974	Hs.244580	NM_012112	ENSG00000088325	TPX2	C20orf1|C20orf2|DIL-2|DIL2|FLS353|GD:C20orf1|HCA519|HCTP4|REPP86|p100	TPX2 microtubule nucleation factor	protein-coding
	Diff_bind_peak_109	KI270718.1	37328	37949	+	20	NA	NA	NA
	Diff_bind_peak_127	chr6	154354222	154354909	+	19	intron (NM_015553	intron (NM_015553	intron 1 of 11)	2201	NM_015553	26034	Hs.146100	NM_015553	ENSG00000074706	IPCEF1	PIP3-E	interaction protein for cytohesin exchange factors 1	protein-coding
	Diff_bind_peak_115	chr1	23367900	23369560	+	19	promoter-TSS (NR_033690)	-241	NR_033690	148898	Hs.61884	NM_138479	ENSG00000249087	ZNF436-AS1	C1orf213	ZNF436 antisense RNA 1	ncRNA
	Diff_bind_peak_132	chr19	36418262	36418855	+	19	promoter-TSS (NM_001321919)	86	NM_001321917	284406	Hs.558734	NM_133466	ENSG00000181007	ZFP82	ZNF545	ZFP82 zinc finger protein	protein-coding
	Diff_bind_peak_126	chr11	119168604	119169743	+	19	5' UTR (NM_001282144	5' UTR (NM_001282144	exon 1 of 10)	448	NM_024618	79671	Hs.524082	NM_024618	ENSG00000160703	NLRX1	CLR11.3|DLNB26|NOD26|NOD5|NOD9	NLR family member X1	protein-coding
	Diff_bind_peak_133	chr20	34824774	34825917	+	19	intron (NM_014071	CpG	306	NM_014071	23054	Hs.368971	NM_014071	ENSG00000198646	NCOA6	AIB3|ASC2|NRC|PRIP|RAP250|TRBP	nuclear receptor coactivator 6	protein-coding
	Diff_bind_peak_114	chr2	68734837	68735884	+	19	promoter-TSS (NM_001364821)	-17	NM_001364821	9938	Hs.531807	NM_014882	ENSG00000163219	ARHGAP25	HEL-S-308|KAIA0053	Rho GTPase activating protein 25	protein-coding
	Diff_bind_peak_129	chr2	208024763	208025747	+	19	intron (NM_001080475	intron (NM_001080475	intron 1 of 7)	272	NM_001080475	389072	Hs.159188	NM_001080475	ENSG00000178385	PLEKHM3	DAPR|PLEKHM1L	pleckstrin homology domain containing M3	protein-coding
	Diff_bind_peak_122	chr1	180953856	180954507	+	19	intron (NR_145481	CpG	706	NR_145481	103344928	Hs.665319	NR_145481	ENSG00000232586	KIAA1614-AS1	-	KIAA1614 antisense RNA 1	ncRNA
	Diff_bind_peak_128	chr11	108008673	108009829	+	19	5' UTR (NM_003478	5' UTR (NM_003478	exon 1 of 19)	353	NM_003478	8065	Hs.440320	NM_003478	ENSG00000166266	CUL5	CUL-5|VACM-1|VACM1	cullin 5	protein-coding
	Diff_bind_peak_120	chr22	46149851	46151445	+	19	promoter-TSS (NM_001362873)	114	NM_001001928	5465	Hs.103110	NM_005036	ENSG00000186951	PPARA	NR1C1|PPAR|PPARalpha|hPPAR	peroxisome proliferator activated receptor alpha	protein-coding
	Diff_bind_peak_116	chr1	100249234	100250203	+	19	intron (NM_001918	intron (NM_001918	intron 1 of 10)	116	NM_001918	1629	Hs.709187	NM_001918	ENSG00000137992	DBT	BCATE2|BCKAD-E2|BCKADE2|BCOADC-E2|E2|E2B	dihydrolipoamide branched chain transacylase E2	protein-coding
	Diff_bind_peak_123	chr7	33108871	33109904	+	19	promoter-TSS (NM_203288)	17	NM_203288	6100	Hs.326805	NM_203288	ENSG00000164610	RP9	PAP-1|PAP1	RP9 pre-mRNA splicing factor	protein-coding
	Diff_bind_peak_117	chr5	79612438	79613260	+	19	5' UTR (NM_001349554	5' UTR (NM_001349554	exon 1 of 16)	408	NM_173797	167153	Hs.418198	NM_173797	ENSG00000164329	TENT2	APD4|GLD2|PAPD4|TUT2	terminal nucleotidyltransferase 2	protein-coding
	Diff_bind_peak_121	chr12	49110088	49111078	+	19	5' UTR (NM_001300750	5' UTR (NM_001300750	exon 1 of 18)	317	NM_001352162	55716	Hs.272838	NM_018113	ENSG00000139636	LMBR1L	LIMR	limb development membrane protein 1 like	protein-coding
	Diff_bind_peak_118	chr4	41990037	41991216	+	19	promoter-TSS (NM_006345)	96	NM_006345	10463	Hs.479634	NM_006345	ENSG00000014824	SLC30A9	BILAPES|C4orf1|GAC63|HUEL|ZNT9	solute carrier family 30 member 9	protein-coding
	Diff_bind_peak_125	chr14	20342586	20343804	+	19	promoter-TSS (NM_005484)	216	NR_002312	85495	Hs.613102	NR_002312	ENSG00000277209	RPPH1	H1RNA|RPPH1-1	ribonuclease P RNA component H1	ncRNA
	Diff_bind_peak_134	chr17	30808318	30809001	+	19	intron (NM_015986	AluSx3|SINE|Alu	16033	NM_015986	51379	Hs.649372	NM_015986	ENSG00000176390	CRLF3	CREME-9|CREME9|CRLM9|CYTOR4|FRWS|p48.2	cytokine receptor like factor 3	protein-coding
	Diff_bind_peak_113	chr6	132798258	132798807	+	19	5' UTR (NM_052831	5' UTR (NM_052831	exon 1 of 14)	105	NM_052831	116843	Hs.347144	NM_052831	ENSG00000146409	SLC18B1	C6orf192|dJ55C23.6	solute carrier family 18 member B1	protein-coding
	Diff_bind_peak_130	chr13	37091138	37091987	+	19	Intergenic	14102	NM_145203	122011	Hs.512897	NM_145203	ENSG00000180138	CSNK1A1L	CK1	casein kinase 1 alpha 1 like	protein-coding
	Diff_bind_peak_124	chr16	30534137	30535369	+	19	5' UTR (NM_023931	5' UTR (NM_023931	exon 1 of 2)	217	NM_023931	65988	Hs.592032	NM_023931	ENSG00000169955	ZNF747	-	zinc finger protein 747	protein-coding
	Diff_bind_peak_119	chr19	53467269	53468392	+	19	promoter-TSS (NM_001004301)	97	NM_001004301	126017	Hs.710780	NM_001004301	ENSG00000198346	ZNF813	-	zinc finger protein 813	protein-coding
	Diff_bind_peak_131	chr17	10114796	10115371	+	19	intron (NM_201433	intron (NM_201433	intron 1 of 13)	-78426	NM_201432	8522	Hs.462214	NM_003644	ENSG00000007237	GAS7	-	growth arrest specific 7	protein-coding
	Diff_bind_peak_160	chr19	571971	573483	+	18	intron (NM_198589	CpG	131	NM_198589	682	Hs.501293	NM_001728	ENSG00000172270	BSG	5F7|CD147|EMMPRIN|EMPRIN|OK|SLC7A11|TCSF	basigin (Ok blood group)	protein-coding
	Diff_bind_peak_149	chr17	8412897	8414511	+	18	Intergenic	-15877	NM_001146684	643904	Hs.526550	NM_001146684	ENSG00000189051	RNF222	-	ring finger protein 222	protein-coding
	Diff_bind_peak_139	chr8	143540740	143542019	+	18	promoter-TSS (NM_015117)	68	NM_015117	23144	Hs.521915	NM_015117	ENSG00000014164	ZC3H3	ZC3HDC3	zinc finger CCCH-type containing 3	protein-coding
	Diff_bind_peak_162	chr12	120302119	120302892	+	18	intron (NM_012240	intron (NM_012240	intron 1 of 3)	184	NM_012240	23409	Hs.50861	NM_012240	ENSG00000089163	SIRT4	SIR2L4	sirtuin 4	protein-coding
	Diff_bind_peak_152	chr4	87389057	87391717	+	18	intron (NM_016245	AluY|SINE|Alu	801	NM_016245	51170	Hs.594923	NM_016245	ENSG00000198189	HSD17B11	17-BETA-HSD11|17-BETA-HSDXI|17BHSD11|DHRS8|PAN1B|RETSDR2|SDR16C2	hydroxysteroid 17-beta dehydrogenase 11	protein-coding
	Diff_bind_peak_159	chr2	230326692	230327535	+	18	promoter-TSS (NM_138402)	-58	NM_001352892	93349	Hs.589661	NM_138402	ENSG00000185404	SP140L	-	SP140 nuclear body protein like	protein-coding
	Diff_bind_peak_163	chr17	58083213	58084378	+	18	promoter-TSS (NR_110809)	376	NM_080677	140735	Hs.720595	NM_080677	ENSG00000264364	DYNLL2	DNCL1B|Dlc2|RSPH22	dynein light chain LC8-type 2	protein-coding
	Diff_bind_peak_148	chr9	126326592	126327467	+	18	intron (NM_033446	intron (NM_033446	intron 1 of 9)	200	NM_033446	89853	Hs.162659	NM_033446	ENSG00000196814	MVB12B	C9orf28|FAM125B	multivesicular body subunit 12B	protein-coding
	Diff_bind_peak_158	chrY	10967498	10967837	+	18	Intergenic	1056869	NR_001540	252955	Hs.522846	NR_001540	ENSG00000239225	TTTY23	NCRNA00148|TTTY23B	testis-specific transcript	Y-linked 23	ncRNA
	Diff_bind_peak_167	chr19	18097675	18098265	+	18	intron (NM_015016	intron (NM_015016	intron 1 of 26)	192	NM_015016	23031	Hs.466184	NM_015016	ENSG00000099308	MAST3	-	microtubule associated serine/threonine kinase 3	protein-coding
	Diff_bind_peak_142	chr3	132317131	132318402	+	18	intron (NM_001292037	intron (NM_001292037	intron 1 of 8)	359	NM_001099	55	Hs.433060	NM_001099	ENSG00000014257	ACPP	5'-NT|ACP-3|ACP3	acid phosphatase	prostate	protein-coding
	Diff_bind_peak_138	chr10	38488920	38489349	+	18	Intergenic	60988	NR_024497	399744	Hs.497951	NM_001013665		LINC00999	-	long intergenic non-protein coding RNA 999	ncRNA
	Diff_bind_peak_166	chr1	202807118	202808635	+	18	intron (NM_001314042	CpG	1594	NM_006618	10765	Hs.18891	NM_006618	ENSG00000117139	KDM5B	CT31|JARID1B|MRT65|PLU-1|PLU1|PPP1R98|PUT1|RBBP2H1A|RBP2-H1	lysine demethylase 5B	protein-coding
	Diff_bind_peak_169	chr13	41132165	41133341	+	18	promoter-TSS (NR_120423)	49	NM_152903	89890	Hs.534040	NM_152903	ENSG00000165572	KBTBD6	-	kelch repeat and BTB domain containing 6	protein-coding
	Diff_bind_peak_143	chr1	168348171	168348790	+	18	Intergenic	-27044	NR_030284	693142		NR_030284	ENSG00000207974	MIR557	MIRN557|hsa-mir-557	microRNA 557	ncRNA
	Diff_bind_peak_141	chr8	66961721	66962966	+	18	5' UTR (NM_001193502	5' UTR (NM_001193502	exon 1 of 4)	248	NM_001193502	100129654	Hs.120040	NM_001193502	ENSG00000261787	TCF24	TCF-24|bHLHa25	transcription factor 24	protein-coding
	Diff_bind_peak_161	chr3	48300648	48301898	+	18	5' UTR (NM_001308427	5' UTR (NM_001308427	exon 1 of 6)	138	NM_001308430	10201	Hs.465558	NM_005793	ENSG00000172113	NME6	IPIA-ALPHA|NDK 6|NM23-H6	NME/NM23 nucleoside diphosphate kinase 6	protein-coding
	Diff_bind_peak_147	chr16	34592571	34593570	+	18	Intergenic	-211590	NR_158158	102724928	Hs.692710	NR_158158		CCNYL3	-	cyclin Y like 3 (pseudogene)	pseudo
	Diff_bind_peak_153	chr1	89064497	89065008	+	18	intron (NM_002053	intron (NM_002053	intron 1 of 10)	456	NM_002053	2633	Hs.62661	NM_002053	ENSG00000117228	GBP1	-	guanylate binding protein 1	protein-coding
	Diff_bind_peak_146	chr9	129884528	129885108	+	18	Intergenic	15213	NR_106914	102466750		NR_106914	ENSG00000276124	MIR6855	hsa-mir-6855	microRNA 6855	ncRNA
	Diff_bind_peak_145	chr3	57227285	57228587	+	18	exon (NM_012096	exon (NM_012096	exon 1 of 22)	207	NM_012096	26060	Hs.476415	NM_012096	ENSG00000157500	APPL1	APPL|DIP13alpha|MODY14	adaptor protein	phosphotyrosine interacting with PH domain and leucine zipper 1	protein-coding
	Diff_bind_peak_157	chr9	74886779	74888005	+	18	promoter-TSS (NM_001177311)	-45	NM_001177311	140803	Hs.272225	NM_017662	ENSG00000119121	TRPM6	CHAK2|HMGX|HOMG|HOMG1|HSH	transient receptor potential cation channel subfamily M member 6	protein-coding
	Diff_bind_peak_137	chrX	74613572	74614902	+	18	intron (NM_183353	CpG	387	NM_183353	51132	Hs.653288	NM_016120	ENSG00000131263	RLIM	MRX61|NY-REN-43|RNF12|TOKAS	ring finger protein	LIM domain interacting	protein-coding
	Diff_bind_peak_154	chr2	174595872	174596576	+	18	intron (NM_001077269	intron (NM_001077269	intron 1 of 7)	-38152	NR_104088	101954278		NR_104088	ENSG00000202337	RNU6-8	U6-8	RNA	U6 small nuclear 8	snRNA
	Diff_bind_peak_136	chr16	13919891	13920753	+	18	exon (NM_005236	exon (NM_005236	exon 1 of 11)	165	NM_005236	2072	Hs.567265	NM_005236	ENSG00000175595	ERCC4	ERCC11|FANCQ|RAD1|XFEPS|XPF	ERCC excision repair 4	endonuclease catalytic subunit	protein-coding
	Diff_bind_peak_155	chr8	73877512	73879271	+	18	promoter-TSS (NR_147034)	471	NM_001271015	55284	Hs.128841	NM_018299	ENSG00000104343	UBE2W	UBC-16|UBC16	ubiquitin conjugating enzyme E2 W	protein-coding
	Diff_bind_peak_144	chr2	101252366	101253616	+	18	exon (NM_017546	exon (NM_017546	exon 1 of 7)	105	NM_017546	55571	Hs.744080	NM_017546	ENSG00000158435	CNOT11	C2orf29|C40	CCR4-NOT transcription complex subunit 11	protein-coding
	Diff_bind_peak_170	chr11	65961203	65962382	+	18	promoter-TSS (NM_005146)	58	NM_005146	9092	Hs.502883	NM_005146	ENSG00000175467	SART1	Ara1|HAF|HOMS1|SART1259|SNRNP110|Snu66	spliceosome associated factor 1	recruiter of U4/U6.U5 tri-snRNP	protein-coding
	Diff_bind_peak_168	chr1	14924066	14925275	+	18	exon (NM_001370229	exon (NM_001370229	exon 1 of 8)	541	NM_001018000	23254	Hs.368823	NM_015209	ENSG00000189337	KAZN	KAZ	kazrin	periplakin interacting protein	protein-coding
	Diff_bind_peak_140	chr11	65181142	65182442	+	18	promoter-TSS (NR_145677)	42	NR_145677	728975		NR_145677	ENSG00000254614	LOC728975	-	uncharacterized LOC728975	ncRNA
	Diff_bind_peak_150	chr10	72273242	72274766	+	18	promoter-TSS (NM_019058)	80	NM_019058	54541	Hs.744875	NM_019058	ENSG00000168209	DDIT4	Dig2|REDD-1|REDD1	DNA damage inducible transcript 4	protein-coding
	Diff_bind_peak_164	chr19	11319838	11321465	+	18	intron (NM_012466	AluJr|SINE|Alu	19006	NM_004283	9545	Hs.744916	NM_004283	ENSG00000105514	RAB3D	D2-2|GOV|RAB16|RAD3D	RAB3D	member RAS oncogene family	protein-coding
	Diff_bind_peak_151	chr17	31310828	31311314	+	18	intron (NM_006495	AluJb|SINE|Alu	2983	NM_006495	2124	Hs.5509	NM_006495	ENSG00000185862	EVI2B	CD361|D17S376|EVDB	ecotropic viral integration site 2B	protein-coding
	Diff_bind_peak_135	chr6	41200733	41201490	+	18	promoter-TSS (NM_024807)	38	NM_024807	79865	Hs.164797	NM_024807	ENSG00000112195	TREML2	C6orf76|TLT-2|TLT2|dJ238O23.1	triggering receptor expressed on myeloid cells like 2	protein-coding
	Diff_bind_peak_156	chr2	156333564	156334880	+	18	Intergenic	-1501	NM_173173	4929	Hs.563344	NM_006186	ENSG00000153234	NR4A2	HZF-3|NOT|NURR1|RNR1|TINUR	nuclear receptor subfamily 4 group A member 2	protein-coding
	Diff_bind_peak_165	chr22	41620482	41621981	+	18	promoter-TSS (NM_001469)	-64	NM_001288976	2547	Hs.292493	NM_001469	ENSG00000196419	XRCC6	CTC75|CTCBF|G22P1|KU70|ML8|TLAA	X-ray repair cross complementing 6	protein-coding
	Diff_bind_peak_181	chr10	102432170	102433194	+	17	promoter-TSS (NM_024040)	-108	NM_024040	79004	Hs.500874	NM_024040	ENSG00000107874	CUEDC2	C10orf66|bA18I14.5	CUE domain containing 2	protein-coding
	Diff_bind_peak_196	KI270733.1	150170	150810	+	17	NA	NA	NA
	Diff_bind_peak_206	chr7	55964220	55965317	+	17	intron (NM_001202469	CpG	183	NM_001483	2631	Hs.591069	NM_001483	ENSG00000146729	NIPSNAP2	GBAS	nipsnap homolog 2	protein-coding
	Diff_bind_peak_174	chr13	49642371	49643117	+	17	Intergenic	14237	NM_138450	115761	Hs.558599	NM_138450	ENSG00000152213	ARL11	ARLTS1	ADP ribosylation factor like GTPase 11	protein-coding
	Diff_bind_peak_189	chr16	31487454	31488466	+	17	intron (NM_003041	CpG-9581	4837	NR_130783	6524	Hs.709195	NM_003041	ENSG00000140675	SLC5A2	SGLT2	solute carrier family 5 member 2	protein-coding
	Diff_bind_peak_211	chr11	9313940	9315063	+	17	promoter-TSS (NM_001165030)	92	NM_015012	440026	Hs.594563	NM_015012	ENSG00000166471	TMEM41B	-	transmembrane protein 41B	protein-coding
	Diff_bind_peak_180	chr2	113437632	113438361	+	17	exon (NM_172003	exon (NM_172003	exon 1 of 15)	305	NM_001330336	150472	Hs.531330	NM_172003	ENSG00000136682	CBWD2	-	COBW domain containing 2	protein-coding
	Diff_bind_peak_197	chr20	57629686	57630308	+	17	Intergenic	-9571	NM_001160418	81030	Hs.302123	NM_030776	ENSG00000124256	ZBP1	C20orf183|DAI|DLM-1|DLM1	Z-DNA binding protein 1	protein-coding
	Diff_bind_peak_205	chr17	59706830	59709124	+	17	promoter-TSS (NM_016077)	323	NM_001329397	81671	Hs.444569	NM_030938	ENSG00000062716	VMP1	EPG3|TANGO5|TMEM49	vacuole membrane protein 1	protein-coding
	Diff_bind_peak_175	chr7	43905834	43906964	+	17	intron (NM_001077664	CpG	197	NM_001204871	100534592		NM_001204871	ENSG00000270617	URGCP-MRPS24	-	URGCP-MRPS24 readthrough	protein-coding
	Diff_bind_peak_182	chr19	14673296	14674925	+	17	intron (NM_032571	intron (NM_032571	intron 1 of 15)	734	NM_001289159	84658	Hs.658712	NM_032571	ENSG00000131355	ADGRE3	EMR3	adhesion G protein-coupled receptor E3	protein-coding
	Diff_bind_peak_184	chr11	119056602	119057856	+	17	promoter-TSS (NM_001130991)	-24	NM_001130991	10525	Hs.277704	NM_006389	ENSG00000149428	HYOU1	GRP-170|Grp170|HSP12A|IMD59|ORP-150|ORP150	hypoxia up-regulated 1	protein-coding
	Diff_bind_peak_172	chr19	48255564	48256509	+	17	promoter-TSS (NR_147707)	-90	NR_147707	22900	Hs.68846	NM_014959	ENSG00000105483	CARD8	CARDINAL|DACAR|DAKAR|NDPP|NDPP1|TUCAN	caspase recruitment domain family member 8	protein-coding
	Diff_bind_peak_173	chr14	81533128	81534025	+	17	intron (NM_005065	CpG	277	NM_005065	6400	Hs.181300	NM_005065	ENSG00000071537	SEL1L	Hrd3|PRO1063|SEL1-LIKE|SEL1L1	SEL1L adaptor subunit of ERAD E3 ubiquitin ligase	protein-coding
	Diff_bind_peak_188	chr1	228130571	228131147	+	17	Intergenic	-9225	NM_001242839	2987	Hs.376933	NM_000858	ENSG00000143774	GUK1	GMK	guanylate kinase 1	protein-coding
	Diff_bind_peak_183	chr19	45862561	45863740	+	17	promoter-TSS (NM_004819)	-3	NM_004819	8189	Hs.515475	NM_004819	ENSG00000125755	SYMPK	SPK|SYM	symplekin	protein-coding
	Diff_bind_peak_201	chr9	93566430	93567421	+	17	TTS (NM_014612)	-9659	NM_005392	5253	Hs.211441	NM_005392	ENSG00000197724	PHF2	CENP-35|GRC5|JHDM1E|KDM7C	PHD finger protein 2	protein-coding
	Diff_bind_peak_198	chr1	203306904	203307994	+	17	3' UTR (NM_006763	3' UTR (NM_006763	exon 2 of 2)	1930	NM_006763	7832	Hs.519162	NM_006763	ENSG00000159388	BTG2	APRO1|PC3|TIS21	BTG anti-proliferation factor 2	protein-coding
	Diff_bind_peak_215	chr3	47475062	47476269	+	17	intron (NM_012235	CpG	276	NM_001320044	22937	Hs.531789	NM_012235	ENSG00000114650	SCAP	-	SREBF chaperone	protein-coding
	Diff_bind_peak_199	chr19	54311880	54313237	+	17	exon (NM_021250	exon (NM_021250	exon 2 of 7).4	608	NM_021250	353514	Hs.710986	NM_021250	ENSG00000187116	LILRA5	CD85|CD85F|ILT-11|ILT11|LILRB7|LIR-9|LIR9	leukocyte immunoglobulin like receptor A5	protein-coding
	Diff_bind_peak_202	chr11	64240724	64242198	+	17	promoter-TSS (NM_001370360)	17	NM_001370362	2286	Hs.227729	NM_004470	ENSG00000173486	FKBP2	FKBP-13|FKBP13|PPIase	FKBP prolyl isomerase 2	protein-coding
	Diff_bind_peak_186	chr1	161214850	161216128	+	17	intron (NM_004106	intron (NM_004106	intron 1 of 4)	194	NM_004106	2207	Hs.433300	NM_004106	ENSG00000158869	FCER1G	FCRG	Fc fragment of IgE receptor Ig	protein-coding
	Diff_bind_peak_190	chr19	12938045	12939261	+	17	promoter-TSS (NM_004343)	53	NM_004343	811	Hs.515162	NM_004343	ENSG00000179218	CALR	CRT|HEL-S-99n|RO|SSA|cC1qR	calreticulin	protein-coding
	Diff_bind_peak_192	chr1	149813003	149813587	+	17	promoter-TSS (NM_001161334)	386	NM_001123375	653604	Hs.712062	NM_001123375	ENSG00000183598	HIST2H3D	-	histone cluster 2 H3 family member d	protein-coding
	Diff_bind_peak_209	chr11	61680068	61680677	+	17	promoter-TSS (NM_006133)	-19	NM_006133	747	Hs.241564	NM_006133	ENSG00000134780	DAGLA	C11orf11|DAGL(ALPHA)|DAGLALPHA|NSDDR	diacylglycerol lipase alpha	protein-coding
	Diff_bind_peak_185	chr10	22713278	22715041	+	17	promoter-TSS (NM_001330062)	-51	NM_001330062	5305	Hs.57079	NM_005028	ENSG00000150867	PIP4K2A	PI5P4KA|PIP5K2A|PIP5KII-alpha|PIP5KIIA|PIPK	phosphatidylinositol-5-phosphate 4-kinase type 2 alpha	protein-coding
	Diff_bind_peak_207	chr19	1811951	1813091	+	17	promoter-TSS (NM_138813)	-245	NR_047593	148229	Hs.306212	NM_138813	ENSG00000130270	ATP8B3	ATPIK	ATPase phospholipid transporting 8B3	protein-coding
	Diff_bind_peak_191	chr2	240568530	240569544	+	17	exon (NM_018226	exon (NM_018226	exon 1 of 11)	553	NM_018226	57140	Hs.5345	NM_018226	ENSG00000142327	RNPEPL1	-	arginyl aminopeptidase like 1	protein-coding
	Diff_bind_peak_179	chr2	7430951	7431670	+	17	intron (NR_038432	CpG	10049	NR_038432	100506274	Hs.177930	NR_038432	ENSG00000229727	LOC100506274	-	uncharacterized LOC100506274	ncRNA
	Diff_bind_peak_193	chr18	36066822	36067783	+	17	exon (NM_018170	exon (NM_018170	exon 1 of 7)	257	NM_001303411	55197	Hs.464912	NM_018170	ENSG00000141425	RPRD1A	HsT3101|P15RS	regulation of nuclear pre-mRNA domain containing 1A	protein-coding
	Diff_bind_peak_210	chr1	39883030	39883781	+	17	promoter-TSS (NM_017646)	99	NM_017646	54802	Hs.356554	NM_017646	ENSG00000043514	TRIT1	COXPD35|GRO1|IPPT|IPT|IPTase|MOD5|hGRO1	tRNA isopentenyltransferase 1	protein-coding
	Diff_bind_peak_204	chr17	26101309	26101862	+	17	Intergenic	987656	NR_135673	105371703	Hs.649918	NR_135673		LOC105371703	-	uncharacterized LOC105371703	ncRNA
	Diff_bind_peak_213	chrX	102599226	102599954	+	17	promoter-TSS (NM_001168478)	75	NM_001168478	64860	Hs.522729	NM_022838	ENSG00000125962	ARMCX5	GASP5	armadillo repeat containing X-linked 5	protein-coding
	Diff_bind_peak_208	chr8	95024642	95025666	+	17	exon (NM_152416	exon (NM_152416	exon 1 of 9)	165	NR_148913	137682	Hs.435500	NM_152416	ENSG00000156170	NDUFAF6	C8orf38|MC1DN17	NADH:ubiquinone oxidoreductase complex assembly factor 6	protein-coding
	Diff_bind_peak_200	chr3	180989301	180990227	+	17	promoter-TSS (NM_145261)	10	NR_046073	131118	Hs.230601	NM_145261	ENSG00000205981	DNAJC19	PAM18|TIM14|TIMM14	DnaJ heat shock protein family (Hsp40) member C19	protein-coding
	Diff_bind_peak_194	chr11	35138772	35140324	+	17	intron (NM_001001389	intron (NM_001001389	intron 1 of 16)	377	NM_001202556	960	Hs.502328	NM_000610	ENSG00000026508	CD44	CDW44|CSPG8|ECMR-III|HCELL|HUTCH-I|IN|LHR|MC56|MDU2|MDU3|MIC4|Pgp1	CD44 molecule (Indian blood group)	protein-coding
	Diff_bind_peak_171	chr19	41859681	41860766	+	17	promoter-TSS (NM_001022)	-32	NM_001022	6223	Hs.438429	NM_001022	ENSG00000105372	RPS19	DBA|DBA1|S19|eS19	ribosomal protein S19	protein-coding
	Diff_bind_peak_178	chr15	69452308	69453583	+	17	5' UTR (NM_213725	5' UTR (NM_213725	exon 1 of 3)	127	NM_001003	6176	Hs.356502	NM_001003	ENSG00000137818	RPLP1	LP1|P1|RPP1	ribosomal protein lateral stalk subunit P1	protein-coding
	Diff_bind_peak_203	chr17	41918148	41919444	+	17	intron (NM_001303275	CpG	155	NM_001096	47	Hs.387567	NM_001096	ENSG00000131473	ACLY	ACL|ATPCL|CLATP	ATP citrate lyase	protein-coding
	Diff_bind_peak_195	chr1	107056437	107057345	+	17	exon (NM_018137	exon (NM_018137	exon 1 of 1)	217	NM_018137	55170	Hs.26006	NM_018137	ENSG00000198890	PRMT6	HRMT1L6	protein arginine methyltransferase 6	protein-coding
	Diff_bind_peak_187	chr14	52313876	52315297	+	17	exon (NM_000956	exon (NM_000956	exon 1 of 2)	274	NM_000956	5732	Hs.2090	NM_000956	ENSG00000125384	PTGER2	EP2	prostaglandin E receptor 2	protein-coding
	Diff_bind_peak_214	chr2	151261113	151262133	+	17	intron (NM_198557	CpG	240	NM_198557	375287	Hs.302442	NM_198557	ENSG00000184898	RBM43	C2orf38	RNA binding motif protein 43	protein-coding
	Diff_bind_peak_177	chr3	20185619	20186958	+	17	promoter-TSS (NM_138484)	-55	NR_131180	151648	Hs.105153	NM_138484	ENSG00000129810	SGO1	CAID|NY-BR-85|SGO|SGOL1	shugoshin 1	protein-coding
	Diff_bind_peak_176	chr11	65381879	65382411	+	17	promoter-TSS (NM_001352384)	-174	NM_001352381	283130	Hs.661604	NM_182556	ENSG00000162241	SLC25A45	-	solute carrier family 25 member 45	protein-coding
	Diff_bind_peak_212	chr9	133148632	133149660	+	17	promoter-TSS (NM_001042368)	64	NM_001042368	5900	Hs.106185	NM_006266	ENSG00000160271	RALGDS	RGDS|RGF|RalGEF	ral guanine nucleotide dissociation stimulator	protein-coding
	Diff_bind_peak_257	chr8	67064254	67064803	+	16	5' UTR (NM_001363131	5' UTR (NM_001363131	exon 1 of 30)	136	NM_001364870	79848	Hs.370147	NM_024790	ENSG00000104218	CSPP1	CSPP|JBTS21	centrosome and spindle pole associated protein 1	protein-coding
	Diff_bind_peak_241	chr1	17053540	17054559	+	16	5' UTR (NM_003000	5' UTR (NM_003000	exon 1 of 8)	121	NM_003000	6390	Hs.465924	NM_003000	ENSG00000117118	SDHB	CWS2|IP|PGL4|SDH|SDH1|SDH2|SDHIP	succinate dehydrogenase complex iron sulfur subunit B	protein-coding
	Diff_bind_peak_232	chr11	65083650	65084764	+	16	promoter-TSS (NM_080668)	-15	NM_006782	7542	Hs.98170	NM_006782	ENSG00000162300	ZFPL1	D11S750|MCG4	zinc finger protein like 1	protein-coding
	Diff_bind_peak_252	chr16	67967957	67969157	+	16	promoter-TSS (NM_001145961)	80	NM_005072	6560	Hs.10094	NM_005072	ENSG00000124067	SLC12A4	CTC-479C5.17|KCC1|hKCC1	solute carrier family 12 member 4	protein-coding
	Diff_bind_peak_244	chr6	146543239	146544626	+	16	promoter-TSS (NM_006834)	99	NM_006834	10981	Hs.287714	NM_006834	ENSG00000118508	RAB32	-	RAB32	member RAS oncogene family	protein-coding
	Diff_bind_peak_239	chr17	35487077	35488402	+	16	promoter-TSS (NM_001195790)	0	NM_001195790	100506736	Hs.447559	NM_001145027	ENSG00000205045	SLFN12L	-	schlafen family member 12 like	protein-coding
	Diff_bind_peak_263	chr2	96637426	96638747	+	16	promoter-TSS (NR_047658)	-95	NR_047658	55683	Hs.516341	NM_017991	ENSG00000114982	KANSL3	KIAA1310|NSL3|Rcd1	KAT8 regulatory NSL complex subunit 3	protein-coding
	Diff_bind_peak_260	chr16	88957548	88958350	+	16	intron (NM_005187	L1MB8|LINE|L1	-16599	NM_175931	863	Hs.513811	NM_005187	ENSG00000129993	CBFA2T3	ETO2|MTG16|MTGR2|RUNX1T3|ZMYND4	CBFA2/RUNX1 partner transcriptional co-repressor 3	protein-coding
	Diff_bind_peak_242	chr12	62261861	62262313	+	16	intron (NR_147080	AluJb|SINE|Alu	1683	NR_147078	9958	Hs.434951	NM_006313	ENSG00000135655	USP15	UNPH-2|UNPH4	ubiquitin specific peptidase 15	protein-coding
	Diff_bind_peak_233	chr17	80454243	80455433	+	16	Intergenic	21769	NM_002522	4884	Hs.514556	NM_002522	ENSG00000171246	NPTX1	NP1	neuronal pentraxin 1	protein-coding
	Diff_bind_peak_273	GL000220.1	138357	138705	+	16	NA	NA	NA
	Diff_bind_peak_223	chr1	633753	634329	+	16	Intergenic	-1356	NR_162149	113219467		NR_162149		MIR12136	-	microRNA 12136	ncRNA
	Diff_bind_peak_264	chr4	82890503	82891818	+	16	promoter-TSS (NM_001077207)	-7	NM_001077207	22872	Hs.370024	NM_014933	ENSG00000138674	SEC31A	ABP125|ABP130|HSPC275|HSPC334|SEC31L1	SEC31 homolog A	COPII coat complex component	protein-coding
	Diff_bind_peak_243	chr8	85773877	85774405	+	16	TTS (NR_003594).7	1952	NR_003594	100288527	Hs.535056	NR_003594		REXO1L2P	-	REXO1 like 2	pseudogene	pseudo
	Diff_bind_peak_237	chr4	158722737	158723846	+	16	5' UTR (NM_005038	5' UTR (NM_005038	exon 1 of 10)	105	NM_005038	5481	Hs.183958	NM_005038	ENSG00000171497	PPID	CYP-40|CYPD	peptidylprolyl isomerase D	protein-coding
	Diff_bind_peak_272	chr12	80936504	80938257	+	16	intron (NM_004664	CpG	327	NR_136887	8825	Hs.144333	NM_004664	ENSG00000111052	LIN7A	LIN-7A|LIN7|MALS-1|MALS1|TIP-33|VELI1	lin-7 homolog A	crumbs cell polarity complex component	protein-coding
	Diff_bind_peak_261	chr17	48047460	48049055	+	16	promoter-TSS (NM_001330261)	-102	NM_001330261	4779	Hs.514284	NM_003204	ENSG00000082641	NFE2L1	LCR-F1|NRF1|TCF11	nuclear factor	erythroid 2 like 1	protein-coding
	Diff_bind_peak_245	chr7	151057474	151058604	+	16	promoter-TSS (NM_001164410)	-142	NM_001164410	1020	Hs.647078	NM_004935	ENSG00000164885	CDK5	LIS7|PSSALRE	cyclin dependent kinase 5	protein-coding
	Diff_bind_peak_224	chr16	1474456	1475688	+	16	promoter-TSS (NM_001114331)	12	NM_001114331	1186	Hs.459649	NM_001287	ENSG00000103249	CLCN7	CLC-7|CLC7|OPTA2|OPTB4|PPP1R63	chloride voltage-gated channel 7	protein-coding
	Diff_bind_peak_254	chr3	136250048	136250884	+	16	exon (NM_001178014	exon (NM_001178014	exon 1 of 16)	126	NM_000532	5096	Hs.63788	NM_000532	ENSG00000114054	PCCB	-	propionyl-CoA carboxylase subunit beta	protein-coding
	Diff_bind_peak_259	chr16	85553247	85554052	+	16	Intergenic	-57760	NM_001134473	23199	Hs.461647	NM_014615	ENSG00000131149	GSE1	CRHSP24|KIAA0182	Gse1 coiled-coil protein	protein-coding
	Diff_bind_peak_251	chr16	14629734	14630343	+	16	intron (NM_001134477	CpG	222	NM_001242992	5073	Hs.253197	NM_002582	ENSG00000140694	PARN	DAN|DKCB6|PFBMFT4	poly(A)-specific ribonuclease	protein-coding
	Diff_bind_peak_221	chr18	28177014	28177526	+	16	promoter-TSS (NM_001792)	-140	NM_001792	1000	Hs.464829	NM_001792	ENSG00000170558	CDH2	CD325|CDHN|CDw325|NCAD	cadherin 2	protein-coding
	Diff_bind_peak_266	chr9	96853847	96854881	+	16	5' UTR (NM_001346991	5' UTR (NM_001346991	exon 1 of 5)	150	NM_001346995	158431	Hs.30567	NM_001001662	ENSG00000196597	ZNF782	-	zinc finger protein 782	protein-coding
	Diff_bind_peak_229	chr5	62403311	62404624	+	16	promoter-TSS (NM_014473)	-62	NM_001348076	27292	Hs.731665	NM_014473	ENSG00000086189	DIMT1	DIM1|DIMT1L|HSA9761|HUSSY5	DIMT1 rRNA methyltransferase and ribosome maturation factor	protein-coding
	Diff_bind_peak_268	chr19	16829118	16830049	+	16	intron (NM_001297595	CpG	185	NM_001297595	23309	Hs.13999	NM_015260	ENSG00000127511	SIN3B	-	SIN3 transcription regulator family member B	protein-coding
	Diff_bind_peak_265	chr1	24929087	24930808	+	16	5' UTR (NM_004350	5' UTR (NM_004350	exon 1 of 5)	329	NM_004350	864	Hs.170019	NM_004350	ENSG00000020633	RUNX3	AML2|CBFA3|PEBP2aC	RUNX family transcription factor 3	protein-coding
	Diff_bind_peak_238	chr9	132079355	132080046	+	16	exon (NM_004269	exon (NM_004269	exon 1 of 8)	167	NM_001253882	9442	Hs.374262	NM_004269	ENSG00000160563	MED27	CRAP34|CRSP34|CRSP8|MED3|TRAP37	mediator complex subunit 27	protein-coding
	Diff_bind_peak_227	chr19	51338948	51340505	+	16	intron (NM_001163922	intron (NM_001163922	intron 4 of 9)	2398	NM_001163922	147645	Hs.293236	NM_001163922	ENSG00000186806	VSIG10L	-	V-set and immunoglobulin domain containing 10 like	protein-coding
	Diff_bind_peak_247	chr14	20460734	20462078	+	16	5' UTR (NM_001100814	5' UTR (NM_001100814	exon 1 of 7)	206	NM_144568	90809	Hs.7001	NM_144568	ENSG00000165782	PIP4P1	C14orf9|TMEM55B	phosphatidylinositol-4	5-bisphosphate 4-phosphatase 1	protein-coding
	Diff_bind_peak_222	chr1	169710925	169712008	+	16	intron (NM_000655	intron (NM_000655	intron 1 of 8)	154	NM_000655	6402	Hs.728756	NM_000655	ENSG00000188404	SELL	CD62L|LAM1|LECAM1|LEU8|LNHR|LSEL|LYAM1|PLNHR|TQ1	selectin L	protein-coding
	Diff_bind_peak_231	KI270336.1	555	1026	+	16	NA	NA	NA
	Diff_bind_peak_240	chr16	89764269	89765173	+	16	intron (NM_000135	intron (NM_000135	intron 28 of 42)	43184	NR_110129	92822	Hs.290154	NM_152287	ENSG00000158805	ZNF276	CENP-Z|CENPZ|ZADT|ZFP276|ZNF477	zinc finger protein 276	protein-coding
	Diff_bind_peak_235	chr11	111602006	111603249	+	16	exon (NM_015191	exon (NM_015191	exon 1 of 15)	178	NM_015191	23235	Hs.269128	NM_015191	ENSG00000170145	SIK2	LOH11CR1I|QIK|SIK-2|SNF1LK2	salt inducible kinase 2	protein-coding
	Diff_bind_peak_270	chr3	15098492	15099670	+	16	promoter-TSS (NR_126155)	67	NM_001302378	64145	Hs.475565	NM_022340	ENSG00000131381	RBSN	Rabenosyn-5|ZFYVE20	rabenosyn	RAB effector	protein-coding
	Diff_bind_peak_267	chr9	99819431	99820334	+	16	promoter-TSS (NR_109802)	7	NR_109802	101928438	Hs.637767	NR_109802	ENSG00000237461	LOC101928438	-	uncharacterized LOC101928438	ncRNA
	Diff_bind_peak_253	chr11	74493045	74494090	+	16	exon (NM_001144869	exon (NM_001144869	exon 1 of 2)	157	NM_001144869	387787	Hs.591971	NM_001144869	ENSG00000175536	LIPT2	-	lipoyl(octanoyl) transferase 2	protein-coding
	Diff_bind_peak_228	chr10	104254551	104255727	+	16	intron (NM_001191002	CpG	247	NM_004832	9446	Hs.190028	NM_004832	ENSG00000148834	GSTO1	GSTO 1-1|GSTTLp28|HEL-S-21|P28|SPG-R	glutathione S-transferase omega 1	protein-coding
	Diff_bind_peak_246	chr16	71883379	71884779	+	16	promoter-TSS (NM_001201553)	93	NM_001318238	55565	Hs.744055	NM_017530	ENSG00000102984	ZNF821	-	zinc finger protein 821	protein-coding
	Diff_bind_peak_218	chr1	228102278	228103838	+	16	intron (NR_130975	CpG-2324	267	NR_130975	79169	Hs.445952	NM_024319	ENSG00000143793	C1orf35	MMTAG2	chromosome 1 open reading frame 35	protein-coding
	Diff_bind_peak_256	chr14	104815410	104816655	+	16	Intergenic	-5169	NR_024396	196872	Hs.352220	NR_024396	ENSG00000258701	LINC00638	-	long intergenic non-protein coding RNA 638	ncRNA
	Diff_bind_peak_262	chr13	44989097	44990136	+	16	promoter-TSS (NM_018559)	78	NM_001316952	55425	Hs.731811	NM_018559	ENSG00000133114	GPALPP1	AD029|KIAA1704|LSR7|bA245H20.2	GPALPP motifs containing 1	protein-coding
	Diff_bind_peak_217	chr15	91411730	91412633	+	16	Intergenic	-51158	NR_110106	101926928	Hs.638788	NR_110106	ENSG00000258551	CRAT37	-	cervical cancer-associated transcript 37	ncRNA
	Diff_bind_peak_216	chr2	219387169	219388808	+	16	promoter-TSS (NR_134970)	-76	NR_134970	23549	Hs.258551	NM_012100	ENSG00000123992	DNPEP	ASPEP|DAP	aspartyl aminopeptidase	protein-coding
	Diff_bind_peak_220	chr14	54901460	54903262	+	16	exon (NM_001024070	exon (NM_001024070	exon 1 of 7)	463	NM_001024024	2643	Hs.86724	NM_000161	ENSG00000131979	GCH1	DYT14|DYT5|DYT5a|GCH|GTP-CH-1|GTPCH1|HPABH4B	GTP cyclohydrolase 1	protein-coding
	Diff_bind_peak_236	chr11	75351044	75352490	+	16	promoter-TSS (NM_020251)	-106	NM_004041	408	Hs.503284	NM_004041	ENSG00000137486	ARRB1	ARB1|ARR1	arrestin beta 1	protein-coding
	Diff_bind_peak_271	chr1	40161064	40162289	+	16	intron (NM_012421	CpG	289	NM_012421	6018	Hs.205627	NM_012421	ENSG00000117000	RLF	ZN-15L|ZNF292L	rearranged L-myc fusion	protein-coding
	Diff_bind_peak_230	chr14	102516647	102517558	+	16	Intergenic	-7326	NM_001348652	122416	Hs.432945	NM_152326	ENSG00000156381	ANKRD9	-	ankyrin repeat domain 9	protein-coding
	Diff_bind_peak_255	chr20	1391851	1393498	+	16	TTS (NR_106929)	287	NR_106929	102465524		NR_106929	ENSG00000284436	MIR6869	hsa-mir-6869	microRNA 6869	ncRNA
	Diff_bind_peak_269	chr16	34586603	34587372	+	16	Intergenic	-205507	NR_158158	102724928	Hs.692710	NR_158158		CCNYL3	-	cyclin Y like 3 (pseudogene)	pseudo
	Diff_bind_peak_250	chr12	95995326	95996936	+	16	5' UTR (NM_001258334	5' UTR (NM_001258334	exon 1 of 20)	213	NM_002108	3034	Hs.190783	NM_002108	ENSG00000084110	HAL	HIS|HSTD	histidine ammonia-lyase	protein-coding
	Diff_bind_peak_234	chr6	149749403	149750534	+	16	intron (NM_001252051	CpG	227	NM_001360456	5110	Hs.279257	NM_005389	ENSG00000120265	PCMT1	PIMT	protein-L-isoaspartate (D-aspartate) O-methyltransferase	protein-coding
	Diff_bind_peak_249	chr6	131135191	131136146	+	16	5' UTR (NM_016377	5' UTR (NM_016377	exon 1 of 8)	201	NM_016377	9465	Hs.486483	NM_004842	ENSG00000118507	AKAP7	AKAP15|AKAP18	A-kinase anchoring protein 7	protein-coding
	Diff_bind_peak_225	chr2	72825427	72826152	+	16	intron (NR_135774	CpG	244	NM_015189	23233	Hs.303454	NM_015189	ENSG00000144036	EXOC6B	SEC15B|SEC15L2|SEMDJL3	exocyst complex component 6B	protein-coding
	Diff_bind_peak_258	chr4	87209306	87209916	+	16	intron (NM_001292006	intron (NM_001292006	intron 1 of 9)	10657	NM_001292003	57563	Hs.106601	NM_020803	ENSG00000145332	KLHL8	-	kelch like family member 8	protein-coding
	Diff_bind_peak_219	chr8	65633699	65634687	+	16	promoter-TSS (NM_018120)	-16	NM_018120	55156	Hs.269542	NM_018120	ENSG00000104442	ARMC1	Arcp	armadillo repeat containing 1	protein-coding
	Diff_bind_peak_226	chr1	169585306	169586529	+	16	intron (NM_000130	intron (NM_000130	intron 1 of 24)	614	NM_000130	2153	Hs.30054	NM_000130	ENSG00000198734	F5	FVL|PCCF|RPRGL1|THPH2	coagulation factor V	protein-coding
	Diff_bind_peak_248	chr12	51025730	51026781	+	16	promoter-TSS (NM_001174129)	-114	NM_001174129	4891	Hs.505545	NM_000617	ENSG00000110911	SLC11A2	AHMIO1|DCT1|DMT1|NRAMP2	solute carrier family 11 member 2	protein-coding
	Diff_bind_peak_283	chr6	30646855	30648002	+	15	TTS (NR_033823).7	295	NM_001109938	221545	Hs.591787	NM_145029	ENSG00000204564	C6orf136	-	chromosome 6 open reading frame 136	protein-coding
	Diff_bind_peak_323	chr19	11338450	11339851	+	15	intron (NM_004283	intron (NM_004283	intron 1 of 4)	507	NM_004283	9545	Hs.744916	NM_004283	ENSG00000105514	RAB3D	D2-2|GOV|RAB16|RAD3D	RAB3D	member RAS oncogene family	protein-coding
	Diff_bind_peak_320	chr19	55674630	55675847	+	15	promoter-TSS (NM_001130072)	43	NM_013333	29924	Hs.279953	NM_013333	ENSG00000063245	EPN1	-	epsin 1	protein-coding
	Diff_bind_peak_338	chr15	67884486	67885151	+	15	Intergenic	-44773	NR_004394	26827		NR_004394	ENSG00000206625	RNU6-1	RNU6|RNU6A|U6|U6-1	RNA	U6 small nuclear 1	snRNA
	Diff_bind_peak_336	chr19	48259814	48260378	+	15	Intergenic	-4150	NR_147707	22900	Hs.68846	NM_014959	ENSG00000105483	CARD8	CARDINAL|DACAR|DAKAR|NDPP|NDPP1|TUCAN	caspase recruitment domain family member 8	protein-coding
	Diff_bind_peak_297	chr7	33039465	33041146	+	15	intron (NM_001002009	intron (NM_001002009	intron 1 of 9)	601	NM_016489	51251	Hs.487933	NM_016489	ENSG00000122643	NT5C3A	NT5C3|P5'N-1|P5N-1|PN-I|POMP|PSN1|UMPH|UMPH1|cN-III|hUMP1|p36	5'-nucleotidase	cytosolic IIIA	protein-coding
	Diff_bind_peak_329	chr7	12210628	12211843	+	15	promoter-TSS (NM_018374)	-59	NM_001134232	54664	Hs.396358	NM_018374	ENSG00000106460	TMEM106B	HLD16	transmembrane protein 106B	protein-coding
	Diff_bind_peak_355	chr22	36409755	36410533	+	15	Intergenic	-22077	NM_002473	4627	Hs.474751	NM_002473	ENSG00000100345	MYH9	BDPLT6|DFNA17|EPSTS|FTNS|MATINS|MHA|NMHC-II-A|NMMHC-IIA|NMMHCA	myosin heavy chain 9	protein-coding
	Diff_bind_peak_342	chr7	62454491	62455044	+	15	Intergenic	849289	NR_003952	643955	Hs.583308	NR_003952	ENSG00000185037	ZNF733P	ZNF733	zinc finger protein 733	pseudogene	pseudo
	Diff_bind_peak_331	chr16	71288870	71289764	+	15	promoter-TSS (NM_001099642)	85	NM_018348	55783	Hs.72782	NM_018348	ENSG00000180917	CMTR2	AFT|FTSJD1|HMTr2|MTr2	cap methyltransferase 2	protein-coding
	Diff_bind_peak_351	chr6	32894000	32895190	+	15	non-coding (NR_037177	non-coding (NR_037177	exon 1 of 2)	419	NR_037177	100294145	Hs.559456	NR_037177		LOC100294145	-	uncharacterized LOC100294145	ncRNA
	Diff_bind_peak_352	chr15	78131034	78131930	+	15	promoter-TSS (NM_001271888)	-37	NM_006383	10518	Hs.129867	NM_006383	ENSG00000136425	CIB2	DFNB48|KIP2|USH1J	calcium and integrin binding family member 2	protein-coding
	Diff_bind_peak_306	chr13	45464591	45465757	+	15	exon (NM_031431	exon (NM_031431	exon 1 of 23)	235	NM_031431	83548	Hs.507948	NM_031431	ENSG00000136152	COG3	SEC34	component of oligomeric golgi complex 3	protein-coding
	Diff_bind_peak_354	chr6	42774765	42775205	+	15	intron (NM_001318819	AluSq|SINE|Alu	-8511	NR_134654	401261	Hs.656652	NM_001004322		LOC401261	-	uncharacterized LOC401261	ncRNA
	Diff_bind_peak_339	chr19	52962370	52963367	+	15	promoter-TSS (NM_001202473)	13	NM_001202456	125893	Hs.655592	NM_001031665	ENSG00000180257	ZNF816	ZNF816A	zinc finger protein 816	protein-coding
	Diff_bind_peak_337	chr5	151757991	151759018	+	15	intron (NM_004045	CpG	127	NM_004045	475	Hs.125213	NM_004045	ENSG00000177556	ATOX1	ATX1|HAH1	antioxidant 1 copper chaperone	protein-coding
	Diff_bind_peak_319	chr15	40806899	40808046	+	15	promoter-TSS (NM_018163)	1	NM_018163	55192	Hs.511069	NM_018163	ENSG00000104129	DNAJC17	-	DnaJ heat shock protein family (Hsp40) member C17	protein-coding
	Diff_bind_peak_341	chr16	75565902	75567266	+	15	intron (NM_007285	CpG	205	NM_007285	11345	Hs.461379	NM_007285	ENSG00000034713	GABARAPL2	ATG8|ATG8C|GATE-16|GATE16|GEF-2|GEF2	GABA type A receptor associated protein like 2	protein-coding
	Diff_bind_peak_295	chr17	81514046	81515141	+	15	Intergenic	-1794	NM_001199954	71	Hs.514581	NM_001614	ENSG00000184009	ACTG1	ACT|ACTG|DFNA20|DFNA26|HEL-176	actin gamma 1	protein-coding
	Diff_bind_peak_305	chr1	24642329	24644051	+	15	promoter-TSS (NR_159380)	-112	NM_001366577	10250	Hs.18192	NM_005839	ENSG00000133226	SRRM1	160-KD|POP101|SRM160	serine and arginine repetitive matrix 1	protein-coding
	Diff_bind_peak_349	chr12	121399488	121400897	+	15	promoter-TSS (NM_194271)	74	NM_194271	80196	Hs.292804	NM_025126	ENSG00000170633	RNF34	CARP-1|CARP1|RFI|RIF|RIFF|hRFI	ring finger protein 34	protein-coding
	Diff_bind_peak_353	chr9	128275259	128276640	+	15	promoter-TSS (NM_001366244)	3	NM_004486	2801	Hs.155827	NM_004486	ENSG00000167110	GOLGA2	GM130	golgin A2	protein-coding
	Diff_bind_peak_322	chr9	21030879	21032019	+	15	5' UTR (NM_001321883	5' UTR (NM_001321883	exon 1 of 7)	191	NM_001321903	401494	Hs.716678	NM_001010915	ENSG00000188921	HACD4	PTPLAD2	3-hydroxyacyl-CoA dehydratase 4	protein-coding
	Diff_bind_peak_347	chr14	54488281	54489403	+	15	intron (NM_004124	CpG	138	NM_004124	2764	Hs.151413	NM_004124	ENSG00000197045	GMFB	GMF	glia maturation factor beta	protein-coding
	Diff_bind_peak_318	chr14	70821641	70822772	+	15	Intergenic	-12693	NM_033141	4293	Hs.445496	NM_033141	ENSG00000006432	MAP3K9	MEKK9|MLK1|PRKE1	mitogen-activated protein kinase kinase kinase 9	protein-coding
	Diff_bind_peak_340	chr19	10119313	10120027	+	15	exon (NM_003755	exon (NM_003755	exon 2 of 11)	229	NM_003755	8666	Hs.529059	NM_003755	ENSG00000130811	EIF3G	EIF3-P42|EIF3S4|eIF3-delta|eIF3-p44	eukaryotic translation initiation factor 3 subunit G	protein-coding
	Diff_bind_peak_284	chr7	6423855	6424737	+	15	intron (NM_001142936	intron (NM_001142936	intron 6 of 12)	23658	NM_139179	221955	Hs.487498	NM_139179	ENSG00000164535	DAGLB	DAGLBETA|KCCR13L	diacylglycerol lipase beta	protein-coding
	Diff_bind_peak_299	chr19	33292678	33293225	+	15	Intergenic	9583	NM_001287424	1050	Hs.76171	NM_004364	ENSG00000245848	CEBPA	C/EBP-alpha|CEBP	CCAAT enhancer binding protein alpha	protein-coding
	Diff_bind_peak_334	chr1	161013461	161014019	+	15	intron (NM_001348091	intron (NM_001348091	intron 1 of 8)	7412	NM_016946	50848	Hs.517293	NM_016946	ENSG00000158769	F11R	CD321|JAM|JAM1|JAMA|JCAM|KAT|PAM-1	F11 receptor	protein-coding
	Diff_bind_peak_348	chr15	90902312	90903699	+	15	promoter-TSS (NM_006122)	-297	NM_006122	4122	Hs.116459	NM_006122	ENSG00000196547	MAN2A2	MANA2X	mannosidase alpha class 2A member 2	protein-coding
	Diff_bind_peak_289	chrX	30612640	30613539	+	15	Intergenic	-35323	NM_025159	80231	Hs.665009	NM_025159	ENSG00000120280	CXorf21	-	chromosome X open reading frame 21	protein-coding
	Diff_bind_peak_346	chr13	114065060	114065995	+	15	intron (NM_001320821	intron (NM_001320821	intron 2 of 25).2	12428	NM_001320822	22821	Hs.593075	NM_007368	ENSG00000185989	RASA3	GAP1IP4BP|GAPIII	RAS p21 protein activator 3	protein-coding
	Diff_bind_peak_304	chr18	50297787	50298263	+	15	Intergenic	-9703	NM_014593	30827	Hs.180933	NM_014593	ENSG00000154832	CXXC1	2410002I16Rik|5830420C16Rik|CFP1|CGBP|HsT2645|PCCX1|PHF18|SPP1|ZCGPC1|hCGBP	CXXC finger protein 1	protein-coding
	Diff_bind_peak_303	chr6	44264364	44265812	+	15	exon (NM_004556	exon (NM_004556	exon 1 of 6)	700	NM_004556	4794	Hs.458276	NM_004556	ENSG00000146232	NFKBIE	IKBE	NFKB inhibitor epsilon	protein-coding
	Diff_bind_peak_310	chr2	110677667	110679042	+	15	promoter-TSS (NM_004336)	-247	NM_001278616	699	Hs.469649	NM_004336	ENSG00000169679	BUB1	BUB1A|BUB1L|hBUB1	BUB1 mitotic checkpoint serine/threonine kinase	protein-coding
	Diff_bind_peak_290	chr10	19815592	19818142	+	15	5' UTR (NM_001282736	5' UTR (NM_001282736	exon 1 of 13)	435	NM_032812	84898	Hs.99472	NM_032812	ENSG00000120594	PLXDC2	TEM7R	plexin domain containing 2	protein-coding
	Diff_bind_peak_325	chr5	102754744	102756054	+	15	promoter-TSS (NM_001364593)	94	NM_001364587	5066	Hs.369430	NM_000919	ENSG00000145730	PAM	PAL|PHM	peptidylglycine alpha-amidating monooxygenase	protein-coding
	Diff_bind_peak_317	chr5	177446644	177447479	+	15	intron (NM_001174101	CpG	247	NM_001174101	80758	Hs.534492	NM_030567	ENSG00000131188	PRR7	-	proline rich 7	synaptic	protein-coding
	Diff_bind_peak_293	chr11	96341706	96343407	+	15	5' UTR (NM_032427	5' UTR (NM_032427	exon 1 of 5)	639	NM_032427	84441	Hs.428214	NM_032427	ENSG00000184384	MAML2	MAM-3|MAM2|MAM3|MLL-MAML2	mastermind like transcriptional coactivator 2	protein-coding
	Diff_bind_peak_291	chr3	40456675	40457850	+	15	promoter-TSS (NM_001034996)	-77	NM_003973	9045	Hs.446522	NM_003973	ENSG00000188846	RPL14	CAG-ISL-7|CTG-B33|L14|RL14|hRL14	ribosomal protein L14	protein-coding
	Diff_bind_peak_335	chr12	122225353	122226893	+	15	promoter-TSS (NR_103497)	-71	NM_001371333
	Diff_bind_peak_345	chr1	151458075	151459613	+	15	intron (NM_001194938	CpG	650	NM_015100	23126	Hs.489873	NM_015100	ENSG00000143442	POGZ	MRD37|WHSUS|ZNF280E|ZNF635|ZNF635m	pogo transposable element derived with ZNF domain	protein-coding
	Diff_bind_peak_288	chr9	6015186	6016107	+	15	promoter-TSS (NM_001243202)	-22	NM_012416	26953	Hs.167496	NM_012416	ENSG00000137040	RANBP6	-	RAN binding protein 6	protein-coding
	Diff_bind_peak_302	chr20	62925604	62926965	+	15	intron (NM_022105	CpG	221	NM_001193369	11083	Hs.517172	NM_022105	ENSG00000101191	DIDO1	BYE1|C20orf158|DATF-1|DATF1|DIDO2|DIDO3|DIO-1|DIO1|dJ885L7.8	death inducer-obliterator 1	protein-coding
	Diff_bind_peak_311	chr11	66616088	66617573	+	15	exon (NM_001198845	exon (NM_001198845	exon 1 of 3)	200	NM_006328	10432	Hs.533712	NM_006328	ENSG00000239306	RBM14	COAA|PSP2|SIP|SYTIP1|TMEM137	RNA binding motif protein 14	protein-coding
	Diff_bind_peak_324	chr7	99997364	99998082	+	15	promoter-TSS (NR_159959)	33	NR_159959	105375423		NR_159959		LOC105375423	-	uncharacterized LOC105375423	ncRNA
	Diff_bind_peak_316	chr1	32816916	32818393	+	15	promoter-TSS (NM_022753)	1	NM_022753	64766	Hs.440880	NM_022753	ENSG00000116497	S100PBP	S100PBPR	S100P binding protein	protein-coding
	Diff_bind_peak_281	chr2	55268645	55269774	+	15	promoter-TSS (NM_001321002)	22	NM_002453	4528	Hs.149894	NM_002453	ENSG00000085760	MTIF2	-	mitochondrial translational initiation factor 2	protein-coding
	Diff_bind_peak_277	chr8	38900170	38902097	+	15	promoter-TSS (NM_021623)	-213	NM_021623	59339	Hs.369123	NM_021623	ENSG00000169499	PLEKHA2	TAPP2	pleckstrin homology domain containing A2	protein-coding
	Diff_bind_peak_301	chr1	111507940	111508424	+	15	intron (NM_001081976	intron (NM_001081976	intron 1 of 5)	-4061	NM_000677	140	Hs.281342	NM_000677	ENSG00000282608	ADORA3	A3AR	adenosine A3 receptor	protein-coding
	Diff_bind_peak_282	chr17	4789586	4790652	+	15	exon (NM_001014985	exon (NM_001014985	exon 4 of 4)	1155	NM_001014985	388323	Hs.131035	NM_001014985	ENSG00000182327	GLTPD2	-	glycolipid transfer protein domain containing 2	protein-coding
	Diff_bind_peak_294	chr16	88662500	88664125	+	15	promoter-TSS (NM_002461)	-61	NR_024402	197187	Hs.499548	NM_144986	ENSG00000260630	SNAI3-AS1	-	SNAI3 antisense RNA 1	ncRNA
	Diff_bind_peak_292	chr22	17086483	17087003	+	15	intron (NM_014339	intron (NM_014339	intron 1 of 12)	1784	NM_014339	23765	Hs.48353	NM_014339	ENSG00000177663	IL17RA	CANDF5|CD217|CDw217|IL-17RA|IL17R|IMD51|hIL-17R	interleukin 17 receptor A	protein-coding
	Diff_bind_peak_276	chrX	71067725	71068815	+	15	promoter-TSS (NM_013346)	64	NM_013346	29934	Hs.260750	NM_013346	ENSG00000147164	SNX12	-	sorting nexin 12	protein-coding
	Diff_bind_peak_312	chr4	185471289	185472073	+	15	promoter-TSS (NM_152775)	52	NM_001145411	256309	Hs.41101	NM_152775	ENSG00000168491	CCDC110	CT52|KM-HN-1|KMHN1	coiled-coil domain containing 110	protein-coding
	Diff_bind_peak_308	chr6	149746106	149746605	+	15	intron (NM_198887	CpG	174	NR_104456	348995	Hs.510375	NM_024647	ENSG00000120253	NUP43	bA350J20.1|p42	nucleoporin 43	protein-coding
	Diff_bind_peak_315	chr7	37683622	37684042	+	15	promoter-TSS (NM_001329993)	66	NM_181791	353345	Hs.563492	NM_181791	ENSG00000187037	GPR141	PGR13	G protein-coupled receptor 141	protein-coding
	Diff_bind_peak_332	chrX	107676273	107677250	+	15	Intergenic	39747	NM_001015881	1831	Hs.522074	NM_004089	ENSG00000157514	TSC22D3	DIP|DSIPI|GILZ|TSC-22R	TSC22 domain family member 3	protein-coding
	Diff_bind_peak_333	chr1	38990738	38992207	+	15	exon (NM_001136275	exon (NM_001136275	exon 1 of 4)	196	NM_024595	79647	Hs.293563	NM_024595	ENSG00000174574	AKIRIN1	C1orf108|STRF2	akirin 1	protein-coding
	Diff_bind_peak_278	chr19	42241995	42243385	+	15	promoter-TSS (NM_019884)	-88	NM_019884	2931	Hs.466828	NM_019884	ENSG00000105723	GSK3A	-	glycogen synthase kinase 3 alpha	protein-coding
	Diff_bind_peak_327	chr3	36943925	36945300	+	15	intron (NM_001329998	CpG	442	NM_001329998	9881	Hs.170999	NM_014831	ENSG00000168016	TRANK1	LBA1	tetratricopeptide repeat and ankyrin repeat containing 1	protein-coding
	Diff_bind_peak_309	chr9	125199757	125200929	+	15	promoter-TSS (NM_005833)	53	NR_135145	105376271	Hs.522392	NR_135145		LOC105376271	-	uncharacterized LOC105376271	ncRNA
	Diff_bind_peak_313	chr1	3649557	3650254	+	15	intron (NM_017818	CpG	198	NM_017818	49856	Hs.31714	NM_017818	ENSG00000116213	WRAP73	WDR8	WD repeat containing	antisense to TP73	protein-coding
	Diff_bind_peak_285	chr10	89328037	89328910	+	15	intron (NM_001549	intron (NM_001549	intron 1 of 1)	476	NM_001549	3437	Hs.47338	NM_001549	ENSG00000119917	IFIT3	CIG-49|GARG-49|IFI60|IFIT4|IRG2|ISG60|P60|RIG-G|cig41	interferon induced protein with tetratricopeptide repeats 3	protein-coding
	Diff_bind_peak_344	chrX	49184516	49185137	+	15	promoter-TSS (NM_001307979)	67	NM_001307979	4007	Hs.732712	NM_006150	ENSG00000012211	PRICKLE3	LMO6|Pk3	prickle planar cell polarity protein 3	protein-coding
	Diff_bind_peak_298	chr11	59142390	59143401	+	15	promoter-TSS (NR_110184)	39	NM_001142519	63901	Hs.150651	NM_022074	ENSG00000166801	FAM111A	GCLEB|KCS2	family with sequence similarity 111 member A	protein-coding
	Diff_bind_peak_357	chr7	102464378	102465439	+	15	promoter-TSS (NM_152892)	25	NM_001317721	222229	Hs.274135	NM_152892	ENSG00000161036	LRWD1	CENP-33|ORCA	leucine rich repeats and WD repeat domain containing 1	protein-coding
	Diff_bind_peak_314	chr20	31186221	31186698	+	15	Intergenic	-71205	NM_001037730	245929	Hs.580793	NM_001037730	ENSG00000215547	DEFB115	DEFB-15	defensin beta 115	protein-coding
	Diff_bind_peak_275	chr21	8228461	8228985	+	15	TTS (NR_038958)	14835	NR_146148	109864282		NR_146148		RNA28SN2	-	RNA	28S ribosomal N2	rRNA
	Diff_bind_peak_356	chr6	35727766	35728137	+	15	intron (NR_027117	CpG	632	NM_001145775	2289	Hs.407190	NM_004117	ENSG00000096060	FKBP5	AIG6|FKBP51|FKBP54|P54|PPIase|Ptg-10	FKBP prolyl isomerase 5	protein-coding
	Diff_bind_peak_286	chr22	41381186	41382466	+	15	promoter-TSS (NM_003216)	-116	NM_003216	7008	Hs.181159	NM_003216	ENSG00000167074	TEF	-	TEF transcription factor	PAR bZIP family member	protein-coding
	Diff_bind_peak_300	chr16	1351297	1352554	+	15	promoter-TSS (NM_032520)	-6	NM_032520	84572	Hs.241575	NM_032520	ENSG00000090581	GNPTG	C16orf27|GNPTAG|LP2537|RJD9	N-acetylglucosamine-1-phosphate transferase subunit gamma	protein-coding
	Diff_bind_peak_321	chr12	53267746	53268717	+	15	promoter-TSS (NM_012291)	-68	NM_012291	9700	Hs.153479	NM_012291	ENSG00000135476	ESPL1	ESP1|SEPA	extra spindle pole bodies like 1	separase	protein-coding
	Diff_bind_peak_326	chr1	13699746	13701209	+	15	intron (NM_001135610	CpG	289	NM_001135610	7799	Hs.371823	NM_012231	ENSG00000116731	PRDM2	HUMHOXY1|KMT8|KMT8A|MTB-ZF|RIZ|RIZ1|RIZ2	PR/SET domain 2	protein-coding
	Diff_bind_peak_296	chr22	36977662	36978158	+	15	Intergenic	12662	NR_038954	100506241	Hs.640023	NR_038954	ENSG00000215403	LL22NC01-81G9.3	-	uncharacterized protein FLJ39582-like	ncRNA
	Diff_bind_peak_287	chr1	28552445	28553612	+	15	promoter-TSS (NR_003109)	11	NR_003109	54952	Hs.533626	NM_017846	ENSG00000180098	TRNAU1AP	PRO1902|SECP43|TRSPAP1	tRNA selenocysteine 1 associated protein 1	protein-coding
	Diff_bind_peak_280	chr2	58240797	58241605	+	15	intron (NM_001114636	CpG	179	NR_156742	55120	Hs.631890	NM_018062	ENSG00000115392	FANCL	FAAP43|PHF9|POG	FA complementation group L	protein-coding
	Diff_bind_peak_328	chr7	158594958	158595554	+	15	Intergenic	3640	NR_049893	100847032		NR_049893	ENSG00000265598	MIR5707	-	microRNA 5707	ncRNA
	Diff_bind_peak_343	chr20	24991876	24993256	+	15	intron (NM_020531	CpG	185	NM_020531	57136	Hs.472330	NM_020531	ENSG00000101474	APMAP	BSCv|C20orf3	adipocyte plasma membrane associated protein	protein-coding
	Diff_bind_peak_350	chr8	30727129	30728277	+	15	exon (NM_001195103	exon (NM_001195103	exon 1 of 12)	143	NM_000637	2936	Hs.271510	NM_000637	ENSG00000104687	GSR	GR|HEL-75|HEL-S-122m	glutathione-disulfide reductase	protein-coding
	Diff_bind_peak_279	chr12	131949628	131950763	+	15	intron (NM_015409	CpG	253	NM_015409	57634	Hs.723478	NM_015409	ENSG00000183495	EP400	CAGH32|P400|TNRC12	E1A binding protein p400	protein-coding
	Diff_bind_peak_274	chr5	1344438	1345536	+	15	5' UTR (NM_030782	5' UTR (NM_030782	exon 1 of 17)	112	NM_030782	81037	Hs.444673	NM_030782	ENSG00000049656	CLPTM1L	CRR9	CLPTM1 like	protein-coding
	Diff_bind_peak_330	chr12	120116087	120117634	+	15	promoter-TSS (NM_001167606)	-107	NM_006861	11021	Hs.524788	NM_006861	ENSG00000111737	RAB35	H-ray|RAB1C|RAY	RAB35	member RAS oncogene family	protein-coding
	Diff_bind_peak_307	chrX	103629103	103629565	+	15	intron (NM_001006639	intron (NM_001006639	intron 1 of 2)	359	NM_001006639	9338	Hs.95243	NM_004780	ENSG00000172465	TCEAL1	SIIR|WEX9|p21|pp21	transcription elongation factor A like 1	protein-coding
	Diff_bind_peak_420	chr14	24146310	24148156	+	14	promoter-TSS (NM_017999)	-265	NM_017999	55072	Hs.375217	NM_017999	ENSG00000092098	RNF31	HOIP|Paul|ZIBRA	ring finger protein 31	protein-coding
	Diff_bind_peak_444	chr16	57667687	57669660	+	14	intron (NM_001308360	intron (NM_001308360	intron 1 of 10)	367	NM_001308360	222487	Hs.383403	NM_170776	ENSG00000182885	ADGRG3	GPR97|PB99|PGR26	adhesion G protein-coupled receptor G3	protein-coding
	Diff_bind_peak_412	chr20	28513381	28513922	+	14	Intergenic	89014	NR_132315	100289097	Hs.529357	NR_132315	ENSG00000282826	FRG1CP	-	FSHD region gene 1 family member C	pseudogene	pseudo
	Diff_bind_peak_375	chr4	81471144	81472215	+	14	intron (NM_152545	CpG	228	NM_001300735	153020	Hs.591696	NM_152545	ENSG00000138670	RASGEF1B	GPIG4	RasGEF domain family member 1B	protein-coding
	Diff_bind_peak_409	chr11	65899145	65900704	+	14	intron (NM_005438	CpG	464	NM_001300856	8061	Hs.283565	NM_005438	ENSG00000175592	FOSL1	FRA|FRA1|fra-1	FOS like 1	AP-1 transcription factor subunit	protein-coding
	Diff_bind_peak_393	chr10	73095997	73097391	+	14	intron (NM_001142595	CpG	280	NM_001142595	5033	Hs.500047	NM_000917	ENSG00000122884	P4HA1	P4HA	prolyl 4-hydroxylase subunit alpha 1	protein-coding
	Diff_bind_peak_388	chr3	112990638	112991719	+	14	exon (NM_138485	exon (NM_138485	exon 1 of 5)	194	NM_014170	29083	Hs.127496	NM_014170	ENSG00000163607	GTPBP8	HSPC135	GTP binding protein 8 (putative)	protein-coding
	Diff_bind_peak_362	chr1	231420409	231422716	+	14	exon (NM_022051	exon (NM_022051	exon 1 of 5)	3482	NM_022051	54583	Hs.444450	NM_022051	ENSG00000135766	EGLN1	C1orf12|ECYT3|HALAH|HIF-PH2|HIFPH2|HPH-2|HPH2|PHD2|SM20|ZMYND6	egl-9 family hypoxia inducible factor 1	protein-coding
	Diff_bind_peak_437	chr19	12610478	12611558	+	14	promoter-TSS (NM_020714)	98	NM_153358	163049	Hs.720677	NM_153358	ENSG00000173875	ZNF791	-	zinc finger protein 791	protein-coding
	Diff_bind_peak_427	chr8	38268564	38269630	+	14	TTS (NM_023034)	123	NM_032483	84513	Hs.567619	NM_032483	ENSG00000147535	PLPP5	DPPL1|HTPAP|PPAPDC1B	phospholipid phosphatase 5	protein-coding
	Diff_bind_peak_433	chr1	111473704	111474447	+	14	promoter-TSS (NM_174896)	91	NM_001300835	128346	Hs.288010	NM_174896	ENSG00000143110	C1orf162	-	chromosome 1 open reading frame 162	protein-coding
	Diff_bind_peak_443	chr11	103091606	103092554	+	14	promoter-TSS (NM_032299)	80	NM_032299	84259	Hs.503716	NM_032299	ENSG00000137692	DCUN1D5	SCCRO5	defective in cullin neddylation 1 domain containing 5	protein-coding
	Diff_bind_peak_402	chr16	34572367	34573333	+	14	Intergenic	-191370	NR_158158	102724928	Hs.692710	NR_158158		CCNYL3	-	cyclin Y like 3 (pseudogene)	pseudo
	Diff_bind_peak_373	chr11	36509447	36510553	+	14	intron (NM_145803	CpG	272	NM_145803	7189	Hs.444172	NM_004620	ENSG00000175104	TRAF6	MGC:3310|RNF85	TNF receptor associated factor 6	protein-coding
	Diff_bind_peak_434	chr15	68781468	68783113	+	14	intron (NM_006305	MIRb|SINE|MIR	19635	NR_036197	100422971		NR_036197	ENSG00000265195	MIR4312	-	microRNA 4312	ncRNA
	Diff_bind_peak_376	chr5	21459295	21459942	+	14	intron (NR_027028	CpG	138	NR_027028	728411	Hs.88181	NM_207331	ENSG00000183666	GUSBP1	-	GUSB pseudogene 1	pseudo
	Diff_bind_peak_365	chr13	110664736	110666182	+	14	intron (NM_001352253	intron (NM_001352253	intron 8 of 8)	40657	NM_024537	79587	Hs.508725	NM_024537	ENSG00000134905	CARS2	COXPD27|cysRS	cysteinyl-tRNA synthetase 2	mitochondrial	protein-coding
	Diff_bind_peak_411	chr21	37257388	37258683	+	14	intron (NM_001331022	CpG	9299	NM_006052	10311	Hs.369488	NM_006052	ENSG00000157538	VPS26C	DCRA|DSCR3|DSCRA	VPS26 endosomal protein sorting factor C	protein-coding
	Diff_bind_peak_403	chr11	33160796	33161933	+	14	promoter-TSS (NR_034027)	116	NM_001326	1479	Hs.44402	NM_001326	ENSG00000176102	CSTF3	CSTF-77	cleavage stimulation factor subunit 3	protein-coding
	Diff_bind_peak_391	chr19	1444933	1445659	+	14	Intergenic	-4853	NM_005883	10297	Hs.446376	NM_005883	ENSG00000115266	APC2	APCL	APC regulator of WNT signaling pathway 2	protein-coding
	Diff_bind_peak_432	chr5	177132865	177134791	+	14	promoter-TSS (NM_022455)	-4	NM_022455	64324	Hs.106861	NM_022455	ENSG00000165671	NSD1	ARA267|KMT3B|SOTOS|SOTOS1|STO	nuclear receptor binding SET domain protein 1	protein-coding
	Diff_bind_peak_394	chr13	48037321	48038468	+	14	exon (NM_018283	exon (NM_018283	exon 1 of 3)	168	NM_018283	55270	Hs.144407	NM_018283	ENSG00000136159	NUDT15	MTH2|NUDT15D	nudix hydrolase 15	protein-coding
	Diff_bind_peak_387	chr19	49890124	49890744	+	14	exon (NM_001258017	exon (NM_001258017	exon 10 of 10)	2259	NR_039905	100616314		NR_039905	ENSG00000284394	MIR4750	mir-4750	microRNA 4750	ncRNA
	Diff_bind_peak_426	chr8	23246135	23247207	+	14	promoter-TSS (NM_001317899)	30	NM_001317899	91782	Hs.5019	NM_152272	ENSG00000147457	CHMP7	-	charged multivesicular body protein 7	protein-coding
	Diff_bind_peak_430	chr6	3848847	3849943	+	14	promoter-TSS (NM_012135)	22	NM_012135	26240	Hs.140944	NM_012135	ENSG00000145945	FAM50B	D6S2654E|X5L	family with sequence similarity 50 member B	protein-coding
	Diff_bind_peak_419	chr5	43396822	43397286	+	14	promoter-TSS (NM_001301875)	83	NM_001301875	56477	Hs.656904	NM_019846	ENSG00000151882	CCL28	CCK1|MEC|SCYA28	C-C motif chemokine ligand 28	protein-coding
	Diff_bind_peak_405	chr19	56477895	56478234	+	14	promoter-TSS (NM_001321356)	-60	NR_036522	100128252	Hs.23133	NM_198879	ENSG00000166770	ZNF667-AS1	MORT	ZNF667 antisense RNA 1 (head to head)	ncRNA
	Diff_bind_peak_385	chr17	59729552	59730766	+	14	intron (NM_001329394	L1MB3|LINE|L1	22505	NM_001329397	81671	Hs.444569	NM_030938	ENSG00000062716	VMP1	EPG3|TANGO5|TMEM49	vacuole membrane protein 1	protein-coding
	Diff_bind_peak_364	chr19	10596046	10596790	+	14	Intergenic	-6037	NM_001145056	57153	Hs.534560	NM_020428	ENSG00000129353	SLC44A2	CTL2|PP1292	solute carrier family 44 member 2	protein-coding
	Diff_bind_peak_413	chr15	65610693	65611621	+	14	promoter-TSS (NM_001136043)	-26	NR_045105	81556	Hs.6686	NM_030800	ENSG00000138614	INTS14	C15orf44|VWA9	integrator complex subunit 14	protein-coding
	Diff_bind_peak_406	chr1	89524297	89525537	+	14	promoter-TSS (NM_001134476)	79	NM_001369817	23507	Hs.482017	NM_015350	ENSG00000197147	LRRC8B	TA-LRRP|TALRRP	leucine rich repeat containing 8 VRAC subunit B	protein-coding
	Diff_bind_peak_399	chr19	14440014	14440864	+	14	intron (NM_213560	intron (NM_213560	intron 1 of 21)	162	NM_213560	5585	Hs.466044	NM_002741	ENSG00000123143	PKN1	DBK|PAK-1|PAK1|PKN|PKN-ALPHA|PRK1|PRKCL1	protein kinase N1	protein-coding
	Diff_bind_peak_378	chr7	66920809	66922032	+	14	5' UTR (NM_017994	5' UTR (NM_017994	exon 1 of 7)	195	NM_017994	55069	Hs.488478	NM_017994	ENSG00000106609	TMEM248	C7orf42	transmembrane protein 248	protein-coding
	Diff_bind_peak_386	chr22	28799844	28801135	+	14	promoter-TSS (NM_001079539)	83	NM_001079539	7494	Hs.437638	NM_005080	ENSG00000100219	XBP1	TREB-5|TREB5|XBP-1|XBP2	X-box binding protein 1	protein-coding
	Diff_bind_peak_370	chr4	39976549	39978251	+	14	intron (NM_001100399	CpG	511	NM_001100399	23244	Hs.331431	NM_015200	ENSG00000121892	PDS5A	PIG54|SCC-112|SCC112	PDS5 cohesin associated factor A	protein-coding
	Diff_bind_peak_445	chr1	46198079	46198884	+	14	promoter-TSS (NM_017739)	-32	NM_017739	55624	Hs.525134	NM_017739	ENSG00000085998	POMGNT1	GNTI.2|GnT I.2|LGMD2O|LGMDR15|MEB|MGAT1.2|RP76|gnT-I.2	protein O-linked mannose N-acetylglucosaminyltransferase 1 (beta 1	2-)	protein-coding
	Diff_bind_peak_421	chr11	62621330	62622351	+	14	intron (NM_001288721	CpG	146	NM_001288722	26229	Hs.502759	NM_012200	ENSG00000149541	B3GAT3	GLCATI|JDSCD|glcUAT-I	beta-1	3-glucuronyltransferase 3	protein-coding
	Diff_bind_peak_404	chr1	211606269	211607158	+	14	Intergenic	-27552	NM_021194	7779	Hs.519469	NM_021194	ENSG00000170385	SLC30A1	ZNT1|ZRC1	solute carrier family 30 member 1	protein-coding
	Diff_bind_peak_446	chr1	155277200	155277830	+	14	promoter-TSS (NM_020897)	52	NM_020897	57657	Hs.706960	NM_020897	ENSG00000143630	HCN3	-	hyperpolarization activated cyclic nucleotide gated potassium channel 3	protein-coding
	Diff_bind_peak_435	chr9	37784524	37785666	+	14	promoter-TSS (NM_016042)	-3	NM_001002269	51010	Hs.602571	NM_016042	ENSG00000107371	EXOSC3	CGI-102|PCH1B|RRP40|Rrp40p|bA3J10.7|hRrp-40|p10	exosome component 3	protein-coding
	Diff_bind_peak_367	chr2	219278902	219280040	+	14	5' UTR (NM_006736	5' UTR (NM_006736	exon 1 of 9)	105	NM_006736	3300	Hs.77768	NM_006736	ENSG00000135924	DNAJB2	CMT2T|DSMA5|HSJ-1|HSJ1|HSPF3	DnaJ heat shock protein family (Hsp40) member B2	protein-coding
	Diff_bind_peak_407	chr22	41413119	41414466	+	14	Intergenic	31850	NM_003216	7008	Hs.181159	NM_003216	ENSG00000167074	TEF	-	TEF transcription factor	PAR bZIP family member	protein-coding
	Diff_bind_peak_424	chr1	226737041	226739327	+	14	intron (NM_002221	CpG	991	NM_002221	3707	Hs.528087	NM_002221	ENSG00000143772	ITPKB	IP3-3KB|IP3K|IP3K-B|IP3KB|PIG37	inositol-trisphosphate 3-kinase B	protein-coding
	Diff_bind_peak_448	chr20	62603783	62604499	+	14	Intergenic	-38362	NM_016354	28231	Hs.235782	NM_016354	ENSG00000101187	SLCO4A1	OATP-E|OATP1|OATP4A1|OATPE|OATPRP1|POAT|SLC21A12	solute carrier organic anion transporter family member 4A1	protein-coding
	Diff_bind_peak_408	chr20	33400998	33401904	+	14	promoter-TSS (NM_016408)	68	NM_016408	51654	Hs.435952	NM_016082	ENSG00000101391	CDK5RAP1	C20orf34|C42|CGI-05|HSPC167	CDK5 regulatory subunit associated protein 1	protein-coding
	Diff_bind_peak_422	chr19	3366474	3367677	+	14	intron (NM_001245002	CpG	492	NM_001245004	4782	Hs.170131	NM_005597	ENSG00000141905	NFIC	CTF|CTF5|NF-I|NFI	nuclear factor I C	protein-coding
	Diff_bind_peak_397	chr1	154627083	154628263	+	14	intron (NM_001365045	CpG	298	NM_001025107	103	Hs.12341	NM_001111	ENSG00000160710	ADAR	ADAR1|AGS6|DRADA|DSH|DSRAD|G1P1|IFI-4|IFI4|K88DSRBP|P136	adenosine deaminase RNA specific	protein-coding
	Diff_bind_peak_384	chr17	57255813	57257287	+	14	promoter-TSS (NM_170721)	27	NM_001322251	124540	Hs.658922	NM_138962	ENSG00000153944	MSI2	MSI2H	musashi RNA binding protein 2	protein-coding
	Diff_bind_peak_400	chr1	232805183	232806102	+	14	exon (NM_019090	exon (NM_019090	exon 1 of 1)	750	NM_019090	54627	Hs.160373	NM_019090	ENSG00000212916	MAP10	KIAA1383|MTR120	microtubule associated protein 10	protein-coding
	Diff_bind_peak_381	chr9	128191105	128192092	+	14	promoter-TSS (NM_001131018)	-26	NM_001131017	25792	Hs.212395	NM_012127	ENSG00000148337	CIZ1	LSFR1|NP94|ZNF356	CDKN1A interacting zinc finger protein 1	protein-coding
	Diff_bind_peak_418	chr17	75896307	75897275	+	14	exon (NM_173547	exon (NM_173547	exon 1 of 6)	160	NM_173547	201292	Hs.189823	NM_173547	ENSG00000141569	TRIM65	4732463G12Rik	tripartite motif containing 65	protein-coding
	Diff_bind_peak_415	chr1	32962574	32964850	+	14	intron (NM_153341	AluSx1|SINE|Alu	1097	NM_153341	127544	Hs.591504	NM_153341	ENSG00000116514	RNF19B	IBRDC3|NKLAM	ring finger protein 19B	protein-coding
	Diff_bind_peak_371	chr9	4740540	4741578	+	14	exon (NM_016282	exon (NM_016282	exon 1 of 5)	143	NM_001199852	50808	Hs.732022	NM_016282	ENSG00000147853	AK3	AK3L1|AK6|AKL3L|AKL3L1|FIX	adenylate kinase 3	protein-coding
	Diff_bind_peak_425	chr1	145918173	145919550	+	14	promoter-TSS (NM_003846)	63	NR_073492	8799	Hs.714608	NM_003846	ENSG00000131779	PEX11B	PEX11-BETA|PEX14B	peroxisomal biogenesis factor 11 beta	protein-coding
	Diff_bind_peak_383	chr16	20763501	20763880	+	14	promoter-TSS (NM_202000)	-300	NM_202000	6296	Hs.706754	NM_005622	ENSG00000005187	ACSM3	SA|SAH	acyl-CoA synthetase medium chain family member 3	protein-coding
	Diff_bind_peak_377	chr8	8893051	8893872	+	14	5' UTR (NM_004225	5' UTR (NM_004225	exon 1 of 3)	169	NM_004225	9258	Hs.379414	NM_004225	ENSG00000147324	MFHAS1	LRRC65|MASL1|ROCO4	malignant fibrous histiocytoma amplified sequence 1	protein-coding
	Diff_bind_peak_366	chr17	36211629	36212765	+	14	3' UTR (NM_001291470	3' UTR (NM_001291470	exon 2 of 2).2	1134	NM_001291473	9560	Hs.515183	NM_001001435	ENSG00000276070	CCL4L2	AT744.2|CCL4L|SCYA4L|SCYQ4L2	C-C motif chemokine ligand 4 like 2	protein-coding
	Diff_bind_peak_431	chr19	21677811	21678460	+	14	Intergenic	28467	NR_144514	400682	Hs.568075	NR_144514		LOC400682	-	zinc finger protein 100-like	pseudo
	Diff_bind_peak_369	chr2	71466126	71467163	+	14	promoter-TSS (NM_001130455)	-55	NM_001130455	8291	Hs.252180	NM_003494	ENSG00000135636	DYSF	FER1L1|LGMD2B|LGMDR2|MMD1	dysferlin	protein-coding
	Diff_bind_peak_447	chr17	64145544	64146678	+	14	promoter-TSS (NR_004380)	33	NR_004380	692227		NR_004380	ENSG00000199753	SNORD104	U104	small nucleolar RNA	C/D box 104	snoRNA
	Diff_bind_peak_414	chr20	62794524	62795817	+	14	Intergenic	-1303	NR_136405	55257	Hs.443260	NM_018270	ENSG00000101189	MRGBP	C20orf20|Eaf7|MRG15BP|URCC4	MRG domain binding protein	protein-coding
	Diff_bind_peak_398	chr1	120175713	120176761	+	14	intron (NM_004892	CpG	283	NM_004892	9554	Hs.632438	NM_004892	ENSG00000265808	SEC22B	ERS-24|SEC22L1	SEC22 homolog B	vesicle trafficking protein (gene/pseudogene)	protein-coding
	Diff_bind_peak_359	chr22	18077394	18078604	+	14	promoter-TSS (NM_001127649)	9	NM_001127649	55670	Hs.517400	NM_017929	ENSG00000215193	PEX26	PBD7A|PBD7B|PEX26M1T|Pex26pM1T	peroxisomal biogenesis factor 26	protein-coding
	Diff_bind_peak_361	chr1	202471524	202472846	+	14	intron (NM_032104	intron (NM_032104	intron 1 of 12)	9471	NM_032103	4660	Hs.444403	NM_002481	ENSG00000077157	PPP1R12B	MYPT2|PP1bp55	protein phosphatase 1 regulatory subunit 12B	protein-coding
	Diff_bind_peak_372	chr9	136943750	136944891	+	14	promoter-TSS (NM_000606)	418	NM_018998	54461	Hs.522507	NM_018998	ENSG00000159069	FBXW5	Fbw5	F-box and WD repeat domain containing 5	protein-coding
	Diff_bind_peak_389	chr7	149771637	149773467	+	14	intron (NM_001329856	CpG	1036	NM_001329856	168544	Hs.726477	NM_207336	ENSG00000181444	ZNF467	EZI|Zfp467	zinc finger protein 467	protein-coding
	Diff_bind_peak_442	chr12	104682357	104683063	+	14	intron (NM_018413	intron (NM_018413	intron 2 of 2)	91077	NR_037487	100500843		NR_037487	ENSG00000264295	MIR3922	-	microRNA 3922	ncRNA
	Diff_bind_peak_441	chr10	133689130	133689734	+	14	Intergenic	-62637	NM_001080998	441581	Hs.690471	NM_001080998	ENSG00000225899	FRG2B	-	FSHD region gene 2 family member B	protein-coding
	Diff_bind_peak_429	chr9	128771184	128772603	+	14	promoter-TSS (NM_006336)	34	NM_006336	10444	Hs.147950	NM_006336	ENSG00000160445	ZER1	C9orf60|ZYG|ZYG11BL	zyg-11 related cell cycle regulator	protein-coding
	Diff_bind_peak_417	chr19	2032089	2032763	+	14	Intergenic	-16712	NM_017797	55643	Hs.465543	NM_017797	ENSG00000133243	BTBD2	-	BTB domain containing 2	protein-coding
	Diff_bind_peak_390	chr5	39272457	39273309	+	14	Intergenic	-2234	NM_001243093	2533	Hs.370503	NM_001465	ENSG00000082074	FYB1	ADAP|FYB|PRO0823|SLAP-130|SLAP130|THC3	FYN binding protein 1	protein-coding
	Diff_bind_peak_382	chr8	129939098	129940389	+	14	promoter-TSS (NM_001353299)	68	NM_001353313	51571	Hs.126941	NM_016623	ENSG00000153310	FAM49B	BM-009|L1	family with sequence similarity 49 member B	protein-coding
	Diff_bind_peak_360	chr5	115841139	115842777	+	14	promoter-TSS (NM_001318094)	12	NR_157085	1176	Hs.406191	NM_001284	ENSG00000177879	AP3S1	CLAPS3|Sigma3A	adaptor related protein complex 3 subunit sigma 1	protein-coding
	Diff_bind_peak_358	chr19	40284588	40285936	+	14	promoter-TSS (NM_001243028)	83	NM_001626	208	Hs.631535	NM_001626	ENSG00000105221	AKT2	HIHGHH|PKBB|PKBBETA|PRKBB|RAC-BETA	AKT serine/threonine kinase 2	protein-coding
	Diff_bind_peak_379	chr1	109112803	109113311	+	14	promoter-TSS (NM_001366201)	-310	NM_001245025	127003	Hs.446962	NM_001122961	ENSG00000179902	C1orf194	-	chromosome 1 open reading frame 194	protein-coding
	Diff_bind_peak_395	chr1	53945237	53946782	+	14	promoter-TSS (NR_133633)	-186	NM_016126	51668	Hs.525462	NM_016126	ENSG00000081870	HSPB11	C1orf41|HSPCO34|IFT25|PP25	heat shock protein family B (small) member 11	protein-coding
	Diff_bind_peak_451	chr14	104794426	104796078	+	14	intron (NM_001014432	CpG	491	NM_001014432	207	Hs.525622	NM_005163	ENSG00000142208	AKT1	AKT|CWS6|PKB|PKB-ALPHA|PRKBA|RAC|RAC-ALPHA	AKT serine/threonine kinase 1	protein-coding
	Diff_bind_peak_438	chr17	45132015	45133360	+	14	promoter-TSS (NM_133373)	68	NM_001321353	79777	Hs.110298	NM_024722	ENSG00000181513	ACBD4	HMFT0700	acyl-CoA binding domain containing 4	protein-coding
	Diff_bind_peak_410	chr8	1763708	1764752	+	14	promoter-TSS (NR_134302)	354	NR_134303	101927752	Hs.356690	NR_134302	ENSG00000253982	LOC101927752	-	uncharacterized LOC101927752	ncRNA
	Diff_bind_peak_440	chr6	89411086	89412669	+	14	exon (NM_021244	exon (NM_021244	exon 1 of 7)	396	NM_021244	58528	Hs.31712	NM_021244	ENSG00000025039	RRAGD	RAGD|bA11D8.2.1	Ras related GTP binding D	protein-coding
	Diff_bind_peak_396	chr13	41310892	41312213	+	14	exon (NM_024561	exon (NM_024561	exon 1 of 20)	285	NM_001110798	79612	Hs.512914	NM_018527	ENSG00000172766	NAA16	NARG1L	N(alpha)-acetyltransferase 16	NatA auxiliary subunit	protein-coding
	Diff_bind_peak_363	chr19	47229955	47231404	+	14	intron (NM_001127240	CpG	520	NM_014417	27113	Hs.467020	NM_014417	ENSG00000105327	BBC3	JFY-1|JFY1|PUMA	BCL2 binding component 3	protein-coding
	Diff_bind_peak_416	chr18	267488	268771	+	14	promoter-TSS (NM_005131)	-82	NM_005131	9984	Hs.712543	NM_005131	ENSG00000079134	THOC1	HPR1|P84|P84N5	THO complex 1	protein-coding
	Diff_bind_peak_449	chr5	87411834	87413209	+	14	non-coding (NR_157068	non-coding (NR_157068	exon 1 of 10)	383	NM_001199189	902	Hs.292524	NM_001239	ENSG00000134480	CCNH	CAK|CycH|p34|p37	cyclin H	protein-coding
	Diff_bind_peak_428	chr19	8389563	8390833	+	14	promoter-TSS (NR_049795)	-162	NM_004218	9230	Hs.558403	NM_004218	ENSG00000185236	RAB11B	H-YPT3|NDAGSCW	RAB11B	member RAS oncogene family	protein-coding
	Diff_bind_peak_423	chr19	40347969	40348979	+	14	promoter-TSS (NM_001256441)	43	NR_156465	126526	Hs.631557	NM_178830	ENSG00000160392	C19orf47	-	chromosome 19 open reading frame 47	protein-coding
	Diff_bind_peak_380	chr1	11719326	11720034	+	14	exon (NM_198545	exon (NM_198545	exon 7 of 7)	-16405	NM_001040196	57085	Hs.464438	NM_020350	ENSG00000177674	AGTRAP	ATRAP	angiotensin II receptor associated protein	protein-coding
	Diff_bind_peak_392	chr1	27886063	27886965	+	14	3' UTR (NM_001039477	3' UTR (NM_001039477	exon 4 of 4)	13970	NM_001105556	9473	Hs.10649	NM_004848	ENSG00000130775	THEMIS2	C1orf38|ICB-1|ICB1	thymocyte selection associated family member 2	protein-coding
	Diff_bind_peak_368	chr17	78168447	78169491	+	14	intron (NM_001320523	CpG	424	NM_001320523	9144	Hs.464210	NM_004710	ENSG00000108639	SYNGR2	-	synaptogyrin 2	protein-coding
	Diff_bind_peak_439	chr1	39954781	39955861	+	14	exon (NM_001136493	exon (NM_001136493	exon 1 of 14)	176	NM_001349823	84879	Hs.655177	NM_032793	ENSG00000168389	MFSD2A	MCPH15|MFSD2|NLS1	major facilitator superfamily domain containing 2A	protein-coding
	Diff_bind_peak_450	chr1	206203262	206204022	+	14	promoter-TSS (NR_134239)	423	NM_001317901	729533	Hs.339665	NM_001123168	ENSG00000196550	FAM72A	LMPIP|Ugene|p17	family with sequence similarity 72 member A	protein-coding
	Diff_bind_peak_374	chr19	44954463	44955919	+	14	promoter-TSS (NM_001294)	-189	NM_001294	1209	Hs.444441	NM_001294	ENSG00000104853	CLPTM1	-	CLPTM1 regulator of GABA type A receptor forward trafficking	protein-coding
	Diff_bind_peak_401	chr5	88882930	88884551	+	14	promoter-TSS (NM_001364347)	410	NR_136219	101929423	Hs.130138	NR_104031	ENSG00000248309	MEF2C-AS1	-	MEF2C antisense RNA 1	ncRNA
	Diff_bind_peak_436	chr17	43387795	43389348	+	14	non-coding (NR_027412	non-coding (NR_027412	exon 1 of 6)	327	NR_027412	100130581	Hs.546897	NR_027412	ENSG00000188825	LINC00910	-	long intergenic non-protein coding RNA 910	ncRNA
	Diff_bind_peak_459	chr2	159797379	159798595	+	13	intron (NM_001198760	CpG	221	NM_014880	9936	Hs.130014	NM_014880	ENSG00000241399	CD302	BIMLEC|CLEC13A|DCL-1|DCL1	CD302 molecule	protein-coding
	Diff_bind_peak_452	chr17	731876	733075	+	13	promoter-TSS (NM_024792)	-71	NM_001318008	79850	Hs.154396	NM_024792	ENSG00000167695	TLCD3A	CT120|FAM57A	TLC domain containing 3A	protein-coding
	Diff_bind_peak_515	chr6	132732556	132734672	+	13	intron (NM_001368150	L1PA13|LINE|L1	1151	NM_001368152	55350	Hs.183656	NM_018399		VNN3	HSA238982	vanin 3	protein-coding
	Diff_bind_peak_484	chr7	7639915	7641361	+	13	promoter-TSS (NM_001302348)	-114	NM_001302350	729852	Hs.652371	NM_001302348	ENSG00000219545	UMAD1	RPA3-AS1|RPA3OS	UBAP1-MVB12-associated (UMA) domain containing 1	protein-coding
	Diff_bind_peak_461	chr2	46616315	46617623	+	13	promoter-TSS (NM_014171)	72	NM_002643	5281	Hs.468415	NM_002643	ENSG00000151665	PIGF	-	phosphatidylinositol glycan anchor biosynthesis class F	protein-coding
	Diff_bind_peak_494	chr2	218710559	218711603	+	13	intron (NM_014640	CpG	246	NM_014640	9654	Hs.471405	NM_014640	ENSG00000135912	TTLL4	-	tubulin tyrosine ligase like 4	protein-coding
	Diff_bind_peak_512	chr22	46262582	46263483	+	13	exon (NM_006071	exon (NM_006071	exon 1 of 1)	311	NM_006071	10343	Hs.241383	NM_006071	ENSG00000130943	PKDREJ	-	polycystin family receptor for egg jelly	protein-coding
	Diff_bind_peak_506	chr1	15683831	15685281	+	13	5' UTR (NM_015164	5' UTR (NM_015164	exon 1 of 20)	236	NM_015164	23207	Hs.646775	NM_015164	ENSG00000116786	PLEKHM2	SKIP	pleckstrin homology and RUN domain containing M2	protein-coding
	Diff_bind_peak_472	chr7	151027901	151029075	+	13	promoter-TSS (NM_007188)	38	NM_001282292	11194	Hs.647118	NM_007188	ENSG00000197150	ABCB8	EST328128|M-ABC1|MABC1	ATP binding cassette subfamily B member 8	protein-coding
	Diff_bind_peak_518	chr3	100709024	100710306	+	13	5' UTR (NM_001195479	5' UTR (NM_001195479	exon 1 of 8)	123	NM_001195478	10342	Hs.518123	NM_006070	ENSG00000114354	TFG	HMSNP|SPG57|TF6|TRKT3	trafficking from ER to golgi regulator	protein-coding
	Diff_bind_peak_469	chr1	84689908	84691061	+	13	promoter-TSS (NM_001166295)	-16	NM_001166295	117178	Hs.22587	NM_014021	ENSG00000117155	SSX2IP	ADIP|hMsd1	SSX family member 2 interacting protein	protein-coding
	Diff_bind_peak_458	chr19	4831073	4832200	+	13	5' UTR (NM_182919	5' UTR (NM_182919	exon 1 of 2)	106	NM_182919	148022	Hs.29344	NM_014261	ENSG00000127666	TICAM1	IIAE6|MyD88-3|PRVTIRB|TICAM-1|TRIF	toll like receptor adaptor molecule 1	protein-coding
	Diff_bind_peak_507	chr8	144147098	144148665	+	13	promoter-TSS (NM_032450)	-135	NM_001099281	727957	Hs.443139	NM_032450	ENSG00000179832	MROH1	HEATR7A	maestro heat like repeat family member 1	protein-coding
	Diff_bind_peak_520	chr5	135398076	135399845	+	13	intron (NM_004893	CpG	278	NM_138610	9555	Hs.420272	NM_004893	ENSG00000113648	H2AFY	H2A.y|H2A/y|H2AF12M|MACROH2A1.1|mH2A1|macroH2A1.2	H2A histone family member Y	protein-coding
	Diff_bind_peak_476	chr19	19063221	19064329	+	13	promoter-TSS (NM_001321544)	-219	NM_178526	284439	Hs.303669	NM_178526	ENSG00000181035	SLC25A42	MECREN	solute carrier family 25 member 42	protein-coding
	Diff_bind_peak_468	chr20	4813234	4813942	+	13	intron (NM_014737	intron (NM_014737	intron 2 of 11)	1535	NM_170774	9770	Hs.631504	NM_014737	ENSG00000101265	RASSF2	CENP-34|RASFADIN	Ras association domain family member 2	protein-coding
	Diff_bind_peak_521	chr11	59210526	59211458	+	13	exon (NM_001039396	exon (NM_001039396	exon 1 of 1)	1935	NM_001039396	219972	Hs.744920	NM_001039396	ENSG00000197629	MPEG1	MPG1|MPS1|Mpg-1|P-2	macrophage expressed 1	protein-coding
	Diff_bind_peak_487	chr14	101809678	101810747	+	13	intron (NM_178586	intron (NM_178586	intron 1 of 12)	349	NM_001352912	5527	Hs.368264	NM_002719	ENSG00000078304	PPP2R5C	B56G|B56gamma|PR61G	protein phosphatase 2 regulatory subunit B'gamma	protein-coding
	Diff_bind_peak_513	chr1	227734623	227735898	+	13	promoter-TSS (NM_001323934)	151	NM_023007	65094	Hs.555974	NM_023007	ENSG00000081692	JMJD4	-	jumonji domain containing 4	protein-coding
	Diff_bind_peak_522	chr12	6605985	6607441	+	13	promoter-TSS (NM_001297553)	-262	NM_001297553	1108	Hs.162233	NM_001273	ENSG00000111642	CHD4	CHD-4|Mi-2b|Mi2-BETA|SIHIWES	chromodomain helicase DNA binding protein 4	protein-coding
	Diff_bind_peak_519	chr1	40096678	40097620	+	13	exon (NM_000310	exon (NM_000310	exon 1 of 9)	103	NM_001142604	5538	Hs.3873	NM_000310	ENSG00000131238	PPT1	CLN1|INCL|PPT	palmitoyl-protein thioesterase 1	protein-coding
	Diff_bind_peak_464	chr8	116765944	116767138	+	13	promoter-TSS (NM_032334)	17	NM_032334	84294	Hs.86970	NM_032334	ENSG00000147679	UTP23	C8orf53	UTP23 small subunit processome component	protein-coding
	Diff_bind_peak_473	chr9	94030284	94031185	+	13	promoter-TSS (NM_001253830)	-79	NM_001253830	138639	Hs.437943	NM_152422	ENSG00000158079	PTPDC1	PTP9Q22	protein tyrosine phosphatase domain containing 1	protein-coding
	Diff_bind_peak_467	chr5	172186323	172188794	+	13	intron (NM_005990	CpG	666	NM_005990	6793	Hs.744005	NM_005990	ENSG00000072786	STK10	LOK|PRO2729	serine/threonine kinase 10	protein-coding
	Diff_bind_peak_455	chr14	55411305	55412155	+	13	exon (NM_014924	exon (NM_014924	exon 1 of 10)	128	NM_014924	22863	Hs.414809	NM_014924	ENSG00000126775	ATG14	ATG14L|BARKOR|KIAA0831	autophagy related 14	protein-coding
	Diff_bind_peak_490	chr19	2819619	2820438	+	13	5' UTR (NM_001102651	5' UTR (NM_001102651	exon 1 of 5)	160	NM_001102651	115196	Hs.307043	NM_152303	ENSG00000172006	ZNF554	-	zinc finger protein 554	protein-coding
	Diff_bind_peak_479	chr19	55503701	55504237	+	13	intron (NM_001144950	intron (NM_001144950	intron 12 of 13)	15533	NM_001195267	284297	Hs.554182	NM_182571	ENSG00000179954	SSC5D	S5D-SRCRB	scavenger receptor cysteine rich family member with 5 domains	protein-coding
	Diff_bind_peak_499	chr5	40834396	40835938	+	13	promoter-TSS (NM_000997)	55	NM_000997	6167	Hs.80545	NM_000997	ENSG00000145592	RPL37	L37	ribosomal protein L37	protein-coding
	Diff_bind_peak_493	chr5	77076770	77077917	+	13	exon (NM_032367	exon (NM_032367	exon 3 of 3)	3228	NR_003014	677828	Hs.693249	NR_003014	ENSG00000238961	SNORA47	HBI-115	small nucleolar RNA	H/ACA box 47	snoRNA
	Diff_bind_peak_510	chr9	37119891	37121220	+	13	promoter-TSS (NM_032226)	-43	NM_001289120	84186	Hs.654700	NM_032226	ENSG00000147905	ZCCHC7	AIR1|HSPC086	zinc finger CCHC-type containing 7	protein-coding
	Diff_bind_peak_491	chr3	108588923	108590135	+	13	promoter-TSS (NM_020890)	-91	NM_020890	57650	Hs.591308	NM_020890	ENSG00000163507	CIP2A	KIAA1524|p90	cell proliferation regulating inhibitor of protein phosphatase 2A	protein-coding
	Diff_bind_peak_453	chr20	20711632	20713193	+	13	exon (NM_020343	exon (NM_020343	exon 1 of 40)	232	NM_020343	57186	Hs.472285	NM_020343	ENSG00000188559	RALGAPA2	AS250|C20orf74|bA287B20.1|dJ1049G11|dJ1049G11.4|p220	Ral GTPase activating protein catalytic alpha subunit 2	protein-coding
	Diff_bind_peak_509	chr14	74611605	74612831	+	13	promoter-TSS (NM_000428)	19	NM_000428	4053	Hs.512776	NM_000428	ENSG00000119681	LTBP2	C14orf141|GLC3D|LTBP3|MSPKA|MSTP031|WMS3	latent transforming growth factor beta binding protein 2	protein-coding
	Diff_bind_peak_523	chr19	6361296	6362124	+	13	exon (NM_006012	exon (NM_006012	exon 1 of 6)	179	NM_006012	8192	Hs.515092	NM_006012	ENSG00000125656	CLPP	DFNB81|PRLTS3	caseinolytic mitochondrial matrix peptidase proteolytic subunit	protein-coding
	Diff_bind_peak_470	chr2	19361429	19363214	+	13	Intergenic	-3698	NM_145260	130497	Hs.123933	NM_145260	ENSG00000143867	OSR1	ODD	odd-skipped related transcription factor 1	protein-coding
	Diff_bind_peak_454	chr1	25336863	25337347	+	13	non-coding (NR_135787	non-coding (NR_135787	exon 1 of 6)	1149	NR_135791	57035	Hs.259412	NM_020317	ENSG00000117616	RSRP1	C1orf63|NPD014	arginine and serine rich protein 1	protein-coding
	Diff_bind_peak_485	chr17	40099003	40099780	+	13	intron (NM_021724	CpG	1198	NM_021724	9572	Hs.724	NM_021724	ENSG00000126368	NR1D1	EAR1|REVERBA|REVERBalpha|THRA1|THRAL|ear-1|hRev	nuclear receptor subfamily 1 group D member 1	protein-coding
	Diff_bind_peak_492	GL000225.1	33479	33958	+	13	NA	NA	NA
	Diff_bind_peak_460	chr16	34587810	34588380	+	13	Intergenic	-206615	NR_158158	102724928	Hs.692710	NR_158158		CCNYL3	-	cyclin Y like 3 (pseudogene)	pseudo
	Diff_bind_peak_511	chr17	62965911	62967206	+	13	5' UTR (NM_025185	5' UTR (NM_025185	exon 1 of 26)	323	NM_025185	26115	Hs.410889	NM_015623	ENSG00000170921	TANC2	ROLSA|rols	tetratricopeptide repeat	ankyrin repeat and coiled-coil containing 2	protein-coding
	Diff_bind_peak_466	chr7	5189857	5191028	+	13	exon (NM_001033518	exon (NM_001033518	exon 1 of 13)	209	NM_001278299	26100	Hs.122363	NM_015610	ENSG00000157954	WIPI2	ATG18B|Atg21|CGI-50|IDDSSA|WIPI-2	WD repeat domain	phosphoinositide interacting 2	protein-coding
	Diff_bind_peak_478	chr1	100265852	100266957	+	13	promoter-TSS (NR_110434)	-230	NR_110434	100506007	Hs.192268	NR_110434		RTCA-AS1	-	RTCA antisense RNA 1	ncRNA
	Diff_bind_peak_489	chr8	143290718	143291927	+	13	promoter-TSS (NM_030895)	-95	NM_030895	79943	Hs.512740	NM_030895	ENSG00000185730	ZNF696	-	zinc finger protein 696	protein-coding
	Diff_bind_peak_498	chr9	69672005	69673203	+	13	promoter-TSS (NM_001163).2	-233	NM_001163	320	Hs.171939	NM_001163	ENSG00000107282	APBA1	D9S411E|LIN10|MINT1|X11|X11A|X11ALPHA	amyloid beta precursor protein binding family A member 1	protein-coding
	Diff_bind_peak_508	chr10	27504057	27505279	+	13	intron (NM_001256415	CpG	364	NM_021252	22931	Hs.406799	NM_021252	ENSG00000099246	RAB18	RAB18LI1|WARBM3	RAB18	member RAS oncogene family	protein-coding
	Diff_bind_peak_480	chr19	2476119	2477563	+	13	intron (NM_015675	intron (NM_015675	intron 2 of 3)	714	NM_015675	4616	Hs.110571	NM_015675	ENSG00000099860	GADD45B	GADD45BETA|MYD118	growth arrest and DNA damage inducible beta	protein-coding
	Diff_bind_peak_471	chr19	54572824	54574742	+	13	promoter-TSS (NM_001130917)	-7	NM_001130917	11027	Hs.655593	NM_006866	ENSG00000239998	LILRA2	CD85H|ILT1|LIR-7|LIR7	leukocyte immunoglobulin like receptor A2	protein-coding
	Diff_bind_peak_524	chr7	28685473	28687524	+	13	intron (NM_001011666	(A)n|Simple_repeat|Simple_repeat	365	NM_001011666	9586	Hs.437075	NM_004904	ENSG00000146592	CREB5	CRE-BPA|CREB-5|CREBPA	cAMP responsive element binding protein 5	protein-coding
	Diff_bind_peak_516	chr17	39753654	39755041	+	13	Intergenic	14380	NM_001242443	2886	Hs.86859	NM_005310	ENSG00000141738	GRB7	-	growth factor receptor bound protein 7	protein-coding
	Diff_bind_peak_503	chr16	89217191	89218243	+	13	promoter-TSS (NM_001201407)	14	NM_182531	197320	Hs.647385	NM_182531	ENSG00000170100	ZNF778	-	zinc finger protein 778	protein-coding
	Diff_bind_peak_457	chr17	76382963	76385654	+	13	promoter-TSS (NM_021972)	-301	NM_021972	8877	Hs.68061	NM_021972	ENSG00000176170	SPHK1	SPHK	sphingosine kinase 1	protein-coding
	Diff_bind_peak_488	chr17	76240027	76241381	+	13	promoter-TSS (NM_001330501)	-211	NM_052916	114804	Hs.500643	NM_052916	ENSG00000141576	RNF157	-	ring finger protein 157	protein-coding
	Diff_bind_peak_501	chr9	124861535	124862558	+	13	promoter-TSS (NM_030978)	-84	NM_030978	81873	Hs.132499	NM_030978	ENSG00000136950	ARPC5L	ARC16-2	actin related protein 2/3 complex subunit 5 like	protein-coding
	Diff_bind_peak_475	chr17	30731254	30732230	+	13	intron (NR_144394	CpG	22134	NR_144393	440423	Hs.628886	NR_024187		SUZ12P1	SUZ12P	SUZ12 pseudogene 1	pseudo
	Diff_bind_peak_481	chr22	19446923	19448200	+	13	intron (NM_173793	CpG-18749	671	NM_001166242	128977	Hs.659565	NM_173793	ENSG00000242259	C22orf39	-	chromosome 22 open reading frame 39	protein-coding
	Diff_bind_peak_502	chr19	58304943	58305927	+	13	promoter-TSS (NR_144445)	61	NR_144445	105372481	Hs.435404	NR_144445	ENSG00000142396	ERVK3-1	-	endogenous retrovirus group K3 member 1	ncRNA
	Diff_bind_peak_465	chr8	25457688	25458626	+	13	promoter-TSS (NM_001317907)	276	NM_017634	54793	Hs.72071	NM_017634	ENSG00000104756	KCTD9	BTBD27	potassium channel tetramerization domain containing 9	protein-coding
	Diff_bind_peak_500	chr3	141875709	141877298	+	13	promoter-TSS (NM_001679)	-140	NM_001679	483	Hs.477789	NM_001679	ENSG00000069849	ATP1B3	ATPB-3|CD298	ATPase Na+/K+ transporting subunit beta 3	protein-coding
	Diff_bind_peak_517	chr16	46380595	46381278	+	13	Intergenic	188161	NR_026556	124149	Hs.97414	NM_001004299		ANKRD26P1	-	ankyrin repeat domain 26 pseudogene 1	pseudo
	Diff_bind_peak_497	chr5	36724670	36725377	+	13	Intergenic	118417	NM_001166695	6507	Hs.481918	NM_004172	ENSG00000079215	SLC1A3	EA6|EAAT1|GLAST|GLAST1	solute carrier family 1 member 3	protein-coding
	Diff_bind_peak_456	chr1	150486921	150487904	+	13	promoter-TSS (NM_025150)	-7	NM_025150	80222	Hs.288974	NM_025150	ENSG00000143374	TARS2	COXPD21|TARSL1|thrRS	threonyl-tRNA synthetase 2	mitochondrial	protein-coding
	Diff_bind_peak_482	chr1	109984595	109985617	+	13	exon (NM_006621	exon (NM_006621	exon 1 of 17)	341	NM_001242673	10768	Hs.743973	NM_006621	ENSG00000168710	AHCYL1	DCAL|IRBIT|PPP1R78|PRO0233|XPVKONA	adenosylhomocysteinase like 1	protein-coding
	Diff_bind_peak_474	chr1	161627311	161628395	+	13	intron (NM_001271036	L2c|LINE|L2	3194	NM_001271036	2215	Hs.372679	NM_000570	ENSG00000162747	FCGR3B	CD16|CD16A|CD16b|FCG3|FCGR3|FCGR3A|FCR-10|FCRIII|FCRIIIb	Fc fragment of IgG receptor IIIb	protein-coding
	Diff_bind_peak_486	chr11	1382845	1383642	+	13	Intergenic	-6691	NM_003957	9024	Hs.170819	NM_003957	ENSG00000174672	BRSK2	C11orf7|PEN11B|SAD1|SADA|STK29	BR serine/threonine kinase 2	protein-coding
	Diff_bind_peak_463	chr7	100118735	100120024	+	13	promoter-TSS (NM_001365001)	-21	NM_139315	6878	Hs.489309	NM_005641	ENSG00000106290	TAF6	ALYUS|MGC:8964|TAF(II)70|TAF(II)80|TAF2E|TAFII-70|TAFII-80|TAFII70|TAFII80|TAFII85	TATA-box binding protein associated factor 6	protein-coding
	Diff_bind_peak_505	chr13	33015984	33017364	+	13	exon (NM_004795	exon (NM_004795	exon 1 of 5)	251	NM_004795	9365	Hs.524953	NM_004795	ENSG00000133116	KL	HFTC3	klotho	protein-coding
	Diff_bind_peak_496	chr11	67283700	67284350	+	13	intron (NM_001619	intron (NM_001619	intron 17 of 20)	-5278	NM_207354	338692	Hs.438673	NM_207354	ENSG00000172932	ANKRD13D	-	ankyrin repeat domain 13D	protein-coding
	Diff_bind_peak_483	chr22	24592632	24593371	+	13	promoter-TSS (NM_207644)	72	NM_207644	388886	Hs.113314	NM_207644	ENSG00000178026	LRRC75B	C22orf36|FAM211B	leucine rich repeat containing 75B	protein-coding
	Diff_bind_peak_477	chr11	64844325	64845120	+	13	promoter-TSS (NM_017525)	-69	NM_017525	55561	Hs.293590	NM_017525	ENSG00000171219	CDC42BPG	DMPK2|HSMDPKIN|KAPPA-200|MRCKG|MRCKgamma	CDC42 binding protein kinase gamma	protein-coding
	Diff_bind_peak_504	chr7	64888652	64889632	+	13	Intergenic	-14100	NR_003099	10793	Hs.520889	NM_021148	ENSG00000198039	ZNF273	HZF9	zinc finger protein 273	protein-coding
	Diff_bind_peak_462	chr12	62933786	62935400	+	13	exon (NM_020700	exon (NM_020700	exon 1 of 10)	557	NM_020700	57460	Hs.435479	NM_020700	ENSG00000111110	PPM1H	ARHCL1|NERPP-2C|URCC2	protein phosphatase	Mg2+/Mn2+ dependent 1H	protein-coding
	Diff_bind_peak_495	chr20	10672518	10675035	+	13	5' UTR (NM_000214	5' UTR (NM_000214	exon 1 of 26)	223	NM_000214	182	Hs.224012	NM_000214	ENSG00000101384	JAG1	AGS|AGS1|AHD|AWS|CD339|DCHE|HJ1|JAGL1	jagged canonical Notch ligand 1	protein-coding
	Diff_bind_peak_514	chr10	70815739	70816757	+	13	intron (NM_003901	CpG	300	NM_003901	8879	Hs.499984	NM_003901	ENSG00000166224	SGPL1	NPHS14|S1PL|SPL	sphingosine-1-phosphate lyase 1	protein-coding

## Sheet: TNF subset X
	PeakID	Chr	Start	End	Strand	Peak Score	Annotation	Distance to TSS	Nearest PromoterID	Entrez ID	Nearest Unigene	Nearest Refseq	Nearest Ensembl	Gene Name	Gene Alias	Gene Description	Gene Type
	Diff_bind_peak_1	chr10	102394007	102396165	+	87	promoter-TSS (NM_002502)	508	NM_001077494	4791	Hs.73090	NM_002502	ENSG00000077150	NFKB2	CVID10|H2TF1|LYT-10|LYT10|NF-kB2|p100|p49/p100|p52	nuclear factor kappa B subunit 2	protein-coding
	Diff_bind_peak_2	chr2	27889960	27891337	+	59	promoter-TSS (NM_001329113)	33	NM_001329113	9577	Hs.258314	NM_004899	ENSG00000158019	BABAM2	BRCC4|BRCC45|BRE	BRISC and BRCA1 A complex member 2	protein-coding
	Diff_bind_peak_3	chr7	77197989	77199032	+	50	intron (NM_006682, intron 1 of 1)	1309	NM_006682	10875	Hs.520989	NM_006682	ENSG00000127951	FGL2	T49|pT49	fibrinogen like 2	protein-coding
	Diff_bind_peak_4	chr1	150771137	150771688	+	47	Intergenic	-5634	NM_001199739	1520	Hs.181301	NM_004079	ENSG00000163131	CTSS	-	cathepsin S	protein-coding
	Diff_bind_peak_5	chr17	31311631	31312665	+	44	intron (NM_006495, intron 1 of 1)	1906	NM_006495	2124	Hs.5509	NM_006495	ENSG00000185862	EVI2B	CD361|D17S376|EVDB	ecotropic viral integration site 2B	protein-coding
	Diff_bind_peak_6	chr19	11345959	11346979	+	43	promoter-TSS (NM_198536)	-50	NM_001080503	126075	Hs.631636	NM_001080503	ENSG00000183401	CCDC159	-	coiled-coil domain containing 159	protein-coding
	Diff_bind_peak_7	chr17	31320487	31321594	+	42	intron (NM_001003927, intron 1 of 2)	582	NM_001003927	2123	Hs.591198	NM_014210	ENSG00000126860	EVI2A	EVDA|EVI-2A|EVI2	ecotropic viral integration site 2A	protein-coding
	Diff_bind_peak_8	chr8	22108659	22110177	+	41	promoter-TSS (NM_024815)	1	NM_024815	79873	Hs.527101	NM_024815	ENSG00000275074	NUDT18	MTH3	nudix hydrolase 18	protein-coding
	Diff_bind_peak_9	KI270744.1	10876	11470	+	40	NA	NA	NA
	Diff_bind_peak_10	chr3	183162305	183163059	+	38	promoter-TSS (NM_014398)	52	NM_014398	27074	Hs.518448	NM_014398	ENSG00000078081	LAMP3	CD208|DC LAMP|DC-LAMP|DCLAMP|LAMP|LAMP-3|TSC403	lysosomal associated membrane protein 3	protein-coding
	Diff_bind_peak_11	chr2	207529009	207529877	+	38	promoter-TSS (NM_004379)	-519	NR_163946
	Diff_bind_peak_12	chr14	52314082	52315371	+	36	exon (NM_000956, exon 1 of 2)	414	NM_000956	5732	Hs.2090	NM_000956	ENSG00000125384	PTGER2	EP2	prostaglandin E receptor 2	protein-coding
	Diff_bind_peak_13	chr19	17245025	17246312	+	36	promoter-TSS (NM_005234)	-326	NM_005234	2063	Hs.466148	NM_005234	ENSG00000160113	NR2F6	EAR-2|EAR2|ERBAL2	nuclear receptor subfamily 2 group F member 6	protein-coding
	Diff_bind_peak_14	chr13	41018083	41019290	+	35	intron (NM_001370332, intron 1 of 10)	630	NM_172373	1997	Hs.135646	NM_172373	ENSG00000120690	ELF1	EFTUD1|RIA1	E74 like ETS transcription factor 1	protein-coding
	Diff_bind_peak_17	chr8	6406015	6407006	+	34	promoter-TSS (NM_001363979)	38	NR_040040	100287015	Hs.156928	NR_040040	ENSG00000246089	LOC100287015	-	uncharacterized LOC100287015	ncRNA
	Diff_bind_peak_15	chr1	158833897	158834908	+	34	intron (NM_002432, intron 1 of 6)	3051	NM_002432	4332	Hs.153837	NM_002432	ENSG00000163563	MNDA	PYHIN3	myeloid cell nuclear differentiation antigen	protein-coding
	Diff_bind_peak_16	chr6	30884255	30884996	+	34	promoter-TSS (NM_001202523)	75	NM_013993	780	Hs.631988	NM_001954	ENSG00000204580	DDR1	CAK|CD167|DDR|EDDR1|HGK2|MCK10|NEP|NTRK4|PTK3|PTK3A|RTK6|TRKE	discoidin domain receptor tyrosine kinase 1	protein-coding
	Diff_bind_peak_20	chr4	37754392	37754855	+	33	Intergenic	-68247	NM_001085400	768211	Hs.283378	NM_001085399	ENSG00000181826	RELL1	-	RELT like 1	protein-coding
	Diff_bind_peak_22	chr3	149812362	149814317	+	33	5' UTR (NM_183381, exon 1 of 10)	651	NM_183381	11342	Hs.12333	NM_007282	ENSG00000082996	RNF13	EIEE73|RZF	ring finger protein 13	protein-coding
	Diff_bind_peak_21	chr7	73667457	73668181	+	33	promoter-TSS (NM_001077621)	-12	NM_001077621	155382	Hs.647037	NM_152560	ENSG00000176428	VPS37D	WBSCR24	VPS37D subunit of ESCRT-I	protein-coding
	Diff_bind_peak_18	chr5	172186323	172188794	+	33	intron (NM_005990, intron 1 of 18)	666	NM_005990	6793	Hs.744005	NM_005990	ENSG00000072786	STK10	LOK|PRO2729	serine/threonine kinase 10	protein-coding
	Diff_bind_peak_19	chr16	31032788	31034401	+	33	promoter-TSS (NM_004604)	36	NM_004604	6810	Hs.83734	NM_004604	ENSG00000103496	STX4	STX4A|p35-2	syntaxin 4	protein-coding
	Diff_bind_peak_29	chr7	33108894	33109853	+	32	promoter-TSS (NM_203288)	31	NM_203288	6100	Hs.326805	NM_203288	ENSG00000164610	RP9	PAP-1|PAP1	RP9 pre-mRNA splicing factor	protein-coding
	Diff_bind_peak_23	chr12	55643185	55643561	+	32	Intergenic	6481	NM_206899	121130	Hs.554551	NM_206899	ENSG00000175398	OR10P1	OR10P1P|OR10P2P|OR10P3P|OR12-7|OST701	olfactory receptor family 10 subfamily P member 1	protein-coding
	Diff_bind_peak_27	chr10	114821499	114822890	+	32	intron (NM_001135051, intron 1 of 16)	414	NM_020940	57700	Hs.192619	NM_020940	ENSG00000151553	FAM160B1	KIAA1600|bA106M7.3	family with sequence similarity 160 member B1	protein-coding
	Diff_bind_peak_28	chr6	12011342	12013234	+	32	promoter-TSS (NM_002114)	-24	NM_002114	3096	Hs.567284	NM_002114	ENSG00000095951	HIVEP1	CIRIP|CRYBP1|GAAP|MBP-1|PRDII-BF1|Schnurri-1|ZAS1|ZNF40|ZNF40A	human immunodeficiency virus type I enhancer binding protein 1	protein-coding
	Diff_bind_peak_26	chr6	28399512	28399925	+	32	promoter-TSS (NR_136509)	29	NR_028077	9753	Hs.134816	NM_014724	ENSG00000158691	ZSCAN12	ZFP96|ZNF29K1|ZNF305|ZNF96|dJ29K1.2	zinc finger and SCAN domain containing 12	protein-coding
	Diff_bind_peak_25	chr19	45001355	45002132	+	32	intron (NM_006509, intron 1 of 10)	279	NM_006509	5971	Hs.654402	NM_006509	ENSG00000104856	RELB	I-REL|IMD53|IREL|REL-B	RELB proto-oncogene, NF-kB subunit	protein-coding
	Diff_bind_peak_24	chr5	151020290	151021078	+	32	promoter-TSS (NM_001329790)	93	NM_002084	2878	Hs.386793	NM_002084	ENSG00000211445	GPX3	GPx-P|GSHPx-3|GSHPx-P	glutathione peroxidase 3	protein-coding
	Diff_bind_peak_32	chr6	30646855	30648100	+	31	TTS (NR_033823).7	344	NM_001109938	221545	Hs.591787	NM_145029	ENSG00000204564	C6orf136	-	chromosome 6 open reading frame 136	protein-coding
	Diff_bind_peak_31	chr2	222305660	222306258	+	31	TTS (NR_161172)	-6961	NM_181461	5077	Hs.42146	NM_000438	ENSG00000135903	PAX3	CDHS|HUP2|WS1|WS3	paired box 3	protein-coding
	Diff_bind_peak_30	chr9	127980216	127981390	+	31	5' UTR (NM_001035254, exon 1 of 11)	186	NM_001035254	399665	Hs.535972	NM_203305	ENSG00000167106	FAM102A	C9orf132|EEIG1|SYM-3A|bA203J24.7	family with sequence similarity 102 member A	protein-coding
	Diff_bind_peak_33	chr22	39144851	39146144	+	31	intron (NM_001346744, intron 2 of 5)	7183	NM_001346744	23492	Hs.356416	NM_175709	ENSG00000100307	CBX7	-	chromobox 7	protein-coding
	Diff_bind_peak_35	chr9	136943750	136944891	+	31	promoter-TSS (NM_000606)	418	NM_018998	54461	Hs.522507	NM_018998	ENSG00000159069	FBXW5	Fbw5	F-box and WD repeat domain containing 5	protein-coding
	Diff_bind_peak_34	chr2	28869812	28870906	+	31	promoter-TSS (NM_017910)	-50	NM_017910	55006	Hs.468026	NM_017910	ENSG00000171103	TRMT61B	-	tRNA methyltransferase 61B	protein-coding
	Diff_bind_peak_40	chr1	43649259	43650887	+	30	promoter-TSS (NM_014663)	-76	NM_014663	9682	Hs.155983	NM_014663	ENSG00000066135	KDM4A	JHDM3A|JMJD2|JMJD2A|TDRD14A	lysine demethylase 4A	protein-coding
	Diff_bind_peak_42	chr17	77128013	77128859	+	30	intron (NM_001204410, intron 2 of 17)	-12533	NM_001039573	6397	Hs.464184	NM_003003	ENSG00000129657	SEC14L1	PRELID4A|SEC14L	SEC14 like lipid binding 1	protein-coding
	Diff_bind_peak_38	chr20	54207779	54208575	+	30	promoter-TSS (NM_002623)	90	NM_002623	5203	Hs.91161	NM_002623	ENSG00000101132	PFDN4	C1|PFD4	prefoldin subunit 4	protein-coding
	Diff_bind_peak_41	chr2	101991940	101993749	+	30	intron (NM_004633, intron 1 of 8)	884	NM_001261419	7850	Hs.25333	NM_004633	ENSG00000115590	IL1R2	CD121b|CDw121b|IL-1R-2|IL-1RT-2|IL-1RT2|IL1R2c|IL1RB	interleukin 1 receptor type 2	protein-coding
	Diff_bind_peak_39	chr6	44264647	44265812	+	30	exon (NM_004556, exon 1 of 6)	559	NM_004556	4794	Hs.458276	NM_004556	ENSG00000146232	NFKBIE	IKBE	NFKB inhibitor epsilon	protein-coding
	Diff_bind_peak_37	chr11	118211106	118212940	+	30	intron (NM_001098526, intron 3 of 9)	923	NM_153206	120425	Hs.16291	NM_153206	ENSG00000160593	JAML	AMICA|AMICA1|CREA7-1|CREA7-4|Gm638	junction adhesion molecule like	protein-coding
	Diff_bind_peak_43	chr16	30334503	30335691	+	30	non-coding (NR_002453, exon 1 of 13)	277	NR_002453	595101	Hs.654650	NR_002453	ENSG00000183604	SMG1P5	-	SMG1 pseudogene 5	pseudo
	Diff_bind_peak_36	chr10	11165197	11166899	+	30	intron (NM_001326339, intron 2 of 11)	1018	NM_001083591	10659	Hs.309288	NM_006561	ENSG00000048740	CELF2	BRUNOL3|CELF-2|CUG-BP2|CUGBP2|ETR-3|ETR3|NAPOR	CUGBP Elav-like family member 2	protein-coding
	Diff_bind_peak_45	chr6	129709695	129710423	+	29	exon (NM_033515, exon 1 of 15)	118	NM_033515	93663	Hs.486458	NM_033515	ENSG00000146376	ARHGAP18	MacGAP|SENEX|bA307O14.2	Rho GTPase activating protein 18	protein-coding
	Diff_bind_peak_44	chr6	166997997	167000014	+	29	promoter-TSS (NM_194429)	-312	NM_001278690	11116	Hs.487175	NM_007045	ENSG00000213066	FGFR1OP	FOP	FGFR1 oncogene partner	protein-coding

## Sheet: HC vs Sepsis NMOSD Perodontitis
																						subset IV				subset V				subset VI				subset VII
							subset I					subset II					subset III					sepsis 'and' NMOSD 'and' periodontum				sepsis 'and' periodontum				sepsis 'and' NMOSD				NMOSD 'and' periodontum				subset VIII				subset IX				subset X
							seqnames	start	end	width		seqnames	start	end	width		seqnames	start	end	width		seqnames	start	end		seqnames	start	end		seqnames	start	end		seqnames	start	end		seqnames	start	end		seqnames	start	end		seqnames	start	end
							chr1	180738	181075	338		chr1	180742	181029	288		chr1	931903	932202	300		chr18	63732	64042		chr1	180742	181029		chr10	74114084	74114388		chr1	228457307	228457648		chr3	93470200	93470903		KI270467.1	1842	3501		chr8	127738083	127738967
							chr1	2653997	2654478	482		chr1	1397461	1397748	288		chr1	1059765	1060064	300						chr1	33081008	33081310		chr10	103277459	103277776		chr11	61580681	61581004		chr16	46390259	46390926		chr1	101236167	101237580		chr3	93470200	93470860
							chr1	3622966	3623268	303		chr1	1659767	1660058	292		chr1	1830941	1831249	309						chr1	145094946	145095248		chr11	66042977	66043414		chr11	66625246	66625545		KI270467.1	1860	3501		chr1	160709954	160712612		chr6	105402499	105403648
							chr1	3623382	3623708	327		chr1	1745550	1746101	552		chr1	2314379	2314678	300						chr1	231039727	231040280		chr12	131860659	131861064		chr13	20119008	20119310		KI270733.1	145144	147617		chr20	660564	662813		chr4	173331844	173332645
							chr1	6180100	6180408	309		chr1	1888939	1889226	288		chr1	5013682	5013981	300						chr10	4069196	4069487		chr14	99175806	99176093		chr14	99603497	99603827		KI270466.1	171	1056		chr6	132731512	132735063		chr2	118185879	118186606
							chr1	6580913	6581215	303		chr1	2189396	2189683	288		chr1	6253828	6254127	300						chr10	22615913	22616264		chr15	68205727	68206035		chr16	84657069	84657368		chr16	34582804	34583642		chr2	85409103	85410541		chr2	69913433	69920357
							chr1	7942481	7942790	310		chr1	2300911	2301260	350		chr1	6620004	6620303	300						chr11	61580763	61581139		chr15	43122882	43123303		chr17	42679774	42680073		chr17	36182463	36184611		chr19	7676574	7679263		chr5	132776954	132777444
							chr1	12173534	12174018	485		chr1	2545905	2546267	363		chr1	10326021	10326320	300						chr12	569791	570131		chr16	51151322	51151659		chr17	44558689	44558988		chr19	13846303	13848171		chr19	54062202	54064300		chr5	60699535	60700853
							chr1	23528460	23528762	303		chr1	3650903	3651190	288		chr1	10600052	10600351	300						chr12	10255	10551		chr17	39605699	39606042		chr17	48054444	48054831		chr22	37483712	37486604		chr17	5582784	5584988		chr12	76878806	76879612
							chr1	26829910	26830313	404		chr1	8424812	8425288	477		chr1	10639483	10639993	511						chr13	20119008	20119310		chr19	48461983	48462409		chr18	26547648	26547950		chr3	187740568	187746486		chr5	150085481	150086854		chr1	212566709	212567236
							chr1	27337580	27337882	303		chr1	9628951	9629341	391		chr1	10659585	10659884	300						chr13	49642564	49643157		chr19	51098719	51099164		chr19	1465022	1465476		KI270733.1	148378	149787		chr3	134595291	134599740		chr1	230642147	230642943
							chr1	27849987	27850389	403		chr1	9910639	9911117	479		chr1	10718103	10718402	300						chr14	77269788	77270075		chr2	234496069	234496356		chr19	40601432	40601734		KI270733.1	149904	150836		chr7	128236100	128237181		chr9	132161057	132162524
							chr1	28749222	28749524	303		chr1	10150730	10151083	354		chr1	10726306	10726605	300						chr14	90816123	90816410		chr20	46118224	46118523		chr19	45152877	45153390		chr15	67064963	67067018		chr12	107317849	107320470		chr19	20052013	20052540
							chr1	32170751	32171356	606		chr1	11730574	11730861	288		chr1	10911457	10911756	300						chr14	99603463	99603820		chr22	29255242	29255529		chr19	51098657	51098959		chr20	23082662	23086889		chr9	129412827	129414602		chr4	1167208	1167974
							chr1	33081008	33081310	303		chr1	11731732	11732070	339		chr1	11563336	11563635	300						chr14	92633478	92633927		chr22	50807840	50808128		chr2	96801327	96801901		chr1	40508241	40509342		chr12	6866819	6868476		chr13	33015943	33017530
							chr1	36745266	36745568	303		chr1	11738546	11739037	492		chr1	11666463	11666762	300						chr16	3053937	3054279		chr3	194070988	194071334		chr2	60460929	60461242		chr2	162342796	162346537		chr2	43178956	43180192		chr4	102759463	102761696
							chr1	38100278	38100580	303		chr1	11803219	11803515	297		chr1	11738657	11739121	465						chr17	35151229	35151557		chr4	40438211	40438498		chr2	218892862	218893164		chr8	58594265	58595854		chr3	134600158	134601597		chr19	20565263	20565962
							chr1	41583827	41584129	303		chr1	11804559	11804863	305		chr1	12391905	12392205	301						chr17	44656218	44656600		chr7	6653952	6654240		chr20	3785841	3786488		chr7	112449855	112452961		chr5	115168741	115171160		chr13	52449600	52450824
							chr1	42155211	42155513	303		chr1	12180350	12180664	315		chr1	12756357	12756657	301						chr17	31493588	31493968		chr7	45574656	45574983		chr22	36564464	36564766		chr12	56115709	56117494		chr17	59837316	59841674		chr7	149261658	149262926
							chr1	42700723	42701196	474		chr1	17886858	17887145	288		chr1	13234359	13234658	300						chr17	35313255	35313603		chr7	69599483	69599911		chr3	62372578	62372880		chr19	2048730	2051694		chr18	11907145	11909673		chr7	129433855	129435008
							chr1	43349008	43349327	320		chr1	18320174	18320461	288		chr1	16379606	16379905	300						chr17	59837955	59839413		chr7	90403531	90403881		chr4	4859651	4860205		chr3	187737493	187740218		chr1	4735471	4736530		chr1	9627088	9627532
							chr1	43978859	43979220	362		chr1	19080943	19081265	323		chr1	17629940	17630239	300						chr17	72121402	72121704		chr7	151167519	151167922		chr4	40438057	40438441		chr4	82428383	82431319		chr20	47783993	47786986		chr13	20773174	20774289
							chr1	45018759	45019098	340		chr1	19423675	19423962	288		chr1	18410198	18410587	390						chr17	81031979	81032281		chr9	61853885	61854184		chr5	3599406	3599742		chr1	243253631	243256676		chr9	62798654	62802982		chr9	113400877	113401858
							chr1	46612977	46613279	303		chr1	19722891	19723178	288		chr1	18720776	18721075	300						chr18	50297828	50298279		chrY	7261045	7261332		chr6	1390258	1390702		chr11	17077030	17078532		chr19	16142500	16147021		chr16	4271487	4272703
							chr1	46716944	46717246	303		chr1	20485225	20485512	288		chr1	19960947	19961298	352						chr18	55589672	55590330						chr7	149431688	149432211		chr9	19229939	19231761		chr2	102422016	102427770		GL000219.1	98819	100058
							chr1	51346647	51346949	303		chr1	21261753	21262360	608		chr1	20984171	20984470	300						chr19	17778646	17779041						chr8	28348535	28348859		chr8	96493517	96495501		chr5	179816715	179817533		chr12	96194183	96195836
							chr1	52696735	52697037	303		chr1	21325555	21325890	336		chr1	22114441	22114899	459						chr2	80303483	80303770						chr8	127738083	127738967		chr1	244833812	244836155		chr10	79066845	79071359		chr10	42782268	42783301
							chr1	75225778	75226080	303		chr1	21771659	21771946	288		chr1	24622651	24623022	372						chr2	201233285	201233680										chr10	13099690	13100746		chr6	73460963	73462526		chr5	111511892	111512800
							chr1	85113925	85114227	303		chr1	22142705	22142992	288		chr1	25697547	25697929	383						chr20	3786052	3786506										chr6	30259328	30260311		chr19	22052374	22053002		chr10	95183184	95184207
							chr1	89127027	89127381	355		chr1	22412052	22412339	288		chr1	26411254	26411727	474						chr20	31547107	31547484										chr9	135499775	135501347		chr5	65720596	65723414		chr22	22117755	22118321
							chr1	93178829	93179131	303		chr1	24187185	24187624	440		chr1	26531735	26532034	300						chr21	39387615	39387994										chr7	5526974	5533144		chr21	45478495	45480225		chr12	48981218	48981618
							chr1	100916973	100917275	303		chr1	25034157	25034826	670		chr1	26779726	26780446	721						chr22	38954856	38955240										chr9	129487891	129490038		chr7	74851058	74851880		chr16	695379	696059
							chr1	110970598	110970900	303		chr1	25799797	25800154	358		chr1	27594638	27594937	300						chr22	29414935	29415469										chr1	176204667	176208991		chr2	162342385	162347158		chr8	58145643	58146453
							chr1	111981996	111982312	317		chr1	25800362	25800853	492		chr1	28862863	28863181	319						chr3	51973625	51974376										chr4	99948851	99951153		chr4	39526901	39528557		chr17	27332496	27333406
							chr1	125180143	125180454	312		chr1	25922841	25923352	512		chr1	33772459	33772839	381						chr3	128845711	128846165										chr18	31100859	31102596		chr1	244323465	244325370		chr17	60135138	60135723
							chr1	143249588	143249935	348		chr1	26161779	26162101	323		chr1	35120825	35121451	627						chr3	129305793	129306163										chr16	14974423	14975988		chr1	36322686	36324289		KI270467.1	1860	3501
							chr1	145094946	145095248	303		chr1	26410872	26411700	829		chr1	36176170	36176469	300						chr5	59768555	59768906										chr20	25623176	25624695		chr17	77140708	77143880		chr5	112737347	112738145
							chr1	147170734	147171036	303		chr1	26820809	26821096	288		chr1	38284976	38285275	300						chr5	177362838	177363301										chr7	191797	193475		chr11	82889047	82891538		chr11	64870511	64871137
							chr1	151707122	151707424	303		chr1	26967634	26967962	329		chr1	39661005	39661348	344						chr6	61322832	61323319										chr1	45520771	45522233		chr17	1179305	1180621		chr1	158830417	158841656
							chr1	153362744	153363046	303		chr1	27630445	27630823	379		chr1	41404312	41404611	300						chr6	26087331	26087633										chr2	111897763	111899420		chr6	36027349	36031369		chrX	47650768	47651283
							chr1	153389103	153389486	384		chr1	27643668	27644191	524		chr1	41662251	41662550	300						chr6	27131621	27131923										chr6	113854526	113860469		chr19	54207084	54208073		chr8	81630793	81631189
							chr1	154502973	154503340	368		chr1	27876009	27876404	396		chr1	44701076	44701375	300						chr6	37050321	37050636										chr4	15653222	15660066		chr1	155226687	155228044		chr6	136822152	136823242
							chr1	155016142	155016475	334		chr1	28091787	28092124	338		chr1	46448399	46448698	300						chr7	100633613	100633950										chr3	101675684	101677605		chr1	153544171	153546560		chr5	142713189	142713588
							chr1	155212150	155212452	303		chr1	28154486	28154811	326		chr1	46506810	46507109	300						chr7	149071305	149071975										chr12	89349399	89354862		chr8	141208784	141210124		chr9	38620484	38621233
							chr1	155321997	155322299	303		chr1	28171212	28171713	502		chr1	47742762	47743071	310						chr8	41529173	41529567										chr9	129412827	129414602		chr8	141205400	141206631		chr13	114065158	114065813
							chr1	156135919	156136267	349		chr1	28241222	28241611	390		chr1	50183433	50183760	328						chr8	74321026	74321313										chr2	191013052	191014950		chr3	153160374	153164043		chr9	70412602	70414637
							chr1	182614880	182615243	364		chr1	28245686	28245973	288		chr1	53296433	53296732	300						chr8	127738086	127738991										chr22	16600819	16602928		chr19	43353672	43354646		chr5	1633571	1634336
							chr1	184036722	184037132	411		chr1	28306410	28306697	288		chr1	53660505	53660804	300						chr8	118109827	118110197										chr3	119322447	119323757		chr20	62603866	62604590		chr9	37575897	37576551
							chr1	197928913	197929215	303		chr1	28926537	28926841	305		chr1	54438235	54438534	300						chr8	143571488	143571895										chr19	16324006	16329090		chr3	16513178	16513808		chr2	128232699	128233987
							chr1	200013545	200013847	303		chr1	29057973	29058332	360		chr1	57015094	57015546	453						chr9	77944812	77945114										chr5	136132548	136133690						chr15	68577784	68579028
							chr1	203937667	203937989	323		chr1	31064341	31064663	323		chr1	61043181	61043492	312						chr9	96877160	96877462										chr19	43668184	43670589						chr1	114669500	114670545
							chr1	208044621	208044935	315		chr1	32337253	32337779	527		chr1	63675117	63675582	466						chrX	101390860	101391516										chr4	15680980	15682753						chr4	169757109	169758232
							chr1	223341293	223341595	303		chr1	32637552	32637839	288		chr1	64679544	64679843	300						chrX	153969694	153970029										chr1	11663906	11665244						chr9	97848548	97849372
							chr1	228457307	228457648	342		chr1	32716004	32716291	288		chr1	78000631	78001000	370																		chr7	43647468	43648713						chr17	48610581	48611285
							chr1	229344042	229344431	390		chr1	33080862	33081634	773		chr1	93649153	93649452	300																		chr8	144290967	144292610						chr17	46266498	46267745
							chr1	231039727	231040280	554		chr1	34054293	34054580	288		chr1	101040476	101040775	300																		chr5	126776225	126778865						chr5	93584142	93585018
							chr1	243101369	243101988	620		chr1	35184310	35184597	288		chr1	109258656	109259077	422																		chr1	30754335	30758379						chr15	63156781	63158104
							chr1	247518203	247518549	347		chr1	35965342	35965629	288		chr1	109262047	109262346	300																		chr10	99619370	99621893						chr9	121299575	121300058
							chr10	1011069	1011371	303		chr1	36366542	36366846	305		chr1	109479962	109480261	300																		chr10	27153630	27156454						GL000205.2	62809	63717
							chr10	4069193	4069501	309		chr1	36478983	36479556	574		chr1	109485068	109485367	300																		chr16	46394406	46395105						chr6	24402794	24403648
							chr10	5446497	5446824	328		chr1	37034314	37034601	288		chr1	110673802	110674618	817																		chr11	59209400	59211815						chr10	75295042	75295499
							chr10	6200923	6201243	321		chr1	37333060	37333347	288		chr1	111346325	111346680	356																		chr14	101120292	101121473						chr15	40873722	40874355
							chr10	8468506	8468813	308		chr1	37851797	37852160	364		chr1	111981992	111982291	300																		chr21	37266543	37268572						chr3	133805655	133806288
							chr10	11759522	11759824	303		chr1	38001152	38001461	310		chr1	116711285	116711584	300																		chr13	79405131	79406970						chr11	108497629	108498424
							chr10	12351193	12351495	303		chr1	40043868	40044507	640		chr1	116795084	116795383	300																		chr15	63042216	63043134						chr8	117519920	117521397
							chr10	16817697	16817999	303		chr1	40059062	40059647	586		chr1	119623027	119623448	422																		chr6	3750511	3752422						chr3	197736006	197737463
							chr10	22615913	22616264	352		chr1	40338822	40339315	494		chr1	148334615	148334924	310																		chr11	13667799	13670203						chr6	136921334	136922711
							chr10	25308070	25308434	365		chr1	40469294	40469581	288		chr1	154153362	154153792	431																		chr17	80263581	80264779						chr2	231198003	231199087
							chr10	30064732	30065158	427		chr1	40783959	40784399	441		chr1	155590458	155590780	323																		chr6	122788871	122790357						chr6	72620939	72622511
							chr10	35009885	35010187	303		chr1	41615240	41615564	325		chr1	156072091	156072678	588																		chr1	24848337	24849028						chrX	118974485	118975454
							chr10	35639814	35640116	303		chr1	41764899	41765252	354		chr1	156413774	156414073	300																		chr6	24931692	24937078						chr19	23249706	23250483
							chr10	41859914	41860309	396		chr1	42700687	42701024	338		chr1	156467980	156468291	312																		chr2	202634402	202636359						chr1	180953781	180954532
							chr10	41889295	41889813	519		chr1	44802410	44802754	345		chr1	156480671	156480970	300																		chr4	56466830	56468447						chr11	61680043	61680674
							chr10	44974445	44974941	497		chr1	45519622	45520189	568		chr1	156886314	156886613	300																		chr10	17227526	17231208						chr5	36606349	36606937
							chr10	47132856	47133158	303		chr1	46035301	46035588	288		chr1	157238369	157238781	413																		chr17	29706198	29707334						chr10	112183274	112184095
							chr10	70111354	70111756	403		chr1	46497696	46497986	291		chr1	160084115	160084835	721																		chr15	72375469	72376988						chr7	157568458	157569271
							chr10	70255074	70255376	303		chr1	47438828	47439115	288		chr1	162124520	162124819	300																		chr17	46922628	46923703						chr1	228130544	228131103
							chr10	71683058	71683360	303		chr1	48499359	48499646	288		chr1	179981776	179982075	300																		chr3	101561223	101562687						chr2	74715162	74715835
							chr10	71726482	71726784	303		chr1	51434270	51434719	450		chr1	180912391	180912791	401																		chr22	25564088	25566027						chr1	46132311	46133386
							chr10	89332591	89333382	792		chr1	51990322	51990647	326		chr1	182102826	182103125	300																		chr4	156970785	156972293						chr1	16612889	16614122
							chr10	99536835	99537137	303		chr1	53014722	53015044	323		chr1	184109710	184110009	300																		chr2	119223462	119224498						chr1	247007466	247007842
							chr10	100528903	100529258	356		chr1	53395848	53396135	288		chr1	201106584	201107201	618																		chr2	55048528	55051275						chr1	234213992	234214573
							chr10	100659341	100659652	312		chr1	53944232	53944531	300		chr1	201361107	201361581	475																		chr11	62804851	62805972						chr20	46688708	46689872
							chr10	102107877	102108406	530		chr1	54072751	54073038	288		chr1	201538178	201538477	300																		chr4	37890173	37892850						chr17	41308436	41309144
							chr10	102420050	102420352	303		chr1	56516367	56516935	569		chr1	201540000	201540390	391																		chr6	13272379	13275333						chr11	73876400	73877575
							chr10	103277622	103278035	414		chr1	58583605	58584047	443		chr1	202118688	202118987	300																		chr10	73997339	73999464						chr19	21358720	21359591
							chr10	107315468	107315770	303		chr1	59814583	59815153	571		chr1	202276155	202276454	300																		chr7	2518874	2521717						chr3	160754576	160756522
							chr10	110249802	110250104	303		chr1	61053428	61054100	673		chr1	204124519	204124869	351																		chr11	107565327	107566132						chr1	147225241	147225991
							chr10	117543072	117543374	303		chr1	61057051	61057588	538		chr1	205002590	205002889	300																		chr1	2642316	2643614						chr7	120857737	120858276
							chr10	123994531	123994957	427		chr1	61057727	61058129	403		chr1	223227210	223227509	300																		chr16	85552882	85557474						chrX	76172746	76173759
							chr10	129963627	129963929	303		chr1	61180397	61180684	288		chr1	223734417	223734716	300																		chr13	27449615	27451394						chr5	58581954	58583533
							chr11	278130	278467	338		chr1	61641601	61642005	405		chr1	228457268	228457734	467																		chr8	116755121	116756385						chr2	51032116	51032715
							chr11	311651	312225	575		chr1	63774365	63774681	317		chr1	230793457	230793756	300																		chr19	36489185	36490198						chr9	92293330	92294209
							chr11	327340	327660	321		chr1	64470155	64470538	384		chr1	239963972	239964271	300																		chr20	4811636	4815631						chr12	76083674	76085377
							chr11	720781	721120	340		chr1	65053329	65053820	492		chr1	245156060	245156840	781																		chr11	60950003	60952829						chr8	66870392	66871166
							chr11	830038	830619	582		chr1	66270656	66270943	288		chr1	246782144	246782443	300																		chr1	23018954	23020311						chr2	165953382	165954430
							chr11	1756860	1757162	303		chr1	66799452	66799746	295		chr1	248847896	248848195	300																		chr9	137458644	137459731						chr6	15661967	15663422
							chr11	1758992	1759294	303		chr1	67428740	67429027	288		chr10	6209225	6209613	389																		chr5	62412378	62413526						chr9	137277329	137278727
							chr11	1888421	1888723	303		chr1	73702124	73702411	288		chr10	20806306	20806605	300																		chr10	62804110	62806268						chr1	77218937	77219932
							chr11	2303567	2304101	535		chr1	76075708	76076423	716		chr10	24059846	24060145	300																		chr4	101345467	101348744						chr9	126517080	126517584
							chr11	5526758	5527060	303		chr1	78004928	78005262	335		chr10	30441928	30442227	300																		chr1	22451431	22452474						chr9	86946383	86947662
							chr11	11246419	11247001	583		chr1	78620341	78620807	467		chr10	31587049	31587404	356																		chr9	74886389	74888350						chr12	459663	460487
							chr11	17736000	17736350	351		chr1	78650318	78651492	1175		chr10	34788782	34789081	300																		chr11	808937	810701						chr6	108557449	108563236
							chr11	17783393	17783695	303		chr1	82457534	82457821	288		chr10	36941630	36942028	399																		chr17	81158858	81161266						chr13	43878876	43880415
							chr11	20088396	20088698	303		chr1	82983958	82984245	288		chr10	42992012	42992311	300																		chr15	66293050	66294357						chr1	52926998	52928035
							chr11	26378857	26379200	344		chr1	88701340	88702054	715		chr10	46552251	46552754	504																		chr2	24075675	24077530						chr3	113532616	113533603
							chr11	32345179	32345481	303		chr1	88747853	88748140	288		chr10	59562850	59563149	300																		chr6	73461043	73462382						chr1	44819239	44819967
							chr11	41432526	41432828	303		chr1	89022125	89023062	938		chr10	69744628	69744927	300																		chr5	109688721	109691442						chr4	176065707	176066076
							chr11	46243240	46243895	656		chr1	89063723	89065582	1860		chr10	70435470	70435815	346																		chr9	136438978	136440090						chr7	149838132	149839122
							chr11	51097711	51098031	321		chr1	89268465	89268866	402		chr10	73808151	73808525	375																		chr10	6201287	6205842						chr19	11987184	11989133
							chr11	57652382	57652859	478		chr1	89354091	89354558	468		chr10	73859772	73860071	300																		chr4	3292070	3293865						chr14	73633643	73634373
							chr11	58465059	58465380	322		chr1	89354734	89355165	432		chr10	73872683	73872982	300																		chr21	43106946	43107612						chr21	45590110	45590739
							chr11	60686024	60686326	303		chr1	89762768	89763549	782		chr10	74114084	74114388	305																		chr1	100132182	100133753						chr15	92899958	92905310
							chr11	61580678	61581147	470		chr1	94854521	94854918	398		chr10	74707906	74708218	313																		chr20	47783993	47786888						chr7	106277080	106284866
							chr11	62673248	62673550	303		chr1	99765691	99765978	288		chr10	75029905	75030204	300																		chr2	191019882	191021354						chr19	21141946	21142614
							chr11	62791576	62792355	780		chr1	99766397	99766781	385		chr10	75257323	75257622	300																		chr12	56634140	56636841						chr16	89815963	89817283
							chr11	62923468	62923873	406		chr1	101236167	101237580	1414		chr10	75999852	76000151	300																		chr10	17200872	17201967						chr16	23640798	23642067
							chr11	64306985	64307569	585		chr1	101238090	101238377	288		chr10	77637487	77637786	300																		chr6	131062572	131063656						chr20	45097871	45098312
							chr11	65786326	65786735	410		chr1	108875868	108876155	288		chr10	80172902	80173201	300																		chr11	10302494	10308434						chr11	1382932	1383663
							chr11	66042806	66043108	303		chr1	109255443	109255859	417		chr10	80201728	80202027	300																		chr14	103520725	103522862						chr7	149460421	149461055
							chr11	66347012	66347448	437		chr1	109448707	109448994	288		chr10	85602132	85602431	300																		chr19	20077773	20078941						chr20	46307745	46308548
							chr11	66546823	66547125	303		chr1	109668157	109668444	288		chr10	86136214	86136513	300																		chr14	52551777	52554064						chr16	78099160	78100140
							chr11	66625236	66625578	343		chr1	110083527	110083814	288		chr10	87005105	87005404	300																		chr19	54200280	54202416						chr1	56477297	56478153
							chr11	67240034	67240351	318		chr1	110517422	110517755	334		chr10	89207825	89208181	357																		chr2	68734612	68736791						chr16	3086245	3087222
							chr11	67245167	67245489	323		chr1	111200330	111200831	502		chr10	89528073	89528372	300																		chr9	121368694	121370973						chr4	89307443	89308235
							chr11	67250315	67250733	419		chr1	111346386	111346771	386		chr10	93600218	93600534	317																		chr17	70168038	70171233						chr8	127735947	127736501
							chr11	67272299	67272713	415		chr1	112040971	112041258	288		chr10	96656018	96656317	300																		chr21	17818285	17820076						chr9	96566129	96567434
							chr11	67353772	67354107	336		chr1	113859595	113859917	323		chr10	99887394	99887694	301																		chr4	182916872	182918078						chr3	45110428	45110863
							chr11	68750285	68750595	311		chr1	114239691	114239978	288		chr10	100709973	100710502	530																		chr2	74833552	74836781						chr13	44917315	44918702
							chr11	104424427	104424729	303		chr1	116504398	116504737	340		chr10	102108118	102108417	300																		chr5	57172827	57175280						chr16	23148446	23149845
							chr11	111913452	111913793	342		chr1	121087496	121088060	565		chr10	103277373	103277889	517																		chr6	117482261	117483649						chr4	83535532	83537082
							chr11	111926738	111927593	856		chr1	121090464	121090886	423		chr10	103448557	103449125	569																		chr1	2546247	2549266						chr7	27142896	27143824
							chr11	114560109	114560411	303		chr1	144546386	144546919	534		chr10	103757483	103757782	300																		chr2	98935640	98936732						chr16	8644380	8645350
							chr11	119315852	119316154	303		chr1	145094686	145095259	574		chr10	103772446	103772916	471																		chr2	178522870	178524070						chr6	56954713	56955134
							chr11	119335608	119335910	303		chr1	145280966	145281525	560		chr10	104032839	104033138	300																		chr5	17215950	17220043						chr20	62219601	62220511
							chr11	126424702	126425004	303		chr1	145824985	145825292	308		chr10	104586767	104587129	363																		chr16	84368090	84369129						chr20	33992583	33995629
							chr12	9986	10559	574		chr1	146038812	146039128	317		chr10	113169300	113169599	300																		chr2	130341567	130343475						chr19	34134038	34134992
							chr12	569783	570278	496		chr1	147084628	147084915	288		chr10	114044282	114044864	583																		chr8	116765759	116767176						chr19	35545136	35546044
							chr12	1592852	1593301	450		chr1	148334835	148335122	288		chr10	118594827	118595142	316																		chr9	17134805	17135797						chr10	100373153	100373790
							chr12	2803634	2803936	303		chr1	148521959	148522246	288		chr10	119271358	119271657	300																		chr6	82247198	82248130						chr1	65147234	65149187
							chr12	6327421	6327749	329		chr1	148679437	148679825	389		chr10	123146269	123146635	367																		chr2	176269141	176269968						chr6	27472529	27473589
							chr12	6549584	6550139	556		chr1	149784016	149784563	548		chr10	123239724	123240023	300																		chr21	26572596	26573496						chr14	105248166	105249381
							chr12	6954806	6955253	448		chr1	149910617	149910904	288		chr10	123666559	123667245	687																		chr1	20633217	20635026						chr1	244815616	244817066
							chr12	7440018	7440368	351		chr1	149967344	149967631	288		chr10	124552462	124552761	300																		chr17	82216592	82219228						chr2	202870997	202872035
							chr12	9943283	9943594	312		chr1	150127981	150128400	420		chr10	127346421	127346751	331																		chr1	244969592	244971916						chr20	24948936	24951444
							chr12	20369514	20369951	438		chr1	150612855	150613357	503		chr10	128085011	128085325	315																		chr16	22190939	22191651						chr2	26184503	26185365
							chr12	32011750	32012093	344		chr1	150977143	150977512	370		chr10	128807835	128808134	300																		chr1	44807164	44808126						chr4	4541190	4542557
							chr12	32049317	32049619	303		chr1	150979430	150979812	383		chr10	129840319	129840618	300																		chr11	67583406	67584372						chr9	70418923	70419862
							chr12	42352768	42353070	303		chr1	151158898	151159386	489		chr10	129963620	129963919	300																		chr16	67998211	68000723						chr6	36593309	36596647
							chr12	48818938	48819252	315		chr1	151473297	151473742	446		chr10	130022643	130022942	300																		chr9	62798669	62802982						chr1	54886938	54887695
							chr12	48980288	48980694	407		chr1	151993403	151993899	497		chr10	131501498	131501840	343																		chr19	2168353	2169296						chr14	60723217	60723708
							chr12	51814622	51814969	348		chr1	153374121	153374518	398		chr10	132066354	132066653	300																		chr17	75776372	75780010						chr19	940628	941554
							chr12	52025455	52025757	303		chr1	154999986	155000391	406		chr10	132226549	132226918	370																		chr12	8389968	8390721						chr13	60163462	60164326
							chr12	53502715	53503029	315		chr1	155006107	155006544	438		chr10	132398775	132399074	300																		chr20	63829981	63830871						chr7	5780560	5781907
							chr12	53973324	53973721	398		chr1	155050025	155050312	288		chr10	132763360	132763659	300																		chr19	16896551	16897957						chr10	69061437	69062290
							chr12	57208675	57208978	304		chr1	155052564	155053186	623		chr11	639397	639753	357																		chr8	98044694	98046561						chr3	33717186	33718880
							chr12	57843892	57844214	323		chr1	155129161	155129448	288		chr11	680756	681055	300																		chr3	185936514	185938464						chr15	65132910	65134151
							chr12	63150031	63150333	303		chr1	155193163	155193505	343		chr11	791750	792049	300																		chr22	49826393	49827540						chr11	117178497	117179702
							chr12	76879265	76879567	303		chr1	155250461	155250885	425		chr11	1345946	1346328	383																		chr19	19662929	19664508						chr8	27325152	27327732
							chr12	102958476	102958950	475		chr1	155283944	155284231	288		chr11	2851250	2851616	367																		chr6	85641647	85644506						chr13	60396039	60397972
							chr12	106581449	106581751	303		chr1	155320771	155321225	455		chr11	2862406	2862705	300																		chr10	110225430	110227951						chr9	74497161	74497983
							chr12	111403041	111403343	303		chr1	155959249	155959536	288		chr11	3667214	3667557	344																		chr16	57486091	57486611						chr5	179059946	179060693
							chr12	116508243	116508819	577		chr1	156105990	156106277	288		chr11	6214702	6215001	300																		chr5	94617417	94619353						chr3	179260935	179261729
							chr12	117046963	117047322	360		chr1	156853933	156854220	288		chr11	8730586	8730885	300																		chr1	35268432	35269808						chr1	41241376	41242795
							chr12	120115177	120115479	303		chr1	156892324	156892866	543		chr11	13346779	13347078	300																		chr11	33700115	33701432						chr9	94638760	94640049
							chr12	120362816	120363147	332		chr1	156958858	156959179	322		chr11	17735816	17736119	304																		chr12	124993120	124994937						chr16	87956384	87957383
							chr12	120368840	120369142	303		chr1	158094813	158095119	307		chr11	18293151	18293450	300																		chr5	217753	219393						chr2	101386868	101387543
							chr12	120553032	120553334	303		chr1	158810020	158810561	542		chr11	19713691	19713990	300																		chr16	2473806	2475661						chrX	101051406	101052320
							chr12	120583178	120583502	325		chr1	159075615	159077210	1596		chr11	27571700	27571999	300																		chr19	530881	533062						chr4	38800028	38805607
							chr12	121292900	121293308	409		chr1	159671237	159671577	341		chr11	31805029	31805329	301																		chr1	173823880	173825723						chr13	94549044	94550009
							chr12	123150489	123150845	357		chr1	160706199	160706891	693		chr11	34083731	34084213	483																		chr10	131981350	131982707						chr6	143511098	143511793
							chr12	127008330	127008632	303		chr1	160707771	160709236	1466		chr11	35618811	35619300	490																		chr17	44502541	44504018						chr3	183162357	183163110
							chr12	131229548	131229850	303		chr1	160709362	160709908	547		chr11	44592376	44592828	453																		chr19	18278603	18282582						chr1	93078770	93080415
							chr13	20119008	20119310	303		chr1	160712837	160713184	348		chr11	45226860	45227159	300																		chr1	212034621	212036437						chr11	45885548	45886038
							chr13	35271791	35272193	403		chr1	160739887	160740505	619		chr11	45558619	45558918	300																		chr19	1247969	1254346						chr17	35487127	35488226
							chr13	42047567	42047880	314		chr1	160747994	160748281	288		chr11	45650022	45650337	316																		chr1	220878367	220881585						chr5	18698393	18698805
							chr13	45464343	45464645	303		chr1	161013240	161013609	370		chr11	45806017	45806316	300																		chr4	139300810	139302590						chr7	157005256	157006031
							chr13	49642564	49643157	594		chr1	161066138	161066553	416		chr11	46542604	46542903	300																		chr6	159690611	159694855						chrX	64205511	64206236
							chr13	51814959	51815261	303		chr1	161244539	161244826	288		chr11	47589891	47590555	665																		chr11	67372356	67374315						chr8	37695531	37696028
							chr13	87677932	87678243	312		chr1	161539841	161540237	397		chr11	53354054	53354169	116																		chr12	76763304	76765121						chr8	101126458	101127162
							chr13	108637417	108637827	411		chr1	165597863	165598241	379		chr11	57467661	57467960	300																		chr1	36479724	36483462						chr11	78079236	78080223
							chr13	109731810	109732150	341		chr1	167716242	167716576	335		chr11	61509148	61509447	300																		chr5	65623601	65625741						chr2	120176986	120177368
							chr13	113630853	113631155	303		chr1	169706238	169706578	341		chr11	61545682	61546465	784																		chr2	102423186	102424961						chr16	68448282	68448739
							chr14	21069368	21069670	303		chr1	173132034	173132323	290		chr11	61580681	61581004	324																		chr4	184819821	184827295						chr2	26243766	26245292
							chr14	23325817	23326160	344		chr1	173971007	173971294	288		chr11	61768452	61768751	300																		chr5	179816715	179817533						chr9	126326341	126327456
							chr14	28767827	28768390	564		chr1	174966613	174966973	361		chr11	62311391	62311758	368																		chr5	119267781	119269513						chr15	63503201	63506778
							chr14	32938628	32938937	310		chr1	174990320	174990895	576		chr11	63764779	63765286	508																		chr2	161160097	161161842						chr10	45418897	45419585
							chr14	60509645	60509988	344		chr1	181091387	181091674	288		chr11	63997141	63997587	447																		chr2	43178956	43180192						chrX	68498451	68499454
							chr14	63012110	63012412	303		chr1	182379891	182380178	288		chr11	64060582	64060944	363																		chr16	23835422	23837959						chr21	43728278	43728761
							chr14	65100639	65100941	303		chr1	182615091	182615429	339		chr11	64116621	64117120	500																		chr4	98928070	98930295						chr1	184051308	184052233
							chr14	67695395	67695697	303		chr1	182902054	182902341	288		chr11	64369636	64369935	300																		chr8	127738075	127738997						chr17	47831122	47832130
							chr14	73592008	73592381	374		chr1	185311064	185311450	387		chr11	64607380	64607679	300																		chrX	11757373	11760135						chr16	84615687	84618263
							chr14	75662243	75662545	303		chr1	185311707	185312027	321		chr11	64667282	64667582	301																		chr1	19799546	19800410						chr20	32743058	32743835
							chr14	77040603	77040912	310		chr1	185376016	185376392	377		chr11	64713013	64713602	590																		chr19	52397429	52398247						chr6	13013270	13014005
							chr14	77269788	77270090	303		chr1	185414347	185414634	288		chr11	64765872	64766247	376																		chr7	17298451	17299743						chr1	89843231	89844142
							chr14	89549561	89549863	303		chr1	185693783	185694163	381		chr11	65107941	65108293	353																		chr2	135984926	135986365						chr14	50859842	50860647
							chr14	90552955	90553294	340		chr1	190402596	190402883	288		chr11	66042807	66043500	694																		chr4	39182102	39183448						chr12	94459531	94460590
							chr14	90757988	90758378	391		chr1	190598042	190598329	288		chr11	66543688	66544025	338																		chr14	59483363	59485398						chr20	36862720	36864381
							chr14	90816095	90816424	330		chr1	194963410	194963702	293		chr11	66625246	66625545	300																		chr5	180801544	180804230						chr13	110137373	110138691
							chr14	91870026	91870393	368		chr1	197199943	197200230	288		chr11	66643385	66644184	800																		chr8	94894486	94897091						chrX	149631015	149632121
							chr14	92633478	92633927	450		chr1	198519853	198520140	288		chr11	67250262	67250586	325																		chr5	1385773	1386627						chr1	211326562	211327469
							chr14	99603283	99603843	561		chr1	198657093	198657824	732		chr11	67442285	67442632	348																		chr1	6784017	6786583						chr16	3004038	3004700
							chr14	102208593	102208895	303		chr1	198664286	198664842	557		chr11	68547424	68547723	300																		chr1	2555763	2557805						chr20	21099969	21101245
							chr14	102776670	102777148	479		chr1	198664926	198665248	323		chr11	68715842	68716141	300																		chr20	41317087	41318215						chr10	119029336	119030472
							chr14	105138325	105138664	340		chr1	198829750	198830037	288		chr11	68763368	68763756	389																		chr7	39565982	39566875						chr15	88621089	88621880
							chr15	22250717	22251182	466		chr1	198935347	198935705	359		chr11	69774570	69775156	587																		chr7	28684851	28688451						chr3	40505788	40506284
							chr15	30103683	30104142	460		chr1	202159680	202159998	319		chr11	70807972	70808346	375																		chr12	104957481	104958809						chr17	30905631	30906831
							chr15	31372019	31372426	408		chr1	202484246	202484841	596		chr11	71331509	71331808	300																		chr15	25437961	25439626						chr10	80408037	80408908
							chr15	34226035	34226461	427		chr1	204286583	204287274	692		chr11	72073696	72074074	379																		chrX	109536697	109537502						chr12	27332726	27333831
							chr15	37191823	37192125	303		chr1	205152557	205152844	288		chr11	73234455	73234770	316																		chr22	17776603	17778700						chr2	238231304	238231862
							chr15	38253006	38253368	363		chr1	206204252	206204581	330		chr11	75566834	75567171	338																		chr1	52632563	52633777						chr5	42908525	42909085
							chr15	41333996	41334389	394		chr1	206470489	206470848	360		chr11	76194637	76194947	311																		chr9	130041565	130044113						chr1	203075368	203076304
							chr15	51841716	51842047	332		chr1	206562835	206563122	288		chr11	76606166	76606465	300																		chr3	49017690	49019104						chr1	201648452	201648917
							chr15	55405627	55405929	303		chr1	206770968	206771316	349		chr11	76799173	76799472	300																		chr8	90645035	90646744						chr3	57078319	57079653
							chr15	56094602	56094975	374		chr1	208244919	208245346	428		chr11	78063832	78064229	398																		chr11	1760456	1764695						chr1	46203055	46203629
							chr15	56365364	56365666	303		chr1	208450602	208450889	288		chr11	86520431	86520730	300																		chr19	51760822	51765413						chr11	16737836	16739220
							chr15	60005097	60005399	303		chr1	212360591	212360878	288		chr11	97394977	97395301	325																		chr19	53867262	53871207						chr10	6579800	6580871
							chr15	63490934	63491302	369		chr1	212535755	212536042	288		chr11	101369979	101370278	300																		chr17	62477645	62480235						chr11	118435261	118437594
							chr15	74374749	74375051	303		chr1	220882267	220882554	288		chr11	104159079	104159378	300																		chr16	30525957	30527880						chr12	121038494	121039414
							chr15	74786735	74787662	928		chr1	223133721	223134261	541		chr11	105610097	105610396	300																		chr1	960284	961496						chr7	87627935	87628574
							chr15	85543891	85544809	919		chr1	225422039	225422678	640		chr11	110171967	110172326	360																		chr12	54296433	54301464						chr12	104215487	104216240
							chr15	85896240	85896542	303		chr1	225444874	225445247	374		chr11	112147287	112147670	384																		chr2	70141494	70142579						chr22	26657077	26657844
							chr15	92603275	92603577	303		chr1	226023636	226023923	288		chr11	118979527	118979826	300																		chr12	6969993	6971461						chr6	159726287	159729190
							chr15	96334280	96334615	336		chr1	226043006	226043293	288		chr11	120107991	120108290	300																		chr6	160991233	160992597						chr4	119299699	119301118
							chr15	101168399	101168843	445		chr1	228457323	228457763	441		chr11	121464502	121464801	300																		chr8	76999273	77001142						chr9	706751	707502
							chr16	180328	180630	303		chr1	229006190	229006477	288		chr11	121567973	121568321	349																		chr22	37018566	37020418						chr16	46390257	46390926
							chr16	632720	633022	303		chr1	230126887	230127278	392		chr11	122071726	122072025	300																		chr19	13100506	13103390						chr12	46267095	46268133
							chr16	1469804	1470278	475		chr1	231039675	231040377	703		chr11	124725726	124726025	300																		chr10	90871707	90872318						chr3	157088746	157089415
							chr16	1970811	1971209	399		chr1	234398926	234399248	323		chr11	129690749	129691048	300																		chr1	160710969	160711940						chr9	34646462	34647262
							chr16	3036580	3036905	326		chr1	234604456	234604826	371		chr11	130727133	130727432	300																		chr19	10928326	10929678						chr3	4303240	4303786
							chr16	3053937	3054279	343		chr1	235946722	235947156	435		chr11	132974688	132974987	300																		chr18	80108849	80110438						chr17	62423597	62424556
							chr16	3253911	3254310	400		chr1	236142824	236143111	288		chr12	3328723	3329022	300																		chr13	111153002	111154610						chr7	103148400	103149921
							chr16	4114930	4115232	303		chr1	236229320	236229607	288		chr12	5796269	5796632	364																		chr22	32474057	32475954						chr16	75265719	75266291
							chr16	4345777	4346079	303		chr1	238400137	238400424	288		chr12	6464113	6464489	377																		chr18	9707706	9710232						chr11	102110057	102110951
							chr16	12800479	12800815	337		chr1	240747329	240747616	288		chr12	6620482	6621122	641																		chr1	117928705	117930322						chr2	109127871	109130909
							chr16	12902032	12902401	370		chr1	242368421	242368708	288		chr12	6647153	6647529	377																		chr16	11624948	11625788						chr9	111597956	111599775
							chr16	22190939	22191651	713		chr1	243267271	243267764	494		chr12	12867226	12867525	300																		chr11	120335717	120337276						chrX	37846926	37847831
							chr16	28835835	28836205	371		chr1	244057090	244057377	288		chr12	26024533	26024861	329																		chr18	35240240	35241664						chr1	24321588	24322639
							chr16	29666558	29666941	384		chr1	245497341	245497628	288		chr12	30295554	30295853	300																		chr14	75276671	75282522						chr10	101569919	101570639
							chr16	30114551	30114853	303		chr1	246507839	246508126	288		chr12	31081168	31081467	300																		chr8	64798086	64798920						chr4	77193544	77193931
							chr16	30662336	30662638	303		chr1	247134381	247134668	288		chr12	38138073	38138372	300																		chr11	47393140	47395975						chr16	68843243	68844112
							chr16	30997313	30997730	418		chr1	247372874	247373171	298		chr12	38905620	38906047	428																		chr5	55534282	55535396						chr11	111601945	111603499
							chr16	46388671	46389020	350		chr1	247417267	247417685	419		chr12	49027767	49028079	313																		chr22	21951124	21952976						chr1	72282406	72284276
							chr16	51151132	51151434	303		chr1	247518105	247518397	293		chr12	49129462	49129847	386																		chr9	92763325	92765866						chr6	36386552	36388105
							chr16	57042199	57042513	315		chr1	247857278	247857995	718		chr12	51365298	51365683	386																		chr10	28676845	28678648						chr4	90127428	90128479
							chr16	57987910	57988212	303		chr1	248743649	248744143	495		chr12	53677189	53677488	300																		chr17	63445644	63447125						chr3	45225049	45226665
							chr16	57996923	57997314	392		chr1	248822356	248822887	532		chr12	53739389	53739710	322																		chr10	58265985	58269863						chr11	95150651	95151782
							chr16	67178175	67178497	323		chr10	637973	638260	288		chr12	54053999	54054392	394																		chr11	83155841	83158734						chr15	56886911	56887846
							chr16	69726268	69726734	467		chr10	929660	929982	323		chr12	56034894	56035301	408																		chr14	52706814	52707831						chr10	91797874	91799596
							chr16	71860030	71860450	421		chr10	1043500	1044459	960		chr12	56087260	56087559	300																		chr1	183470171	183473379						chr6	122399343	122400378
							chr16	71891753	71892069	317		chr10	1228596	1228883	288		chr12	56210166	56210488	323																		chr10	14603265	14604944						chr1	23367759	23369695
							chr16	72257029	72257331	303		chr10	3067324	3067718	395		chr12	57093363	57093662	300																		chr2	207710632	207712516						chr17	35087533	35090032
							chr16	72957973	72958417	445		chr10	3828665	3829126	462		chr12	57190547	57190846	300																		chr2	74454703	74455623						chr18	79950394	79952497
							chr16	80804532	80805043	512		chr10	4069196	4069487	292		chr12	57203300	57203599	300																		chrX	154545945	154548298						chr1	161530325	161531250
							chr16	81283137	81283439	303		chr10	5094670	5095013	344		chr12	57233197	57233496	300																		chr22	49970945	49971986						chr12	102119488	102120619
							chr16	81701595	81701988	394		chr10	5785312	5785599	288		chr12	57737221	57737525	305																		chr1	161530157	161531250						chr16	47142437	47144838
							chr16	84602666	84602994	329		chr10	6050841	6051260	420		chr12	57737744	57738542	799																		chr6	5260313	5261995						chr6	42563704	42567215
							chr16	84656799	84657386	588		chr10	6150909	6151444	536		chr12	57758711	57759010	300																		chr1	27234292	27236307						chr4	6781873	6784332
							chr16	86510911	86511232	322		chr10	11144956	11145243	288		chr12	57836813	57837112	300																		chr17	10729639	10730495						chr9	35730362	35733101
							chr16	87491829	87492176	348		chr10	11219855	11220142	288		chr12	66333351	66333650	300																		chr20	1893206	1896803						chr7	78019521	78020161
							chr17	935962	936342	381		chr10	12214779	12215212	434		chr12	72272997	72273341	345																		chr12	21500777	21502381						chr2	33475822	33476504
							chr17	1398027	1398329	303		chr10	13870819	13871106	288		chr12	76091974	76092273	300																		chr21	45482617	45483666						chr16	30923516	30924404
							chr17	2025152	2025493	342		chr10	16442579	16442866	288		chr12	79058261	79058560	300																		chr8	22440584	22441779						chr14	76812264	76813043
							chr17	6756697	6757064	368		chr10	16818181	16818468	288		chr12	88384087	88384414	328																		chr17	17836011	17837403						chr20	49276910	49282333
							chr17	7405393	7405729	337		chr10	17272723	17273010	288		chr12	93572868	93573167	300																		chr1	215567177	215567975						chr6	34391108	34393748
							chr17	7435634	7436258	625		chr10	20806581	20806868	288		chr12	102958362	102958705	344																		chr3	197959739	197960860						chr10	69802090	69802942
							chr17	9022252	9022743	492		chr10	21868430	21868717	288		chr12	112193484	112193783	300																		chr2	85325608	85328853						chr10	73252119	73253157
							chr17	9022819	9023316	498		chr10	22615891	22616490	600		chr12	113018266	113018599	334																		chr7	128236100	128237181						chr7	97871792	97872716
							chr17	19111958	19112260	303		chr10	24606683	24606970	288		chr12	113465396	113465695	300																		chr1	19882161	19883223						chr2	15560732	15561709
							chr17	21251321	21251700	380		chr10	24935071	24935358	288		chr12	113468334	113468633	300																		chr1	225467297	225467928						chr19	37654925	37656321
							chr17	21975385	21975687	303		chr10	28368243	28368630	388		chr12	117040392	117040691	300																		chr4	124248	125775						chr14	64387481	64388768
							chr17	29613219	29614128	910		chr10	28491938	28492555	618		chr12	117063280	117063579	300																		chr12	67648378	67650033						chr3	9791962	9794029
							chr17	31493588	31493968	381		chr10	28507035	28507322	288		chr12	118502381	118502680	300																		chr1	109100024	109101316						chr17	29617379	29618132
							chr17	32489078	32489632	555		chr10	29688019	29688336	318		chr12	119003551	119003850	300																		chr13	99496307	99497171						chr7	156999438	157000771
							chr17	35151042	35151560	519		chr10	29858469	29858756	288		chr12	120368703	120369135	433																		chr6	89079625	89083245						chr22	17106410	17107473
							chr17	35313255	35313603	349		chr10	30997287	30997761	475		chr12	120640431	120640756	326																		chr8	98293609	98294786						chr6	70566689	70567513
							chr17	35345919	35346272	354		chr10	31104287	31104574	288		chr12	121578459	121578877	419																		chr5	10441233	10442987						chr3	139343764	139344480
							chr17	36669106	36669516	411		chr10	35195818	35196144	327		chr12	123949254	123949652	399																		chr3	143119110	143121510						chr15	69298663	69299436
							chr17	38552287	38552589	303		chr10	40892044	40892512	469		chr12	124430375	124430751	377																		chr9	86098704	86100025						chr22	41301121	41302679
							chr17	38561704	38562076	373		chr10	43076614	43077220	607		chr12	124869170	124869469	300																		chr13	100088713	100089601						chr15	30903666	30904311
							chr17	39607824	39608126	303		chr10	43140676	43141080	405		chr12	128530269	128530568	300																		chr4	102824162	102828981						chr8	100949906	100953643
							chr17	39952922	39953445	524		chr10	43689944	43690278	335		chr12	129365566	129365865	300																		chr5	148825826	148827384						chr22	37824719	37825422
							chr17	40177788	40178120	333		chr10	44974589	44975253	665		chr12	130103326	130103625	300																		chr2	186589502	186590899						chr2	172555240	172556971
							chr17	41307933	41308280	348		chr10	45376645	45377082	438		chr12	131860657	131861103	447																		chr6	73652958	73654907						chr9	105557846	105558560
							chr17	42679764	42680248	485		chr10	45463991	45464750	760		chr12	132111611	132111910	300																		chr1	9823137	9824498						chr22	39144660	39146610
							chr17	42842957	42843281	325		chr10	45624815	45625116	302		chr12	132821947	132822246	300																		chr4	163166201	163167273						chr17	16438557	16439662
							chr17	44557581	44557883	303		chr10	46635628	46635968	341		chr13	19062267	19062566	300																		chr7	127651072	127652829						chr21	44918601	44921618
							chr17	44558413	44559094	682		chr10	48655946	48656233	288		chr13	19177030	19177345	316																		chr20	63519836	63521568						chr5	138463752	138466524
							chr17	44656163	44656820	658		chr10	51698327	51698621	295		chr13	20118747	20119414	668																		chr10	125895764	125896960						chr1	53326100	53326772
							chr17	48054444	48054831	388		chr10	54560573	54560926	354		chr13	23980110	23980409	300																		chr15	40806835	40808134						chr17	7685580	7688859
							chr17	52225515	52225817	303		chr10	56276138	56276425	288		chr13	35706955	35707254	300																		chr7	73005271	73006546						chr10	62815564	62818834
							chr17	56594251	56594768	518		chr10	61072280	61072624	345		chr13	71873465	71873768	304																		chr3	42590085	42591502						chr8	133569613	133572946
							chr17	59837955	59839413	1459		chr10	61902248	61902594	347		chr13	78601628	78601927	300																		chr10	114821322	114823723						chr3	196739500	196741662
							chr17	61334833	61335135	303		chr10	62083246	62083533	288		chr13	79481076	79481678	603																		chr2	177552173	177553663						chr1	156295160	156295915
							chr17	62652304	62652606	303		chr10	62637381	62637738	358		chr13	80156902	80157201	300																		chr9	132353667	132355672						chr5	115262341	115263110
							chr17	63941217	63941548	332		chr10	62719520	62719807	288		chr13	86800943	86801307	365																		chr16	89114983	89115706						chr19	40090091	40091452
							chr17	63946803	63947105	303		chr10	69408309	69408849	541		chr13	87677385	87678047	663																		chr22	31289984	31291667						chr1	27959350	27961237
							chr17	72121402	72121704	303		chr10	69451453	69451794	342		chr13	98872558	98872909	352																		chr19	10501788	10503809						chrX	46446642	46447473
							chr17	72899991	72900293	303		chr10	70052709	70054070	1362		chr13	99982453	99982841	389																		chr12	62258960	62262904						chr1	41381965	41382449
							chr17	75034785	75035087	303		chr10	70615227	70615541	315		chr13	107865801	107866100	300																		chr22	20319476	20320901						chr11	119168613	119169795
							chr17	78414810	78415389	580		chr10	71186971	71187258	288		chr13	109884613	109884929	317																		chr12	77065126	77066374						chr17	58006133	58008347
							chr17	81031979	81032281	303		chr10	71768336	71768623	288		chr13	110422344	110422675	332																		chr5	126811433	126815222						chr8	140596456	140597444
							chr17	82833125	82833427	303		chr10	71849583	71849870	288		chr13	112007615	112007914	300																		chr17	47323398	47324629						chr5	31531619	31533021
							chr17	83050767	83051069	303		chr10	72320692	72320979	288		chr13	112162023	112162322	300																		chr8	141391580	141392682						chr10	32378602	32379152
							chr18	63477	64056	580		chr10	73865896	73866213	318		chr14	20813690	20814185	496																		chr10	32957220	32959069						chr1	23483760	23484567
							chr18	3499318	3499620	303		chr10	74114033	74114388	356		chr14	21258059	21258440	382																		chr1	91500515	91501762						chr6	13272379	13275333
							chr18	8706441	8706743	303		chr10	74827170	74827503	334		chr14	22992982	22993335	354																		chr7	953177	955114						chr8	94719311	94720178
							chr18	9612465	9612767	303		chr10	75030240	75030586	347		chr14	23575575	23575926	352																		chr22	37953208	37954387						chr14	50003238	50003760
							chr18	9912868	9913179	312		chr10	75043826	75044129	304		chr14	23728443	23728742	300																		chr3	12647267	12648086						chr10	95757531	95758163
							chr18	22856857	22857187	331		chr10	76102587	76102874	288		chr14	25049810	25050109	300																		chr10	91409582	91410760						chr17	40647142	40648727
							chr18	24076887	24077189	303		chr10	77636860	77637536	677		chr14	28767743	28768175	433																		chr1	34984675	34985647						chr8	41828177	41829148
							chr18	26547648	26547950	303		chr10	77638061	77638616	556		chr14	30874120	30874419	300																		chr11	9263054	9265835						chr2	227324703	227326132
							chr18	44680241	44680765	525		chr10	77963088	77963375	288		chr14	32939028	32939327	300																		chr17	5582784	5584988						chr21	37366519	37368872
							chr18	50297828	50298279	452		chr10	78208785	78209072	288		chr14	33799762	33800375	614																		chr20	3071560	3072486						chr20	41617440	41619060
							chr18	50374867	50375274	408		chr10	78895870	78896161	292		chr14	33800743	33801042	300																		chr1	209756047	209757845						chr4	148442608	148443317
							chr18	55589672	55590330	659		chr10	78973592	78974039	448		chr14	34616676	34616975	300																		chr16	720620	721694						chr8	58410879	58412687
							chr18	57353404	57353706	303		chr10	79293333	79293639	307		chr14	36517674	36518054	381																		chr15	52179210	52180535						chr3	126982438	126983048
							chr18	67516299	67516916	618		chr10	79310887	79311174	288		chr14	36662906	36663367	462																		chr8	144094394	144095945						chr14	39114047	39114682
							chr18	75210363	75210665	303		chr10	80456100	80456387	288		chr14	51530325	51530624	300																		chr17	41864463	41865706						chr20	20016889	20018116
							chr19	859486	861100	1615		chr10	84447768	84448055	288		chr14	55839464	55839786	323																		chr20	63215457	63216852						chr18	47149904	47151116
							chr19	1153834	1154136	303		chr10	87728414	87728757	344		chr14	61280243	61280571	329																		chr6	36027468	36030690						chr10	21495730	21496784
							chr19	1465022	1465476	455		chr10	88759968	88760553	586		chr14	68950048	68950363	316																		chr9	94165728	94167512						chr12	57844337	57847350
							chr19	2015912	2016350	439		chr10	89207782	89208174	393		chr14	69589246	69589573	328																		chr17	67244291	67246496						chr1	119647646	119648697
							chr19	2035248	2035572	325		chr10	90858230	90858566	337		chr14	69814917	69815216	300																		chrX	16869332	16871595						chr4	688824	689395
							chr19	2091278	2091580	303		chr10	92536080	92536472	393		chr14	70643005	70643304	300																		chr6	73519721	73522023						chr9	111630593	111632104
							chr19	2784835	2785137	303		chr10	92826756	92827067	312		chr14	72742163	72742556	394																		chr19	6772283	6775120						chr17	28371368	28372345
							chr19	5002526	5002828	303		chr10	92845604	92845962	359		chr14	72813002	72813301	300																		chr7	140229985	140231956						chr1	107056513	107057714
							chr19	6767262	6767573	312		chr10	96656739	96657026	288		chr14	73040789	73041088	300																		chr2	109613462	109614797						chr1	223712476	223713047
							chr19	8485839	8486178	340		chr10	97401980	97402267	288		chr14	74684371	74684730	360																		chr20	18137063	18138650						chr13	46176705	46182806
							chr19	9989060	9989362	303		chr10	97771445	97771759	315		chr14	77040420	77040719	300																		chr2	159903594	159905493						chr17	27631198	27631647
							chr19	10118369	10118763	395		chr10	97849716	97850038	323		chr14	77074912	77075211	300																		chr9	69672034	69672959						chr18	75210752	75211567
							chr19	10286991	10287293	303		chr10	98028040	98028327	288		chr14	77569989	77570288	300																		chr22	38871186	38873349						chr11	640045	640690
							chr19	10395630	10396090	461		chr10	99234098	99234420	323		chr14	77856802	77857101	300																		chr5	181243178	181244467						chr1	31936710	31939029
							chr19	12558457	12558925	469		chr10	99689388	99689692	305		chr14	78032802	78033101	300																		chr13	51450945	51454367						chr10	120851044	120851901
							chr19	12725526	12725851	326		chr10	100183568	100183855	288		chr14	79098426	79098725	300																		chr2	240568534	240569652						chr7	87875066	87877357
							chr19	12776466	12776872	407		chr10	101759719	101760006	288		chr14	93773913	93774212	300																		chr16	29995081	29996704						chr3	122233181	122233526
							chr19	14263922	14264224	303		chr10	102241597	102241887	291		chr14	94111571	94111926	356																		chr21	15063967	15065662						chr1	3747028	3747676
							chr19	14528085	14528500	416		chr10	103277459	103277776	318		chr14	95255631	95255936	306																		chr1	67052957	67054558						chr1	214603039	214603629
							chr19	15233017	15233319	303		chr10	103862382	103862675	294		chr14	96109606	96109991	386																		chr11	1382932	1383663						chr7	38908625	38909332
							chr19	15556002	15556436	435		chr10	104324044	104324744	701		chr14	98361311	98361610	300																		chr9	130578968	130580366						chr7	152463224	152465251
							chr19	16086641	16086947	307		chr10	104328831	104329768	938		chr14	99174237	99174601	365																		chr12	96034706	96036176						chr7	116953220	116954412
							chr19	17735226	17735836	611		chr10	104334180	104334480	301		chr14	99175518	99176195	678																		chr1	200738714	200739865						chr3	146543307	146545222
							chr19	17778646	17779041	396		chr10	104641239	104641526	288		chr14	99603497	99603827	331																		chr1	35576723	35578529						chr20	25623176	25624695
							chr19	18658619	18658981	363		chr10	110137249	110137672	424		chr14	100538341	100539046	706																		chr12	103840531	103842081						chr19	36489185	36490198
							chr19	19460434	19460844	411		chr10	110211993	110212341	349		chr14	101560546	101561034	489																		chr1	223712476	223713047						chr5	134845707	134846852
							chr19	21055657	21055995	339		chr10	113177299	113177586	288		chr14	101561139	101561438	300																		chr6	99424291	99426236						chr3	184711301	184712295
							chr19	23417600	23417902	303		chr10	116947214	116947516	303		chr14	102901056	102901494	439																		chr1	6025682	6028802						chr8	81732256	81732706
							chr19	30824761	30825063	303		chr10	117372596	117372988	393		chr14	104098646	104098945	300																		chr15	75647017	75648166						chr17	75764624	75765430
							chr19	35451580	35451932	353		chr10	117486762	117487050	289		chr14	104519970	104520364	395																		chr8	47959736	47961637						chr4	189940257	189941615
							chr19	36771719	36772041	323		chr10	118811185	118811472	288		chr14	104977650	104977949	300																		chr4	139175391	139179035						chr10	68231138	68231994
							chr19	37251782	37252216	435		chr10	119131412	119131987	576		chr14	105225757	105226056	300																		chr8	91069356	91070989						chr4	163494264	163495048
							chr19	39177733	39178035	303		chr10	119234554	119235094	541		chr14	105529151	105529450	300																										chr4	140252549	140253565
							chr19	40601432	40601734	303		chr10	121032497	121032784	288		chr15	29222309	29222608	300																										chr3	112990569	112991876
							chr19	40802323	40802719	397		chr10	122158252	122158539	288		chr15	31484120	31484419	300																										chr1	244969592	244971916
							chr19	41800650	41800958	309		chr10	127978776	127979063	288		chr15	37096072	37096371	300																										chr5	140113609	140115166
							chr19	42201668	42201976	309		chr10	128054445	128054880	436		chr15	41139381	41139680	300																										chr9	91193605	91194248
							chr19	42281408	42281710	303		chr10	130579097	130579384	288		chr15	41984677	41984976	300																										chr21	34510699	34511166
							chr19	44448188	44448490	303		chr10	132452891	132453297	407		chr15	43122882	43123303	422																										chr2	63588044	63589611
							chr19	44847303	44848114	812		chr10	132588483	132588776	294		chr15	45117967	45118324	358																										chr4	122922197	122923471
							chr19	45152877	45153390	514		chr10	132942453	132942825	373		chr15	55267496	55267817	322																										chr12	94648804	94651093
							chr19	45669115	45669417	303		chr11	175567	176013	447		chr15	64544000	64544299	300																										chr11	90222226	90223698
							chr19	45768121	45768556	436		chr11	720578	720957	380		chr15	65077484	65078078	595																										chr9	94030086	94031313
							chr19	46731128	46731706	579		chr11	830171	830783	613		chr15	65510477	65510776	300																										chr3	115658441	115659189
							chr19	47243839	47244157	319		chr11	1335982	1336694	713		chr15	66220598	66220897	300																										chr12	74537420	74538571
							chr19	47272858	47273160	303		chr11	1537319	1537606	288		chr15	66781008	66781307	300																										chr17	75842966	75845189
							chr19	47447860	47448178	319		chr11	1572163	1572710	548		chr15	68205727	68206035	309																										chr17	81683022	81684904
							chr19	48123033	48123335	303		chr11	3667324	3667775	452		chr15	68348828	68349127	300																										chr20	45293250	45294028
							chr19	48461850	48462294	445		chr11	3797873	3798202	330		chr15	69596208	69596507	300																										chr1	9182269	9183165
							chr19	48933574	48933978	405		chr11	3961460	3961747	288		chr15	69814889	69815188	300																										chr10	103966565	103968470
							chr19	49478993	49479295	303		chr11	5559466	5559753	288		chr15	74799301	74799614	314																										chr17	67244291	67246496
							chr19	49643144	49643446	303		chr11	5689489	5692515	3027		chr15	77706839	77707138	300																										chr5	78294124	78295818
							chr19	51098657	51098959	303		chr11	5808589	5809074	486		chr15	80469599	80469935	337																										chr5	69188948	69189985
							chr19	51690551	51691010	460		chr11	6721565	6721852	288		chr15	81293872	81294171	300																										chr14	92105721	92106778
							chr19	53881978	53882394	417		chr11	9273780	9274067	288		chr15	84784379	84784678	300																										chr20	43657013	43657922
							chr19	53982058	53982360	303		chr11	10455229	10455636	408		chr15	88260744	88261043	300																										chr1	11934429	11935323
							chr19	54132058	54132477	420		chr11	10458720	10459023	304		chr15	88843267	88843566	300																										chr18	50268100	50268597
							chr19	54187696	54187998	303		chr11	12768392	12768747	356		chr15	89323448	89323747	300																										chr16	4476233	4477326
							chr19	54240782	54241084	303		chr11	12895199	12895486	288		chr15	89631345	89631644	300																										chr6	38639158	38640608
							chr19	56088362	56088664	303		chr11	13386644	13386931	288		chr15	90231172	90231552	381																										chr20	18496878	18497578
							chr19	56594522	56594870	349		chr11	13675155	13675528	374		chr15	90395188	90395487	300																										chr4	124248	125775
							chr19	57798982	57799287	306		chr11	15650086	15650680	595		chr15	93027392	93027837	446																										chr10	114767527	114768284
							chr19	58059038	58059508	471		chr11	16016782	16017069	288		chr15	93417188	93417510	323																										chr8	11808220	11809040
							chr19	58514092	58514461	370		chr11	17164753	17165040	288		chr15	94017181	94017480	300																										chr6	30614503	30618216
							chr2	10042556	10043000	445		chr11	18587513	18587800	288		chr15	94856120	94856419	300																										chr6	39725040	39725776
							chr2	22452604	22452906	303		chr11	27657862	27658160	299		chr15	100193540	100193839	300																										chr8	140098624	140100053
							chr2	26727852	26728310	459		chr11	29004892	29005179	288		chr16	549608	550049	442																										chr6	122470741	122472418
							chr2	27378358	27378839	482		chr11	32894062	32894464	403		chr16	1567517	1567816	300																										chr2	25042290	25042825
							chr2	32916004	32916584	581		chr11	44568065	44568352	288		chr16	1907820	1908119	300																										chr6	57221560	57222818
							chr2	36441139	36441441	303		chr11	44570620	44570907	288		chr16	2002066	2002438	373																										chr2	159613689	159617856
							chr2	36948121	36948423	303		chr11	44917152	44917439	288		chr16	2232897	2233299	403																										chr18	24138888	24139421
							chr2	42102046	42102348	303		chr11	45664923	45665391	469		chr16	3119765	3120124	360																										chr11	64240566	64242490
							chr2	44951819	44952266	448		chr11	45930844	45931131	288		chr16	3150132	3150431	300																										chr10	112375654	112376519
							chr2	46497525	46497827	303		chr11	46243139	46243776	638		chr16	3150765	3151064	300																										chr1	39026069	39026975
							chr2	60460929	60461242	314		chr11	46386130	46386507	378		chr16	3729419	3729791	373																										chr13	25286001	25287796
							chr2	60879649	60880075	427		chr11	46560283	46560726	444		chr16	4345431	4345730	300																										chr1	224113767	224114933
							chr2	70707433	70707735	303		chr11	46936674	46936976	303		chr16	4381185	4381484	300																										chr9	95048297	95049095
							chr2	74099212	74099514	303		chr11	47391050	47391370	321		chr16	5450020	5450319	300																										chr3	179322677	179324161
							chr2	74514481	74514783	303		chr11	47525393	47525680	288		chr16	9567713	9568017	305																										chr2	53767372	53768133
							chr2	74516098	74516479	382		chr11	47732201	47732488	288		chr16	11197345	11197644	300																										chr9	104093355	104094807
							chr2	74556588	74556947	360		chr11	48007548	48008134	587		chr16	12789500	12789799	300																										chr2	99154414	99155801
							chr2	80302174	80302488	315		chr11	48020437	48020724	288		chr16	21262334	21262633	300																										chr8	142402412	142403903
							chr2	80303283	80303961	679		chr11	48044760	48045234	475		chr16	22079754	22080053	300																										chr4	109433115	109435024
							chr2	80304274	80304576	303		chr11	48067039	48067495	457		chr16	23217265	23217678	414																										chr8	143281238	143281894
							chr2	84926767	84927197	431		chr11	57459042	57459876	835		chr16	24610164	24610589	426																										chr6	150004925	150005673
							chr2	85603185	85603620	436		chr11	57761608	57761895	288		chr16	28041777	28042127	351																										chr14	80941141	80942094
							chr2	85689341	85689644	304		chr11	57792337	57792837	501		chr16	29289771	29290070	300																										chr13	27250673	27252471
							chr2	89830731	89831254	524		chr11	59537406	59537862	457		chr16	29300260	29300559	300																										chr3	125519470	125520789
							chr2	89840231	89840542	312		chr11	59688764	59689051	288		chr16	29675004	29675303	300																										chr17	64504380	64507818
							chr2	96801323	96801904	582		chr11	61090664	61090951	288		chr16	29924189	29924488	300																										chr7	64888957	64889588
							chr2	105881412	105881714	303		chr11	61580763	61581139	377		chr16	30718865	30719164	300																										chr7	99465686	99466582
							chr2	108328703	108329015	313		chr11	61581272	61581621	350		chr16	30783622	30783921	300																										chr11	9613384	9614616
							chr2	116843188	116843490	303		chr11	62144778	62145065	288		chr16	30930746	30931079	334																										chr5	139517687	139518449
							chr2	118842915	118843217	303		chr11	62546456	62546953	498		chr16	48128352	48128651	300																										chrX	40013614	40015060
							chr2	121035872	121036187	316		chr11	62791546	62792085	540		chr16	49638412	49638711	300																										chr1	174998694	175000802
							chr2	127638677	127638979	303		chr11	63686594	63686969	376		chr16	49856988	49857287	300																										chr7	157612747	157613585
							chr2	134795563	134795865	303		chr11	63866141	63866464	324		chr16	50579927	50580226	300																										chr14	103520725	103522862
							chr2	168108798	168109100	303		chr11	63872085	63872372	288		chr16	51151299	51151704	406																										chr12	88141872	88142715
							chr2	168890249	168890551	303		chr11	64007348	64007635	288		chr16	55056851	55057180	330																										chr6	149941452	149942250
							chr2	176117260	176117572	313		chr11	64116837	64117308	472		chr16	55115081	55115380	300																										chr17	75012326	75013195
							chr2	186694065	186694437	373		chr11	64712980	64713588	609		chr16	57131798	57132129	332																										chr16	84115912	84117720
							chr2	200585868	200586210	343		chr11	64859243	64859652	410		chr16	57515049	57515348	300																										chr7	38311125	38311915
							chr2	201139880	201140182	303		chr11	64885445	64885790	346		chr16	58041501	58041916	416																										chr7	29985526	29986155
							chr2	201233285	201233680	396		chr11	64995729	64997121	1393		chr16	67244676	67244993	318																										chr11	45146264	45146875
							chr2	203116751	203117053	303		chr11	65111790	65112130	341		chr16	69298396	69298695	300																										chr20	18466484	18468146
							chr2	203325850	203326152	303		chr11	65487869	65488185	317		chr16	70160581	70160880	300																										chr5	113513400	113514451
							chr2	207681441	207681819	379		chr11	65506718	65507070	353		chr16	70663984	70664719	736																										chr17	28710845	28712486
							chr2	218658218	218658569	352		chr11	65524068	65524355	288		chr16	72787145	72787444	300																										chr14	102394106	102395086
							chr2	218892862	218893164	303		chr11	65786514	65786862	349		chr16	72787750	72788249	500																										chr19	12483974	12485237
							chr2	218960149	218960997	849		chr11	66042977	66043414	438		chr16	72957919	72958394	476																										chr9	95004988	95005596
							chr2	219249365	219249695	331		chr11	66294666	66295265	600		chr16	75282360	75282659	300																										chr9	132079289	132080042
							chr2	219514185	219514577	393		chr11	66624365	66624687	323		chr16	77775500	77775799	300																										chr3	155869941	155871991
							chr2	222671551	222672008	458		chr11	67272939	67273467	529		chr16	78241950	78242249	300																										chr5	1494682	1495437
							chr2	231613999	231614403	405		chr11	67354031	67354318	288		chr16	84657069	84657368	300																										chr5	95283818	95285093
							chr2	233166198	233166581	384		chr11	67505998	67506285	288		chr16	84661659	84661958	300																										chr14	92039248	92040504
							chr2	241507002	241507304	303		chr11	72137654	72138034	381		chr16	85717712	85718011	300																										chr3	97764065	97765056
							chr2	242183148	242183450	303		chr11	72733686	72733973	288		chr16	85881229	85881528	300																										chr3	42652912	42655064
							chr20	1587439	1588784	1346		chr11	73184994	73185432	439		chr16	87324661	87325022	362																										chr1	179293431	179294851
							chr20	3785662	3786541	880		chr11	75340745	75341089	345		chr16	87789939	87790361	423																										chr10	45462557	45463835
							chr20	5316496	5316957	462		chr11	75390390	75390677	288		chr16	88389730	88390030	301																										chr5	95554339	95555785
							chr20	29080057	29080453	397		chr11	75777568	75777895	328		chr16	89032139	89032438	300																										chr8	6707600	6709327
							chr20	29496890	29497638	749		chr11	78310638	78310925	288		chr16	90018094	90018393	300																										chr8	79767309	79768926
							chr20	31547027	31547520	494		chr11	78314930	78315220	291		chr17	520829	521128	300																										chr1	165697496	165699130
							chr20	32196822	32197124	303		chr11	78317581	78317868	288		chr17	740229	740536	308																										chr11	9364013	9364755
							chr20	34533512	34533814	303		chr11	85049654	85050022	369		chr17	1107105	1107404	300																										chr15	65792542	65793055
							chr20	38728152	38728475	324		chr11	86064335	86064686	352		chr17	1649981	1650281	301																										chr2	24919596	24920899
							chr20	40687670	40687972	303		chr11	88335271	88335678	408		chr17	6461409	6461708	300																										chr12	9447928	9448568
							chr20	45911402	45911704	303		chr11	96156220	96156534	315		chr17	7191691	7191990	300																										chr15	92807045	92810587
							chr20	52617534	52617836	303		chr11	96339800	96340156	357		chr17	7415424	7415955	532																										chr5	134632399	134633150
							chr20	57390335	57390721	387		chr11	101914960	101915303	344		chr17	7589234	7589651	418																										chr1	6025682	6028802
							chr20	57392830	57393168	339		chr11	104074633	104074920	288		chr17	9022526	9023103	578																										chr1	36322686	36324289
							chr20	58895303	58895605	303		chr11	105220099	105220555	457		chr17	9239736	9240035	300																										chr16	48365650	48366490
							chr20	60087462	60087814	353		chr11	111926935	111927678	744		chr17	11558110	11558409	300																										chr17	29566248	29569108
							chr20	63537609	63538021	413		chr11	112161997	112162284	288		chr17	13818562	13818861	300																										chr15	56917992	56920127
							chr20	64286847	64287149	303		chr11	112175288	112175575	288		chr17	16061563	16061862	300																										chr6	132731512	132735063
							chr21	8219688	8220283	596		chr11	114147848	114148135	288		chr17	16512907	16513301	395																										chr16	89872962	89874105
							chr21	8233704	8234006	303		chr11	116099215	116099502	288		chr17	17172703	17173058	356																										chr6	95576684	95578297
							chr21	8234192	8234535	344		chr11	118217333	118217802	470		chr17	17872797	17873096	300																										chr12	49130113	49132095
							chr21	8415414	8415742	329		chr11	118438359	118438834	476		chr17	18261765	18262141	377																										chr6	28355556	28356374
							chr21	8416274	8416576	303		chr11	118979359	118979646	288		chr17	26885406	26885477	72																										chr17	43778098	43779254
							chr21	8459972	8460274	303		chr11	119115764	119116233	470		chr17	27535870	27536236	367																										chr9	33676644	33677307
							chr21	8460652	8461144	493		chr11	123647395	123647682	288		chr17	28227735	28228034	300																										chr14	99074688	99075368
							chr21	10692832	10693135	304		chr11	123654099	123654951	853		chr17	28906276	28906575	300																										chr1	204493872	204495083
							chr21	34202448	34202862	415		chr11	124115528	124115836	309		chr17	28912599	28912898	300																										chr14	22886717	22887163
							chr21	39387615	39387994	380		chr11	125112081	125112403	323		chr17	28987237	28987536	300																										chr21	32611747	32613354
							chr21	39388212	39388684	473		chr11	125370519	125370806	288		chr17	30840751	30841050	300																										chr5	59038911	59040114
							chr21	43337098	43337462	365		chr11	126353296	126353677	382		chr17	32488199	32488576	378																										chr6	79537018	79537858
							chr21	44573852	44574156	305		chr11	129250221	129250508	288		chr17	32495625	32495924	300																										chr11	119205824	119207743
							chr21	45590896	45591198	303		chr11	133142146	133142433	288		chr17	33163331	33163630	300																										chr3	11846494	11847013
							chr22	10961541	10961890	350		chr12	10255	10551	297		chr17	35150878	35151555	678																										chr12	14365278	14366739
[truncated: 1,972 more rows]

## Sheet: Perodontitis subset VIII
	PeakID	Chr	Start	End	Strand	Peak Score	Annotation	Distance to TSS	Nearest PromoterID	Entrez ID	Nearest Unigene	Nearest Refseq	Nearest Ensembl	Gene Name	Gene Alias	Gene Description	Gene Type
[truncated: 351 more rows]

[truncated: 2 more sheets: Sepsis subset IX, NMOSD subset X]
