# Supplementary material for: Changes Within H3K4me3-Marked Histone Reveal Molecular Background of Neutrophil Functional Plasticity
Source: Front Immunol. 2022 Jun 10;13:906311. doi: 10.3389/fimmu.2022.906311 (PMC9229595; doi:10.3389/fimmu.2022.906311)
Supplement: Supplementary Table 3 — The list of all Gene Ontology (GO) processes that characterize non-, LPS, TNF-α, and IL-10-stimulated neutrophils; neutrophils isolated from patients with sepsis, NMOSD, periodontitis, and HC. GO was performed by analyses of biological processes, molecular function, cellular components as well as pathway interactions. Data are arranged from the highest statistically significant value to the lowest one. [file Table_3.xlsx]

## Sheet: molecular function
		legend
		green indicates molecular function that have become activated compared to non-stimulated neutrophils
		red color indicates molecular function that are inhibited compared to non-stimulated neutrophils
		the blue color indicates molecular function that remained unchanged compared to non-stimulated neutrophils
					list of molecular function ordered by P-value
		non-stimulated			LPS			TNF-a			IL-10						Nr procesu w grupie
	TermID	Term	logP	TermID	Term	logP	TermID	Term	logP	TermID	Term	logP					ns	LPS	TNF-α	IL-10
	GO:0005515	protein binding	-218.257208169186	GO:0005515	protein binding	-267.638544979295	GO:0005515	protein binding	-288.653848917565	GO:0005515	protein binding	-249.49083360523			GO:0005515	protein binding	1	1	1	1
	GO:0019899	enzyme binding	-116.148484320303	GO:0005488	binding	-156.00767626394	GO:1901363	heterocyclic compound binding	-189.428501438921	GO:1901363	heterocyclic compound binding	-189.648368102172			GO:0019899	enzyme binding	2	7	7	7
	GO:0005488	binding	-107.825295286008	GO:1901363	heterocyclic compound binding	-145.995222416543	GO:0097159	organic cyclic compound binding	-181.563119904428	GO:0097159	organic cyclic compound binding	-180.134675252874			GO:0005488	binding	3	2	4	4
	GO:1901363	heterocyclic compound binding	-102.111865398844	GO:0097159	organic cyclic compound binding	-137.643296727907	GO:0005488	binding	-177.973310875326	GO:0005488	binding	-158.184529005588			GO:1901363	heterocyclic compound binding	4	3	2	2
	GO:0097159	organic cyclic compound binding	-98.263282062487	GO:0003676	nucleic acid binding	-124.532724282843	GO:0003676	nucleic acid binding	-150.993151333867	GO:0003676	nucleic acid binding	-154.491501268844			GO:0097159	organic cyclic compound binding	5	4	3	3
	GO:0016740	transferase activity	-84.733237090934	GO:0003824	catalytic activity	-119.605312541415	GO:0003824	catalytic activity	-137.956953113148	GO:0003824	catalytic activity	-125.861821915444			GO:0016740	transferase activity	6	9	8	9
	GO:0003676	nucleic acid binding	-78.3149688506039	GO:0019899	enzyme binding	-116.407354763579	GO:0019899	enzyme binding	-130.823974348252	GO:0019899	enzyme binding	-123.790034168963			GO:0003676	nucleic acid binding	7	5	5	5
	GO:0003723	RNA binding	-78.2347682994977	GO:0003723	RNA binding	-110.698032962707	GO:0016740	transferase activity	-116.532510822051	GO:0003723	RNA binding	-108.91953286961			GO:0003723	RNA binding	8	8	9	8
	GO:0140096	catalytic activity	4.95874831903838e-29	GO:0016740	transferase activity	-98.8159974481761	GO:0003723	RNA binding	-97.9465847981485	GO:0016740	transferase activity	-100.329989429397			GO:0140096	catalytic activity	9	13	22	20
	GO:0003824	catalytic activity	-61.4552541631194	GO:0035639	purine ribonucleoside triphosphate binding	-72.5654017290323	GO:1901265	nucleoside phosphate binding	-83.3991028252783	GO:1901265	nucleoside phosphate binding	-82.3329174165434			GO:0003824	catalytic activity	10	6	6	6
	GO:0019787	ubiquitin-like protein transferase activity	-58.035554288565	GO:0005524	ATP binding	-68.0546970413331	GO:0000166	nucleotide binding	-83.1359494839029	GO:0035639	purine ribonucleoside triphosphate binding	-82.2588645010466			GO:0019787	ubiquitin-like protein transferase activity	11	22	23	22
	GO:0004842	ubiquitin-protein transferase activity	-53.5130102487171	GO:0017076	purine nucleotide binding	-67.6918117468342	GO:0035639	purine ribonucleoside triphosphate binding	-82.0873335211046	GO:0000166	nucleotide binding	-82.0697791274384			GO:0004842	ubiquitin-protein transferase activity	12	23	28	24
	GO:0035639	purine ribonucleoside triphosphate binding	-46.7541160923747	GO:0140096	catalytic activity	7.86372461434509e-30	GO:0017076	purine nucleotide binding	-79.4461421850174	GO:0017076	purine nucleotide binding	-79.1425125718689			GO:0035639	purine ribonucleoside triphosphate binding	13	10	12	11
	GO:0005524	ATP binding	-42.7955184248808	GO:0032555	purine ribonucleotide binding	-66.8794206145168	GO:0032555	purine ribonucleotide binding	-76.5905712415846	GO:0005524	ATP binding	-76.8896373908642			GO:0005524	ATP binding	14	11	15	14
	GO:0000166	nucleotide binding	-42.3005969279507	GO:1901265	nucleoside phosphate binding	-66.7042995153691	GO:0005524	ATP binding	-76.0267927009987	GO:0032553	ribonucleotide binding	-76.2855739637719			GO:0000166	nucleotide binding	15	16	11	12
	GO:1901265	nucleoside phosphate binding	-42.1546669816048	GO:0000166	nucleotide binding	-66.4397215063855	GO:0032553	ribonucleotide binding	-75.970437814372	GO:0032555	purine ribonucleotide binding	-76.2709474269563			GO:1901265	nucleoside phosphate binding	16	15	10	10
	GO:0017076	purine nucleotide binding	-41.8331185925658	GO:0032553	ribonucleotide binding	-66.2911190524473	GO:0003677	DNA binding	-75.8638229336618	GO:0030554	adenyl nucleotide binding	-75.9585998228456			GO:0017076	purine nucleotide binding	17	12	13	13
	GO:0032555	purine ribonucleotide binding	-41.5446608706226	GO:0030554	adenyl nucleotide binding	-65.3613215059937	GO:0030554	adenyl nucleotide binding	-75.6419458802565	GO:0003677	DNA binding	-75.5267543254489			GO:0032555	purine ribonucleotide binding	18	14	14	16
	GO:0032553	ribonucleotide binding	-40.9192353773574	GO:0032559	adenyl ribonucleotide binding	-63.9292031418405	GO:0032559	adenyl ribonucleotide binding	-73.2049709735352	GO:0032559	adenyl ribonucleotide binding	-73.4983060980078			GO:0032553	ribonucleotide binding	19	17	16	15
	GO:0016772	transferase activity	2.82812100032211e-18	GO:0003677	DNA binding	-52.5842540088204	GO:0016772	transferase activity	7.92679227428457e-27	GO:0140096	catalytic activity	1.5101786656355e-25			GO:0016772	transferase activity	20	21	20	23
	GO:0008134	transcription factor binding	-40.1426272870323	GO:0016772	transferase activity	2.7872788726868e-23	GO:0043167	ion binding	-58.3917862896023	GO:0043167	ion binding	-53.9199693453126			GO:0008134	transcription factor binding	21	32	25	34
	GO:0004674	protein serine/threonine kinase activity	-39.5746410120964	GO:0019787	ubiquitin-like protein transferase activity	-50.825549314397	GO:0140096	catalytic activity	7.04859476658776e-26	GO:0019787	ubiquitin-like protein transferase activity	-53.6164322951549			GO:0004674	protein serine/threonine kinase activity	22	27	35	33
	GO:0044389	ubiquitin-like protein ligase binding	-39.4299955223627	GO:0004842	ubiquitin-protein transferase activity	-48.5582021246768	GO:0019787	ubiquitin-like protein transferase activity	-52.4058461394537	GO:0016772	transferase activity	6.94190580770554e-24			GO:0044389	ubiquitin-like protein ligase binding	23	33	36	30
	GO:0030554	adenyl nucleotide binding	-39.0113579259111	GO:0043167	ion binding	-47.5762623059378	GO:0008144	drug binding	-51.9623687949348	GO:0004842	ubiquitin-protein transferase activity	-50.6466484813983			GO:0030554	adenyl nucleotide binding	24	18	18	17
	GO:0031625	ubiquitin protein ligase binding	-38.7871273741731	GO:0008144	drug binding	-42.1759834392161	GO:0008134	transcription factor binding	-50.3760598464423	GO:0008144	drug binding	-47.4952114468028			GO:0031625	ubiquitin protein ligase binding	25	35	34	32
	GO:0032559	adenyl ribonucleotide binding	-38.407686875639	GO:0003712	transcription coregulator activity	-41.5139387394802	GO:0140098	catalytic activity	1.63534134667925e-22	GO:0003712	transcription coregulator activity	-46.4232665701807			GO:0032559	adenyl ribonucleotide binding	26	19	19	19
	GO:0019901	protein kinase binding	-34.9142130783456	GO:0004674	protein serine/threonine kinase activity	-40.9822944516411	GO:0036094	small molecule binding	-49.5817265656303	GO:0036094	small molecule binding	-45.2098183939115			GO:0019901	protein kinase binding	27	41	38	44
	GO:0003712	transcription coregulator activity	-34.6989957263267	GO:0016301	kinase activity	-39.6855203426646	GO:0004842	ubiquitin-protein transferase activity	-48.4399282706495	GO:0140110	transcription regulator activity	-42.7875691268712			GO:0003712	transcription coregulator activity	28	26	29	26
	GO:0019900	kinase binding	-34.4578438675671	GO:0016773	phosphotransferase activity	1.53219648095915e-17	GO:0003712	transcription coregulator activity	-47.6067720548694	GO:0140098	catalytic activity	5.31055213566937e-19			GO:0019900	kinase binding	29	36	33	40
	GO:0003677	DNA binding	-33.487919228181	GO:0140098	catalytic activity	2.90794291034255e-17	GO:0016301	kinase activity	-42.7419411474837	GO:0044389	ubiquitin-like protein ligase binding	-41.2294679631527			GO:0003677	DNA binding	30	20	17	18
	GO:0016301	kinase activity	-33.3410154784775	GO:0036094	small molecule binding	-38.0057856230654	GO:0140110	transcription regulator activity	-41.9109385197728	GO:0016301	kinase activity	-40.8838486408264			GO:0016301	kinase activity	31	28	30	31
	GO:0003682	chromatin binding	-32.5360665899107	GO:0008134	transcription factor binding	-36.4657686559446	GO:0043168	anion binding	-40.679844492388	GO:0031625	ubiquitin protein ligase binding	-39.3601945787873			GO:0003682	chromatin binding	32	49	48	53
	GO:0016773	phosphotransferase activity	2.52089097588777e-14	GO:0044389	ubiquitin-like protein ligase binding	-36.4473271335826	GO:0019900	kinase binding	-40.404855444042	GO:0004674	protein serine/threonine kinase activity	-38.8364526627189			GO:0016773	phosphotransferase activity	33	29	37	39
	GO:0008144	drug binding	-29.4551527179107	GO:0043021	ribonucleoprotein complex binding	-36.2188067476518	GO:0031625	ubiquitin protein ligase binding	-39.5875133282386	GO:0008134	transcription factor binding	-38.2902800385148			GO:0008144	drug binding	34	25	24	25
	GO:0140297	DNA-binding transcription factor binding	-29.0916078606768	GO:0031625	ubiquitin protein ligase binding	-35.6400981198232	GO:0004674	protein serine/threonine kinase activity	-39.4887945162583	GO:0043168	anion binding	-37.1954672375469			GO:0140297	DNA-binding transcription factor binding	35	56	45	56
	GO:0045296	cadherin binding	-28.5352180535487	GO:0019900	kinase binding	-33.3586722844836	GO:0044389	ubiquitin-like protein ligase binding	-39.2465587404018	GO:0016817	hydrolase activity	1.42962883762103e-16			GO:0045296	cadherin binding	36	52	49	49
	GO:0032182	ubiquitin-like protein binding	-26.4912039610906	GO:0032182	ubiquitin-like protein binding	-32.5188894253594	GO:0016773	phosphotransferase activity	1.27547407898334e-17	GO:0016818	hydrolase activity	in phosphorus-containing anhydrides			GO:0032182	ubiquitin-like protein binding	37	37	55	50
	GO:0019904	protein domain specific binding	-26.4371926458371	GO:0003713	transcription coactivator activity	-32.0244748112447	GO:0019901	protein kinase binding	-37.6563196034935	GO:0016462	pyrophosphatase activity	-35.7202520172695			GO:0019904	protein domain specific binding	38	63	47	51
	GO:0036094	small molecule binding	-26.4248139648198	GO:0042393	histone binding	-31.2482869006509	GO:0016817	hydrolase activity	1.07837609127477e-16	GO:0016773	phosphotransferase activity	3.36464562912236e-16			GO:0036094	small molecule binding	39	31	27	27
	GO:0061659	ubiquitin-like protein ligase activity	-25.9284874431895	GO:0043168	anion binding	-31.0786897732562	GO:0016818	hydrolase activity	in phosphorus-containing anhydrides	GO:0019900	kinase binding	-35.2323439700729			GO:0061659	ubiquitin-like protein ligase activity	40	55	60	59
	GO:0061629	RNA polymerase II-specific DNA-binding transcription factor binding	-25.4595811852145	GO:0019901	protein kinase binding	-30.2774510148703	GO:0003713	transcription coactivator activity	-36.7033796160735	GO:0097367	carbohydrate derivative binding	-35.0979686194362			GO:0061629	RNA polymerase II-specific DNA-binding transcription factor binding	41	59	58	74
	GO:0004672	protein kinase activity	-25.2612514554544	GO:0016817	hydrolase activity	1.02954412837539e-13	GO:0016462	pyrophosphatase activity	-36.5948658385319	GO:0003713	transcription coactivator activity	-33.6844254778579			GO:0004672	protein kinase activity	42	47	54	52
	GO:0003713	transcription coactivator activity	-24.5200706750012	GO:0016818	hydrolase activity	in phosphorus-containing anhydrides	GO:0097367	carbohydrate derivative binding	-35.6315600272347	GO:0017111	nucleoside-triphosphatase activity	-32.5793631983007			GO:0003713	transcription coactivator activity	43	38	41	42
	GO:0046872	metal ion binding	-24.2802526483426	GO:0097367	carbohydrate derivative binding	-29.6759313944136	GO:0043021	ribonucleoprotein complex binding	-35.5610855389242	GO:0019901	protein kinase binding	-31.6186303005937			GO:0046872	metal ion binding	44	72	62	61
	GO:0043167	ion binding	-24.147075548539	GO:0016462	pyrophosphatase activity	-29.1337468895473	GO:0140297	DNA-binding transcription factor binding	-35.0908111639469	GO:0043021	ribonucleoprotein complex binding	-29.8585887440099			GO:0043167	ion binding	45	24	21	21
	GO:0061630	ubiquitin protein ligase activity	-23.7033366407851	GO:0140110	transcription regulator activity	-28.7594430305631	GO:0017111	nucleoside-triphosphatase activity	-34.1175832064973	GO:0003735	structural constituent of ribosome	-29.783355490561			GO:0061630	ubiquitin protein ligase activity	46	60	66	66
	GO:0043130	ubiquitin binding	-23.2991352995763	GO:0004672	protein kinase activity	-28.3651999036649	GO:0019904	protein domain specific binding	-32.0961770450931	GO:0016887	ATPase activity	-27.2038165505116			GO:0043130	ubiquitin binding	47	48	65	58
	GO:0051020	GTPase binding	-22.3815176123536	GO:0043130	ubiquitin binding	-26.0822455632674	GO:0003682	chromatin binding	-31.7842588471473	GO:0004386	helicase activity	-26.9280662006975			GO:0051020	GTPase binding	48	54	61	54
	GO:0043168	anion binding	-20.8842612933919	GO:0017111	nucleoside-triphosphatase activity	-25.7304516143004	GO:0045296	cadherin binding	-31.0885548979701	GO:0045296	cadherin binding	-26.7986972822665			GO:0043168	anion binding	49	40	32	35
	GO:0047485	protein N-terminus binding	-20.6597414067893	GO:0003682	chromatin binding	-25.3658009735564	GO:0004386	helicase activity	-30.1274580795983	GO:0032182	ubiquitin-like protein binding	-26.630637929101			GO:0047485	protein N-terminus binding	50	61	57	60
	GO:0035257	nuclear hormone receptor binding	-20.6220296070189	GO:0016887	ATPase activity	-24.9731037468776	GO:0042393	histone binding	-29.8095058906956	GO:0019904	protein domain specific binding	-26.3582664370895
	GO:0140110	transcription regulator activity	-20.4867491030955	GO:0045296	cadherin binding	-24.5234345850265	GO:0042623	ATPase activity	1.86638223358694e-13	GO:0004672	protein kinase activity	-26.2895021344501
	GO:0030234	enzyme regulator activity	-20.1852501905808	GO:0008135	translation factor activity	2.25939668206303e-11	GO:0016887	ATPase activity	-28.4487983763781	GO:0003682	chromatin binding	-26.2716997840693
	GO:0097367	carbohydrate derivative binding	-19.5033859404853	GO:0051020	GTPase binding	-24.5046712540741	GO:0004672	protein kinase activity	-28.2438471064034	GO:0051020	GTPase binding	-26.0970035055751
	GO:0140030	modification-dependent protein binding	-17.9046995397549	GO:0061659	ubiquitin-like protein ligase activity	-24.3061816275999	GO:0032182	ubiquitin-like protein binding	-27.8886000017204	GO:0042623	ATPase activity	7.83252821575421e-12
	GO:0140098	catalytic activity	2.83164755369003e-08	GO:0140297	DNA-binding transcription factor binding	-23.6537555773946	GO:0140097	catalytic activity	2.20842278345608e-12	GO:0140297	DNA-binding transcription factor binding	-24.2714950739097
	GO:0060589	nucleoside-triphosphatase regulator activity	-16.8583701168888	GO:0004386	helicase activity	-23.6394602440716	GO:0047485	protein N-terminus binding	-26.5471837718375	GO:0042393	histone binding	-23.910798791516
	GO:0016922	nuclear receptor binding	-16.799540091973	GO:0035257	nuclear hormone receptor binding	-23.5751738970636	GO:0061629	RNA polymerase II-specific DNA-binding transcription factor binding	-26.1276211492044	GO:0043130	ubiquitin binding	-23.3382656438775
	GO:0031267	small GTPase binding	-16.6426464842604	GO:0061629	RNA polymerase II-specific DNA-binding transcription factor binding	-22.754627752103	GO:0035257	nuclear hormone receptor binding	-26.0586731611985	GO:0061659	ubiquitin-like protein ligase activity	-22.768318331105
	GO:0061631	ubiquitin conjugating enzyme activity	-16.431925832897	GO:0061630	ubiquitin protein ligase activity	-22.5058965960859	GO:0061659	ubiquitin-like protein ligase activity	-25.9065954389859	GO:0047485	protein N-terminus binding	-22.5947058662481
	GO:0003725	double-stranded RNA binding	-16.1836978442445	GO:0047485	protein N-terminus binding	-21.5952005029723	GO:0051020	GTPase binding	-25.7355030548817	GO:0046872	metal ion binding	-22.592571286606
	GO:0003690	double-stranded DNA binding	-16.0327318993043	GO:0042623	ATPase activity	5.56206037996282e-10	GO:0046872	metal ion binding	-24.8599921122765	GO:0140097	catalytic activity	1.6601926230764e-10
	GO:0008047	enzyme activator activity	-15.9814382328437	GO:0019904	protein domain specific binding	-21.2703726855611	GO:0140101	catalytic activity	3.19656836147037e-11	GO:0003697	single-stranded DNA binding	-21.7688731404579
	GO:0001067	regulatory region nucleic acid binding	-15.6528609225935	GO:0045182	translation regulator activity	-20.8502588665345	GO:0008757	S-adenosylmethionine-dependent methyltransferase activity	-23.3429260386767	GO:0016787	hydrolase activity	-20.6694962617703
	GO:0019887	protein kinase regulator activity	-15.4663021168549	GO:0140101	catalytic activity	9.89025954099746e-10	GO:0043130	ubiquitin binding	-23.0016292937533	GO:0060589	nucleoside-triphosphatase regulator activity	-20.6407853689638
	GO:0044212	transcription regulatory region DNA binding	-15.4053443621418	GO:0090079	translation regulator activity	1.91831756523649e-09	GO:0061630	ubiquitin protein ligase activity	-22.624545150828	GO:0061630	ubiquitin protein ligase activity	-20.5084068931784
	GO:0019902	phosphatase binding	-15.2284340707522	GO:0016787	hydrolase activity	-19.3643785705197	GO:0043169	cation binding	-21.9749119628282	GO:0043169	cation binding	-19.9297048530731
	GO:0045182	translation regulator activity	-15.1069182928167	GO:0043022	ribosome binding	-18.9186057494466	GO:0008276	protein methyltransferase activity	-21.727387408625	GO:0035257	nuclear hormone receptor binding	-19.7195306341615
	GO:0017016	Ras GTPase binding	-14.8457035863287	GO:0140030	modification-dependent protein binding	-18.8908359033963	GO:0008094	DNA-dependent ATPase activity	-20.1028222876441	GO:0016874	ligase activity	-19.4420424050163
	GO:0044877	protein-containing complex binding	-14.7993889265449	GO:0016874	ligase activity	-18.7547918885015	GO:0016787	hydrolase activity	-20.0189961627236	GO:0008094	DNA-dependent ATPase activity	-19.2469311745023
	GO:0030695	GTPase regulator activity	-14.6872173743092	GO:0042802	identical protein binding	-18.6127480464564	GO:0045182	translation regulator activity	-19.4317490064457	GO:0008047	enzyme activator activity	-19.2016254197569
	GO:0061650	ubiquitin-like protein conjugating enzyme activity	-14.6837016486268	GO:0046872	metal ion binding	-18.084712507515	GO:0008168	methyltransferase activity	-18.972930621238	GO:0008276	protein methyltransferase activity	-19.1022046720202
	GO:0043021	ribonucleoprotein complex binding	-14.5423346108164	GO:0003697	single-stranded DNA binding	-17.6022289752551	GO:0003697	single-stranded DNA binding	-18.8786150519604	GO:0045182	translation regulator activity	-18.77147895247
	GO:0042826	histone deacetylase binding	-14.3453958577404	GO:0016922	nuclear receptor binding	-17.3124724874759	GO:0016779	nucleotidyltransferase activity	-18.1101081160514	GO:0061629	RNA polymerase II-specific DNA-binding transcription factor binding	-18.7198256919866
	GO:0016667	oxidoreductase activity	6.39165274501949e-07	GO:0030374	nuclear receptor transcription coactivator activity	-16.8416640655022	GO:0003700	DNA-binding transcription factor activity	-17.9499225581283	GO:0031267	small GTPase binding	-18.3004075310096
	GO:0035258	steroid hormone receptor binding	-14.1105103818438	GO:0031267	small GTPase binding	-16.8406452459974	GO:0043022	ribosome binding	-17.7054422890876	GO:0140030	modification-dependent protein binding	-17.637076170783
	GO:0051219	phosphoprotein binding	-13.8393002376814	GO:0008276	protein methyltransferase activity	-16.7156090234287	GO:0016741	transferase activity	2.11592852461452e-08	GO:0008757	S-adenosylmethionine-dependent methyltransferase activity	-17.4907456285204
	GO:0019207	kinase regulator activity	-13.791510281849	GO:0140097	catalytic activity	6.27731926904293e-08	GO:0016922	nuclear receptor binding	-17.6003292318436	GO:0003700	DNA-binding transcription factor activity	-17.3777911507085
	GO:0004722	protein serine/threonine phosphatase activity	-13.7858854303586	GO:0008094	DNA-dependent ATPase activity	-16.5172237437625	GO:0031267	small GTPase binding	-17.5727245000372	GO:0019887	protein kinase regulator activity	-17.3077190729172
	GO:0051427	hormone receptor binding	-13.6976556461264	GO:0016278	lysine N-methyltransferase activity	-16.4259609825146	GO:0008170	N-methyltransferase activity	-17.1545217448634	GO:0031072	heat shock protein binding	-17.1712183832378
	GO:0005048	signal sequence binding	-13.3594717643794	GO:0004812	aminoacyl-tRNA ligase activity	-16.1273425086603	GO:0000287	magnesium ion binding	-17.0066099741321	GO:0019207	kinase regulator activity	-17.1484239181901
	GO:0034212	peptide N-acetyltransferase activity	-13.3071127234937	GO:0016875	ligase activity	9.90795763016271e-08	GO:0016874	ligase activity	-17.0064494671796	GO:0017016	Ras GTPase binding	-16.6657891003247
	GO:0004712	protein serine/threonine/tyrosine kinase activity	-13.2528135111791	GO:0031072	heat shock protein binding	-16.0695969468496	GO:0008135	translation factor activity	4.52335143009386e-08	GO:0030374	nuclear receptor transcription coactivator activity	-16.6160572337723
	GO:0010485	H4 histone acetyltransferase activity	-13.2189888296456	GO:0043169	cation binding	-15.9116038918666	GO:0042826	histone deacetylase binding	-16.8708380730643	GO:0140101	catalytic activity	8.87319009051163e-08
	GO:0061733	peptide-lysine-N-acetyltransferase activity	-13.1005780913259	GO:0016279	protein-lysine N-methyltransferase activity	-15.8584012833243	GO:0003724	RNA helicase activity	-16.8462240790854	GO:0043022	ribosome binding	-16.2354552417018
	GO:0050839	cell adhesion molecule binding	-13.081647660045	GO:0140142	nucleocytoplasmic carrier activity	-15.6965737046351	GO:0070491	repressing transcription factor binding	-16.8333936700509	GO:0042054	histone methyltransferase activity	-16.1078865237916
	GO:0004402	histone acetyltransferase activity	-12.9316618547972	GO:0017016	Ras GTPase binding	-15.3512186996606	GO:0035091	phosphatidylinositol binding	-16.579075394175	GO:0008135	translation factor activity	1.25900995516186e-07
	GO:0051019	mitogen-activated protein kinase binding	-12.864716877968	GO:0016791	phosphatase activity	-15.285648753831	GO:0016278	lysine N-methyltransferase activity	-16.4398777893968	GO:0035091	phosphatidylinositol binding	-15.6584749978729
	GO:0140142	nucleocytoplasmic carrier activity	-12.8458072653379	GO:0003725	double-stranded RNA binding	-14.8968778012221	GO:0042802	identical protein binding	-16.3761887534946	GO:0019843	rRNA binding	-15.630285487104
	GO:0042802	identical protein binding	-12.7150820418146	GO:0004722	protein serine/threonine phosphatase activity	-14.8968778012221	GO:0030374	nuclear receptor transcription coactivator activity	-16.3567878127051	GO:0016407	acetyltransferase activity	-15.4248943676498
	GO:1990837	sequence-specific double-stranded DNA binding	-12.5049271817478	GO:0044877	protein-containing complex binding	-14.8789472662856	GO:0003735	structural constituent of ribosome	-16.2607582932537	GO:0140142	nucleocytoplasmic carrier activity	-15.1615813266065
	GO:0045309	protein phosphorylated amino acid binding	-12.3608819712147	GO:0019902	phosphatase binding	-14.7755114027534	GO:0051082	unfolded protein binding	-16.021423943614	GO:0090079	translation regulator activity	2.61935493330707e-07
	GO:0061608	nuclear import signal receptor activity	-12.2119034247869	GO:0051219	phosphoprotein binding	-14.7349711045187	GO:0003714	transcription corepressor activity	-15.9438164828446	GO:0016278	lysine N-methyltransferase activity	-15.1303169829801
	GO:0051082	unfolded protein binding	-12.0495579958893	GO:0004721	phosphoprotein phosphatase activity	-14.4230421757766	GO:0016279	protein-lysine N-methyltransferase activity	-15.9300671247146	GO:0042826	histone deacetylase binding	-15.0274248781126
	GO:0008135	translation factor activity	8.0346172934033e-06	GO:0003735	structural constituent of ribosome	-14.353002394193	GO:0031072	heat shock protein binding	-15.7530372684759	GO:0008168	methyltransferase activity	-14.7388099577132
	GO:0070491	repressing transcription factor binding	-11.6688223788963	GO:0034212	peptide N-acetyltransferase activity	-14.1733403323573	GO:0044877	protein-containing complex binding	-15.6863123448014	GO:0004860	protein kinase inhibitor activity	-14.6442493085799
	GO:0043565	sequence-specific DNA binding	-11.6457699202377	GO:0016407	acetyltransferase activity	-14.0428445264326	GO:0060589	nucleoside-triphosphatase regulator activity	-15.5570499296222	GO:0016279	protein-lysine N-methyltransferase activity	-14.6337331930551
	GO:0016791	phosphatase activity	-11.4440123163179	GO:0051427	hormone receptor binding	-14.0179851060672	GO:0017016	Ras GTPase binding	-15.458995643214	GO:0016922	nuclear receptor binding	-14.632990469852
	GO:0017111	nucleoside-triphosphatase activity	-11.3859167257322	GO:0008047	enzyme activator activity	-13.9920046170768	GO:0008022	protein C-terminus binding	-15.358336026616	GO:0003724	RNA helicase activity	-14.4550781212576
	GO:0003714	transcription corepressor activity	-11.3691465927116	GO:0051082	unfolded protein binding	-13.7877679295215	GO:0140142	nucleocytoplasmic carrier activity	-14.9997343358641	GO:0051082	unfolded protein binding	-14.3899421786205
	GO:0016817	hydrolase activity	2.00568611981266e-05	GO:0045309	protein phosphorylated amino acid binding	-13.7467545562393	GO:0090079	translation regulator activity	3.58943433437396e-07	GO:0019902	phosphatase binding	-14.3542026910791
	GO:0016818	hydrolase activity	in phosphorus-containing anhydrides	GO:0042162	telomeric DNA binding	-13.5636840398003	GO:0051427	hormone receptor binding	-14.7190667587033	GO:0003714	transcription corepressor activity	-14.3314025185085
	GO:0016462	pyrophosphatase activity	-10.811332747441	GO:0061631	ubiquitin conjugating enzyme activity	-13.5636840398003	GO:0140030	modification-dependent protein binding	-14.4261423894073	GO:0061631	ubiquitin conjugating enzyme activity	-14.3027913517741
	GO:0019003	GDP binding	-10.798765493391	GO:0010485	H4 histone acetyltransferase activity	-13.5117349903406	GO:0004860	protein kinase inhibitor activity	-14.4086817530731	GO:0003725	double-stranded RNA binding	-14.0080005362436
	GO:0005096	GTPase activator activity	-10.6963381813379	GO:0019887	protein kinase regulator activity	-13.4369719534201	GO:0034212	peptide N-acetyltransferase activity	-14.1948739313442	GO:0008170	N-methyltransferase activity	-13.9476523102881
	GO:0000976	transcription regulatory region sequence-specific DNA binding	-10.6567683545267	GO:0003743	translation initiation factor activity	-13.1818247709656	GO:0061631	ubiquitin conjugating enzyme activity	-14.1284362959478	GO:0019210	kinase inhibitor activity	-13.7782361480682
	GO:0003730	mRNA 3'-UTR binding	-10.5718904337626	GO:0019207	kinase regulator activity	-13.1706452659552	GO:0003678	DNA helicase activity	-13.9334066977957	GO:0000287	magnesium ion binding	-13.7279119442402
	GO:0004721	phosphoprotein phosphatase activity	-10.475255407312	GO:0061650	ubiquitin-like protein conjugating enzyme activity	-13.0479839863578	GO:0003725	double-stranded RNA binding	-13.7537047932232	GO:0044877	protein-containing complex binding	-13.6039005305852
	47+L59:L100	histone binding	-10.1282450728683	GO:0051019	mitogen-activated protein kinase binding	-12.9089348628258	GO:0004712	protein serine/threonine/tyrosine kinase activity	-13.6975462937043	GO:0061650	ubiquitin-like protein conjugating enzyme activity	-13.4957097706639
	GO:0019208	phosphatase regulator activity	-10.0626646887626	GO:0060589	nucleoside-triphosphatase regulator activity	-12.8846862034696	GO:0019207	kinase regulator activity	-13.6611305125028	GO:0005096	GTPase activator activity	-13.4923818923354
	GO:0044390	ubiquitin-like protein conjugating enzyme binding	-10.0118440697201	GO:0035091	phosphatidylinositol binding	-12.8674475600121	GO:0019887	protein kinase regulator activity	-13.6098137251633	GO:0030234	enzyme regulator activity	-13.3644611370498
	GO:0019903	protein phosphatase binding	-9.95088612805123	GO:0016788	hydrolase activity	3.2442414565105e-06	GO:0035258	steroid hormone receptor binding	-13.5393044816956	GO:0031491	nucleosome binding	-13.1522718960927
	GO:0090079	translation regulator activity	5.30679797768637e-05	GO:0035258	steroid hormone receptor binding	-12.360908029667	GO:0042054	histone methyltransferase activity	-13.4335862660441	GO:0003678	DNA helicase activity	-13.0294820416185
	GO:0001047	core promoter binding	-9.75988900397446	GO:0008080	N-acetyltransferase activity	-12.360908029667	GO:0061650	ubiquitin-like protein conjugating enzyme activity	-13.3210603851164	GO:0004532	exoribonuclease activity	-12.7994825705476
	GO:0033558	protein deacetylase activity	-9.6251071286094	GO:0004402	histone acetyltransferase activity	-12.3454030278712	GO:0000981	DNA-binding transcription factor activity	1.69508999493034e-06	GO:0016779	nucleotidyltransferase activity	-12.7145627706133
	GO:0016407	acetyltransferase activity	-9.60908434039781	GO:0004709	MAP kinase kinase kinase activity	-12.2218438243715	GO:0018024	histone-lysine N-methyltransferase activity	-13.0511228202716	GO:0016741	transferase activity	4.05276082331349e-06
	GO:0017137	Rab GTPase binding	-9.60480970382555	GO:0004712	protein serine/threonine/tyrosine kinase activity	-12.1963641838838	GO:0016788	hydrolase activity	2.26490182634984e-06	GO:0042162	telomeric DNA binding	-12.3852595432082
	GO:0001784	phosphotyrosine residue binding	-9.56840618268439	GO:0061733	peptide-lysine-N-acetyltransferase activity	-12.1401811292572	GO:0008047	enzyme activator activity	-12.70633245825	GO:0042802	identical protein binding	-12.3246728986961
	GO:0008270	zinc ion binding	-9.5537657485946	GO:0003714	transcription corepressor activity	-12.0390961417286	GO:0019843	rRNA binding	-12.5693140450104	GO:0004712	protein serine/threonine/tyrosine kinase activity	-12.1899593213283
	GO:0004407	histone deacetylase activity	-9.51350047107796	GO:0030234	enzyme regulator activity	-11.9830720752913	GO:0019902	phosphatase binding	-12.473369169461	GO:0034212	peptide N-acetyltransferase activity	-12.0701408683617
	GO:0071889	14-3-3 protein binding	-9.51350047107796	GO:0003724	RNA helicase activity	-11.8977022452605	GO:0008080	N-acetyltransferase activity	-12.4722869517547	GO:0016896	exoribonuclease activity	7.24132233658786e-06
	GO:0043539	protein serine/threonine kinase activator activity	-9.51350047107796	GO:0000287	magnesium ion binding	-11.7575303821082	GO:0019210	kinase inhibitor activity	-12.2664559131252	GO:0070491	repressing transcription factor binding	-11.8281017374157
	GO:0008080	N-acetyltransferase activity	-9.347546267943	GO:0003727	single-stranded RNA binding	-11.6876769126737	GO:0016407	acetyltransferase activity	-12.1513490549276	GO:0008080	N-acetyltransferase activity	-11.7151662590737
	GO:1990381	ubiquitin-specific protease binding	-9.26340250459651	GO:0008170	N-methyltransferase activity	-11.6876769126737	GO:0002039	p53 binding	-11.8285964274293	GO:0018024	histone-lysine N-methyltransferase activity	-11.650140256188
	GO:0008757	S-adenosylmethionine-dependent methyltransferase activity	-9.14775577894033	GO:0008757	S-adenosylmethionine-dependent methyltransferase activity	-11.5107927622443	GO:0003684	damaged DNA binding	-11.8285964274293	GO:0000981	DNA-binding transcription factor activity	1.00599570518079e-05
	GO:0043169	cation binding	-9.06415122651791	GO:0031491	nucleosome binding	-11.3230684129826	GO:0004518	nuclease activity	-11.6933015701705	GO:0016791	phosphatase activity	-11.5013152105331
	GO:0031624	ubiquitin conjugating enzyme binding	-8.97262575234154	GO:0003684	damaged DNA binding	-11.181065747892	GO:0016791	phosphatase activity	-11.6099654345124	GO:0016667	oxidoreductase activity	1.10231614286773e-05
	GO:0046972	histone acetyltransferase activity (H4-K16 specific)	-8.91038877474388	GO:0008022	protein C-terminus binding	-11.1779696142746	GO:0055106	ubiquitin-protein transferase regulator activity	-11.6036288890755	GO:0015631	tubulin binding	-11.1310072294001
	GO:0043995	histone acetyltransferase activity (H4-K5 specific)	-8.91038877474388	GO:0019903	protein phosphatase binding	-11.1422516389575	GO:0061733	peptide-lysine-N-acetyltransferase activity	-11.4959980764644	GO:0004540	ribonuclease activity	-11.0123536520064
	GO:0043996	histone acetyltransferase activity (H4-K8 specific)	-8.91038877474388	GO:0016779	nucleotidyltransferase activity	-10.9644515829411	GO:0051540	metal cluster binding	-11.3008308782148	GO:0030695	GTPase regulator activity	-10.9668314012078
	GO:0001012	RNA polymerase II regulatory region DNA binding	-8.90462726672799	GO:0070063	RNA polymerase binding	-10.5467972145445	GO:0051536	iron-sulfur cluster binding	-11.3008308782148	GO:0002039	p53 binding	-10.8600259570957
	GO:0019213	deacetylase activity	-8.85745834079776	GO:0043024	ribosomal small subunit binding	-10.5125819188237	GO:0010485	H4 histone acetyltransferase activity	-11.2642185924552	GO:0000175	3'-5'-exoribonuclease activity	-10.7490235124909
	GO:0004860	protein kinase inhibitor activity	-8.84815955705154	GO:0018024	histone-lysine N-methyltransferase activity	-10.4403341601264	GO:0016667	oxidoreductase activity	1.34690118555093e-05	GO:0035258	steroid hormone receptor binding	-10.7433024082982
	GO:0000980	RNA polymerase II distal enhancer sequence-specific DNA binding	-8.78149569214747	GO:0005048	signal sequence binding	-10.4403341601264	GO:0051219	phosphoprotein binding	-11.0296469926087	GO:0061608	nuclear import signal receptor activity	-10.7354613486959
	GO:0050681	androgen receptor binding	-8.67927580105447	GO:0046966	thyroid hormone receptor binding	-10.3261544586378	GO:0003743	translation initiation factor activity	-11.0247881370228	GO:0016788	hydrolase activity	2.27019925154577e-05
	GO:0008022	protein C-terminus binding	-8.58536486991293	GO:0061608	nuclear import signal receptor activity	-10.2570167439804	GO:0004812	aminoacyl-tRNA ligase activity	-10.9948649498549	GO:0061733	peptide-lysine-N-acetyltransferase activity	-10.5685909309492
	GO:0003697	single-stranded DNA binding	-8.56394229294169	GO:0016667	oxidoreductase activity	4.03437492830608e-05	GO:0016875	ligase activity	1.67876854401142e-05	GO:0051019	mitogen-activated protein kinase binding	-10.5165241112173
	GO:0017069	snRNA binding	-8.50216861617086	GO:0042826	histone deacetylase binding	-10.0965929163076	GO:0050681	androgen receptor binding	-10.9799281193829	GO:0004659	prenyltransferase activity	-10.3271377424244
	GO:0030331	estrogen receptor binding	-8.50216861617086	GO:0016747	transferase activity	4.18733385220531e-05	GO:0004540	ribonuclease activity	-10.7312020022061	GO:0051427	hormone receptor binding	-10.1481489681224
	GO:0008139	nuclear localization sequence binding	-8.49036243073563	GO:0003678	DNA helicase activity	-10.0521842709848	GO:0003727	single-stranded RNA binding	-10.6544665215844	GO:0005085	guanyl-nucleotide exchange factor activity	-10.061100876002
	GO:0003727	single-stranded RNA binding	-8.40424126795852	GO:0003700	DNA-binding transcription factor activity	-9.94112613560516	GO:0004402	histone acetyltransferase activity	-10.6530411354875	GO:0003727	single-stranded RNA binding	-9.99121472787087
	GO:0070034	telomerase RNA binding	-8.40314337190256	GO:0004860	protein kinase inhibitor activity	-9.78530632908638	GO:0015631	tubulin binding	-10.6512055943779	GO:0004709	MAP kinase kinase kinase activity	-9.9399003754532
	GO:0031072	heat shock protein binding	-8.39340324955276	GO:0042054	histone methyltransferase activity	-9.64651957112438	GO:0061608	nuclear import signal receptor activity	-10.6275580260856	GO:0030515	snoRNA binding	-9.9399003754532
	GO:0003724	RNA helicase activity	-8.3423226340217	GO:0004540	ribonuclease activity	-9.49240112127902	GO:0042162	telomeric DNA binding	-10.5261173657492	GO:0001882	nucleoside binding	-9.92663277195645
	GO:1990404	protein ADP-ribosylase activity	-8.30985302015969	GO:0017112	Rab guanyl-nucleotide exchange factor activity	-9.39179563458674	GO:0030695	GTPase regulator activity	-10.5061303847314	GO:0004721	phosphoprotein phosphatase activity	-9.88095192247795
	GO:0000977	RNA polymerase II regulatory region sequence-specific DNA binding	-8.29981289846561	GO:0017137	Rab GTPase binding	-9.157116125621	GO:0051019	mitogen-activated protein kinase binding	-10.3899349473245	GO:0046966	thyroid hormone receptor binding	-9.77109328199233
	GO:0035326	enhancer binding	-8.28066883292895	GO:0042578	phosphoric ester hydrolase activity	-9.13441552134137	GO:0016796	exonuclease activity	3.25066149357016e-05	GO:0004402	histone acetyltransferase activity	-9.75120196927668
	GO:0030374	nuclear receptor transcription coactivator activity	-8.27561759278258	GO:0008168	methyltransferase activity	-9.10544308319297	GO:0042809	vitamin D receptor binding	-10.2376468629809	GO:0050681	androgen receptor binding	-9.72902123085155
	GO:0019210	kinase inhibitor activity	-8.27561759278258	GO:0017056	structural constituent of nuclear pore	-9.0956108966456	GO:0045309	protein phosphorylated amino acid binding	-10.16200773559	GO:0032550	purine ribonucleoside binding	-9.71472744091708
	GO:0003700	DNA-binding transcription factor activity	-8.23915768905546	GO:0052866	phosphatidylinositol phosphate phosphatase activity	-9.0956108966456	GO:0034061	DNA polymerase activity	-10.0732052800272	GO:0004812	aminoacyl-tRNA ligase activity	-9.6762256563063
	GO:0001046	core promoter sequence-specific DNA binding	-8.19914391835139	GO:0015631	tubulin binding	-9.08951819667088	GO:0005048	signal sequence binding	-10.0395432448286	GO:0016875	ligase activity	6.27579273094844e-05
	GO:0000987	proximal promoter sequence-specific DNA binding	-8.15287440934829	GO:0030695	GTPase regulator activity	-9.08553055190086	GO:0017069	snRNA binding	-10.0045112035474	GO:0017112	Rab guanyl-nucleotide exchange factor activity	-9.64556376085828
	GO:0003743	translation initiation factor activity	-8.12297218724954	GO:0004659	prenyltransferase activity	-9.03122993255193	GO:0140296	general transcription initiation factor binding	-10.0045112035474	GO:0098847	sequence-specific single stranded DNA binding	-9.63826086667541
	GO:0019783	ubiquitin-like protein-specific protease activity	-8.06049482022615	GO:0015923	mannosidase activity	-9.03122993255193	GO:0016780	phosphotransferase activity	4.57088145193632e-05	GO:0004722	protein serine/threonine phosphatase activity	-9.57134931364217
	GO:0036002	pre-mRNA binding	-8.01552430571205	GO:0035198	miRNA binding	-8.90902015993706	GO:0008137	NADH dehydrogenase (ubiquinone) activity	-9.99320250002107	GO:0005525	GTP binding	-9.56498226666935
	GO:0035091	phosphatidylinositol binding	-7.86340439544162	GO:0008353	RNA polymerase II CTD heptapeptide repeat kinase activity	-8.8629977340865	GO:0050136	NADH dehydrogenase (quinone) activity	-9.99320250002107	GO:0019903	protein phosphatase binding	-9.49477143980874
	GO:0015036	disulfide oxidoreductase activity	-7.83251078057015	GO:0032451	demethylase activity	-8.85133796894897	GO:0003954	NADH dehydrogenase activity	-9.99320250002107	GO:0016747	transferase activity	7.73571999462824e-05
	GO:0000979	RNA polymerase II core promoter sequence-specific DNA binding	-7.80898165656166	GO:0004407	histone deacetylase activity	-8.68911843086514	GO:0001882	nucleoside binding	-9.86959751094283	GO:0008022	protein C-terminus binding	-9.44205662452818
	GO:0000978	RNA polymerase II proximal promoter sequence-specific DNA binding	-7.79891378806189	GO:0016746	transferase activity	0.000172521611358021	GO:0004527	exonuclease activity	-9.8248938322156	GO:0001883	purine nucleoside binding	-9.43643774464359
	GO:0001158	enhancer sequence-specific DNA binding	-7.70109074482055	GO:0050681	androgen receptor binding	-8.65220989944889	GO:0031491	nucleosome binding	-9.8248938322156	GO:0032549	ribonucleoside binding	-9.43643774464359
	GO:0031593	polyubiquitin modification-dependent protein binding	-7.70053278085064	GO:0008137	NADH dehydrogenase (ubiquinone) activity	-8.59289456362927	GO:0008017	microtubule binding	-9.67753417219806	GO:0048027	mRNA 5'-UTR binding	-9.36769941044728
	GO:0016278	lysine N-methyltransferase activity	-7.69581291033932	GO:0050136	NADH dehydrogenase (quinone) activity	-8.59289456362927	GO:0046966	thyroid hormone receptor binding	-9.64409533076508	GO:0016796	exonuclease activity	8.73878024643884e-05
	GO:0008536	Ran GTPase binding	-7.65022836349964	GO:0008536	Ran GTPase binding	-8.59289456362927	GO:0004721	phosphoprotein phosphatase activity	-9.54879899115898	GO:0051219	phosphoprotein binding	-9.31993788846992
	GO:0008276	protein methyltransferase activity	-7.64851761156988	GO:0003954	NADH dehydrogenase activity	-8.59289456362927	GO:0004532	exoribonuclease activity	-9.52424076061472	GO:0045309	protein phosphorylated amino acid binding	-9.10015679323805
	GO:0000287	magnesium ion binding	-7.59811237348283	GO:0019210	kinase inhibitor activity	-8.51690615649155	GO:0017025	TBP-class protein binding	-9.5201369401176	GO:0017137	Rab GTPase binding	-9.0950640545769
	GO:0004386	helicase activity	-7.54548959498808	GO:0001882	nucleoside binding	-8.35543127052278	GO:0070034	telomerase RNA binding	-9.5201369401176	GO:0004518	nuclease activity	-9.07850938812548
	GO:0031491	nucleosome binding	-7.45930487984467	GO:0033558	protein deacetylase activity	-8.34527616263271	GO:0017112	Rab guanyl-nucleotide exchange factor activity	-9.49978871874339	GO:0000049	tRNA binding	-9.06439635237561
	GO:0055106	ubiquitin-protein transferase regulator activity	-7.40356807618035	GO:0032550	purine ribonucleoside binding	-8.32827297022754	GO:0003924	GTPase activity	-9.47166884218213	GO:0010485	H4 histone acetyltransferase activity	-9.03002779030429
	GO:0001227	DNA-binding transcription repressor activity	0.000610179504006102	GO:0034593	phosphatidylinositol bisphosphate phosphatase activity	-8.32527814090752	GO:0001883	purine nucleoside binding	-9.38898354865556	GO:0003924	GTPase activity	-8.98915118035545
	GO:0001217	DNA-binding transcription repressor activity	-7.40175737522304	GO:0019843	rRNA binding	-8.32252503364172	GO:0003690	double-stranded DNA binding	-9.26327725928367	GO:0016538	cyclin-dependent protein serine/threonine kinase regulator activity	-8.98856501694005
	GO:0035325	Toll-like receptor binding	-7.39999846878144	GO:0004559	alpha-mannosidase activity	-8.29643634864341	GO:0032550	purine ribonucleoside binding	-9.24483056046799	GO:0002161	aminoacyl-tRNA editing activity	-8.94944132336241
	GO:0034450	ubiquitin-ubiquitin ligase activity	-7.39999846878144	GO:0098847	sequence-specific single stranded DNA binding	-8.29643634864341	GO:0008270	zinc ion binding	-9.21960586089275	GO:0016879	ligase activity	0.00013825720057185
	GO:0016887	ATPase activity	-7.35656037365309	GO:0001883	purine nucleoside binding	-8.14188370344576	GO:0005525	GTP binding	-9.10105107814427	GO:0005048	signal sequence binding	-8.88639483521579
	GO:1990446	U1 snRNP binding	-7.26623234190629	GO:0032549	ribonucleoside binding	-8.14188370344576	GO:0030234	enzyme regulator activity	-9.08840665573145	GO:0017069	snRNA binding	-8.795897939191
	GO:0051087	chaperone binding	-7.19429293191507	GO:0016410	N-acyltransferase activity	-8.13574076125647	GO:0060590	ATPase regulator activity	-9.04925966161892	GO:0140296	general transcription initiation factor binding	-8.795897939191
	GO:0061980	regulatory RNA binding	-7.17984835681178	GO:0005525	GTP binding	-8.12479990011892	GO:0032451	demethylase activity	-9.01167367245769	GO:1901981	phosphatidylinositol phosphate binding	-8.75059322245646
	GO:0042974	retinoic acid receptor binding	-7.15984749134038	GO:0035064	methylated histone binding	-8.10122047227923	GO:0032549	ribonucleoside binding	-8.9722246082221	GO:0008137	NADH dehydrogenase (ubiquinone) activity	-8.72010417102358
	GO:0003924	GTPase activity	-7.15498191820957	GO:0140034	methylation-dependent protein binding	-8.10122047227923	GO:0002161	aminoacyl-tRNA editing activity	-8.87189146337914	GO:0005547	phosphatidylinositol-3	5-trisphosphate binding
	GO:0016279	protein-lysine N-methyltransferase activity	-7.14076988825085	GO:0005085	guanyl-nucleotide exchange factor activity	-8.04654952437457	GO:0043023	ribosomal large subunit binding	-8.87189146337914	GO:0050136	NADH dehydrogenase (quinone) activity	-8.72010417102358
	GO:0018024	histone-lysine N-methyltransferase activity	-7.12390728764405	GO:0046972	histone acetyltransferase activity (H4-K16 specific)	-7.99558307572443	GO:0050839	cell adhesion molecule binding	-8.80263969861749	GO:0008536	Ran GTPase binding	-8.72010417102358
	GO:0016706	2-oxoglutarate-dependent dioxygenase activity	-7.12390728764405	GO:0043995	histone acetyltransferase activity (H4-K5 specific)	-7.99558307572443	GO:0017137	Rab GTPase binding	-8.78662043449877	GO:0003954	NADH dehydrogenase activity	-8.72010417102358
	GO:0034061	DNA polymerase activity	-7.10952802395911	GO:0043996	histone acetyltransferase activity (H4-K8 specific)	-7.99558307572443	GO:0001047	core promoter binding	-8.75613318384626	GO:0003684	damaged DNA binding	-8.71730144320622
	GO:0019888	protein phosphatase regulator activity	-7.08050325111222	GO:0001784	phosphotyrosine residue binding	-7.8630382208929	GO:0005096	GTPase activator activity	-8.74161409968345	GO:0035064	methylated histone binding	-8.71730144320622
	GO:0005085	guanyl-nucleotide exchange factor activity	-7.07786388777342	GO:0061980	regulatory RNA binding	-7.8630382208929	GO:0016879	ligase activity	0.000161056697408105	GO:0140034	methylation-dependent protein binding	-8.71730144320622
	GO:0017112	Rab guanyl-nucleotide exchange factor activity	-6.99170499148974	GO:0016741	transferase activity	0.000420283628766703	GO:0016410	N-acyltransferase activity	-8.67389422725461	GO:0003743	translation initiation factor activity	-8.66893935868407
	GO:0008168	methyltransferase activity	-6.92809754342972	GO:0070034	telomerase RNA binding	-7.70693032328319	GO:0070063	RNA polymerase binding	-8.62662613075117	GO:0034061	DNA polymerase activity	-8.63112164146607
	GO:0016538	cyclin-dependent protein serine/threonine kinase regulator activity	-6.91022864838703	GO:0050321	tau-protein kinase activity	-7.70693032328319	GO:0016747	transferase activity	0.00018735422011341	GO:0003730	mRNA 3'-UTR binding	-8.6140866698599
	GO:1990841	promoter-specific chromatin binding	-6.91022864838703	GO:0017069	snRNA binding	-7.67214241954541	GO:0008536	Ran GTPase binding	-8.57983949779023	GO:0008270	zinc ion binding	-8.49375079077213
	GO:0008170	N-methyltransferase activity	-6.90526921708116	GO:0019783	ubiquitin-like protein-specific protease activity	-7.63824450111233	GO:0016896	exoribonuclease activity	0.000197622897372676	GO:0043047	single-stranded telomeric DNA binding	-8.26067910257552
	GO:0050321	tau-protein kinase activity	-6.86868217272745	GO:0034450	ubiquitin-ubiquitin ligase activity	-7.56627878036691	GO:0019783	ubiquitin-like protein-specific protease activity	-8.46924774150372	GO:0008408	3'-5' exonuclease activity	-8.2566278458239
	GO:0016747	transferase activity	0.00107757057605897	GO:0016251	RNA polymerase II general transcription initiation factor activity	-7.56627878036691	GO:0051539	4 iron	0.000275411482944088	GO:0044183	protein folding chaperone	-8.23800826532078
	GO:0070063	RNA polymerase binding	-6.80673356413016	GO:0002161	aminoacyl-tRNA editing activity	-7.56627878036691	GO:0044183	protein folding chaperone	-8.13502999425912	GO:0042800	histone methyltransferase activity (H3-K4 specific)	-8.19080369593137
	GO:0046966	thyroid hormone receptor binding	-6.75688264399338	GO:0000339	RNA cap binding	-7.56286468541423	GO:0042800	histone methyltransferase activity (H3-K4 specific)	-8.10665397794831	GO:0019211	phosphatase activator activity	-8.19080369593137
	GO:0046975	histone methyltransferase activity (H3-K36 specific)	-6.70007652328458	GO:0070577	lysine-acetylated histone binding	-7.56286468541423	GO:0008408	3'-5' exonuclease activity	-8.09079361500678	GO:0051540	metal cluster binding	-8.17522891226863
	GO:0099122	RNA polymerase II C-terminal domain binding	-6.70007652328458	GO:0003746	translation elongation factor activity	-7.56286468541423	GO:0001067	regulatory region nucleic acid binding	-8.08258275360141	GO:0051536	iron-sulfur cluster binding	-8.17522891226863
	GO:0003950	NAD+ ADP-ribosyltransferase activity	-6.58417120633918	GO:0016780	phosphotransferase activity	0.000519385235392988	GO:0005085	guanyl-nucleotide exchange factor activity	-8.07533969986489	GO:0004407	histone deacetylase activity	-8.11730622132436
	GO:0017056	structural constituent of nuclear pore	-6.58417120633918	GO:0140033	acetylation-dependent protein binding	-7.56286468541423	GO:0051117	ATPase binding	-8.05976268814553	GO:0070063	RNA polymerase binding	-7.91046937962361
	GO:0032452	histone demethylase activity	-6.58417120633918	GO:0070182	DNA polymerase binding	-7.56286468541423	GO:0051787	misfolded protein binding	-8.03562756332791	GO:0001047	core promoter binding	-7.86105296508201
	GO:0019211	phosphatase activator activity	-6.52541865679125	GO:0032452	histone demethylase activity	-7.54043042717722	GO:0003887	DNA-directed DNA polymerase activity	-8.03562756332791	GO:0000339	RNA cap binding	-7.84645466263048
	GO:0004708	MAP kinase kinase activity	-6.52541865679125	GO:0042800	histone methyltransferase activity (H3-K4 specific)	-7.49298198238846	GO:0004709	MAP kinase kinase kinase activity	-8.03562756332791	GO:0140223	general transcription initiation factor activity	-7.84645466263048
	GO:0015631	tubulin binding	-6.48447575908046	GO:0032183	SUMO binding	-7.49298198238846	GO:0030515	snoRNA binding	-8.03562756332791	GO:0016780	phosphotransferase activity	0.000391136222845475
	GO:0098847	sequence-specific single stranded DNA binding	-6.45912474587507	GO:0019208	phosphatase regulator activity	-7.48597969055286	GO:0035198	miRNA binding	-8.01157606666154	GO:0070182	DNA polymerase binding	-7.84645466263048
	GO:0035198	miRNA binding	-6.42962335941025	GO:0070491	repressing transcription factor binding	-7.43346247091035	GO:0004407	histone deacetylase activity	-8.0016452696493	GO:0032451	demethylase activity	-7.78746052984698
	GO:0051721	protein phosphatase 2A binding	-6.42962335941025	GO:0004521	endoribonuclease activity	-7.38214729400801	GO:0044212	transcription regulatory region DNA binding	-7.96740837923288	GO:0016853	isomerase activity	-7.72946155431059
	GO:0048027	mRNA 5'-UTR binding	-6.41476537344827	GO:0019003	GDP binding	-7.35815013317718	GO:0019903	protein phosphatase binding	-7.89193838081329	GO:0070034	telomerase RNA binding	-7.68135535827578
	GO:0016779	nucleotidyltransferase activity	-6.40933387425542	GO:0000217	DNA secondary structure binding	-7.30694081072164	GO:1901981	phosphatidylinositol phosphate binding	-7.86265074497228	GO:0033558	protein deacetylase activity	-7.64221292425491
	GO:0042162	telomeric DNA binding	-6.35189996588304	GO:0008139	nuclear localization sequence binding	-7.30694081072164	GO:0000049	tRNA binding	-7.85096576401712	GO:0008174	mRNA methyltransferase activity	-7.57197419423028
	GO:0016410	N-acyltransferase activity	-6.28796974911862	GO:0051059	NF-kappaB binding	-7.2431398475929	GO:0000339	RNA cap binding	-7.75579602826921	GO:0008097	5S rRNA binding	-7.57197419423028
	GO:0044769	ATPase activity	rotational mechanism	GO:0071889	14-3-3 protein binding	-7.2431398475929	GO:0070577	lysine-acetylated histone binding	-7.75579602826921	GO:0042809	vitamin D receptor binding	-7.56257085935976
	GO:0016746	transferase activity	0.00211906409328627	GO:0016538	cyclin-dependent protein serine/threonine kinase regulator activity	-7.20645143312877	GO:0140033	acetylation-dependent protein binding	-7.75579602826921	GO:0015923	mannosidase activity	-7.56257085935976
	GO:0048156	tau protein binding	-6.13150292212244	GO:0002039	p53 binding	-7.2053618440087	GO:0000175	3'-5'-exoribonuclease activity	-7.58217221303794	GO:0008017	microtubule binding	-7.55452246914976
	GO:0016741	transferase activity	0.00222702358793815	GO:0015924	mannosyl-oligosaccharide mannosidase activity	-7.1957061899011	GO:0004722	protein serine/threonine phosphatase activity	-7.55137884366458	GO:0004527	exonuclease activity	-7.44823877379113
	GO:0004298	threonine-type endopeptidase activity	-6.09019200841988	GO:0016671	oxidoreductase activity	disulfide as acceptor	GO:0033558	protein deacetylase activity	-7.5261156319383	GO:0016746	transferase activity	0.000625675339182878
	GO:0070003	threonine-type peptidase activity	-6.09019200841988	GO:0051864	histone demethylase activity (H3-K36 specific)	-7.1957061899011	GO:0048027	mRNA 5'-UTR binding	-7.51098342423159	GO:0008353	RNA polymerase II CTD heptapeptide repeat kinase activity	-7.26229140536483
	GO:0042054	histone methyltransferase activity	-6.07601922970193	GO:0008270	zinc ion binding	-7.1235166376789	GO:0008174	mRNA methyltransferase activity	-7.50636261231557	GO:0043325	phosphatidylinositol-3	0.000778910810260007
	GO:0050733	RS domain binding	-6.05485302738816	GO:0005096	GTPase activator activity	-7.10437209840301	GO:0008097	5S rRNA binding	-7.50636261231557	GO:0051879	Hsp90 protein binding	-7.13107345161616
	GO:0016929	SUMO-specific protease activity	-6.05485302738816	GO:0004518	nuclease activity	-7.07682419434084	GO:1990380	Lys48-specific deubiquitinase activity	-7.48434716212342	GO:0032452	histone demethylase activity	-7.10573071492687
	GO:0010856	adenylate cyclase activator activity	-6.05485302738816	GO:0000049	tRNA binding	-7.07101589166337	GO:0004659	prenyltransferase activity	-7.48434716212342	GO:0048487	beta-tubulin binding	-7.0014385416833
	GO:0035064	methylated histone binding	-6.0403426548092	GO:0051087	chaperone binding	-6.98834719640645	GO:0015923	mannosidase activity	-7.48434716212342	GO:0004559	alpha-mannosidase activity	-6.93830413096332
	GO:0140034	methylation-dependent protein binding	-6.0403426548092	GO:0042974	retinoic acid receptor binding	-6.97947130238078	GO:0017056	structural constituent of nuclear pore	-7.00176798682694	GO:0032561	guanyl ribonucleotide binding	-6.88733525130272
	GO:1990782	protein tyrosine kinase binding	-6.03489467745599	GO:0030515	snoRNA binding	-6.97947130238078	GO:0032452	histone demethylase activity	-7.00176798682694	GO:0019001	guanyl nucleotide binding	-6.88733525130272
	GO:0005070	SH3/SH2 adaptor activity	-6.01277539702469	GO:0016706	2-oxoglutarate-dependent dioxygenase activity	-6.89423165694332	GO:0008139	nuclear localization sequence binding	-6.99285660083087	GO:0046972	histone acetyltransferase activity (H4-K16 specific)	-6.8833265886351
	GO:0030971	receptor tyrosine kinase binding	-5.94064002133563	GO:0043047	single-stranded telomeric DNA binding	-6.84144371314375	GO:0101005	ubiquitinyl hydrolase activity	-6.98720393359128	GO:0043995	histone acetyltransferase activity (H4-K5 specific)	-6.8833265886351
	GO:0000339	RNA cap binding	-5.93837706871557	GO:0034595	phosphatidylinositol phosphate 5-phosphatase activity	-6.84144371314375	GO:0036459	thiol-dependent ubiquitinyl hydrolase activity	-6.98720393359128	GO:0043996	histone acetyltransferase activity (H4-K8 specific)	-6.8833265886351
	GO:0070577	lysine-acetylated histone binding	-5.93837706871557	GO:0042809	vitamin D receptor binding	-6.81880078840908	GO:0060090	molecular adaptor activity	-6.93868955056848	GO:0098505	G-rich strand telomeric DNA binding	-6.8833265886351
	GO:0016780	phosphotransferase activity	0.00263630472241059	GO:0034061	DNA polymerase activity	-6.77147694858271	GO:0004559	alpha-mannosidase activity	-6.86599979794499	GO:0000182	rDNA binding	-6.8833265886351
	GO:0140033	acetylation-dependent protein binding	-5.93837706871557	GO:0001047	core promoter binding	-6.75886127805808	GO:0052745	inositol phosphate phosphatase activity	-6.86599979794499	GO:0019205	nucleobase-containing compound kinase activity	-6.85347647031822
	GO:0042578	phosphoric ester hydrolase activity	-5.90661439959841	GO:0044183	protein folding chaperone	-6.72852985599502	GO:0098847	sequence-specific single stranded DNA binding	-6.86599979794499	GO:0016410	N-acyltransferase activity	-6.82857356406764
	GO:0003887	DNA-directed DNA polymerase activity	-5.87458024850212	GO:0060590	ATPase regulator activity	-6.72570175726069	GO:0003730	mRNA 3'-UTR binding	-6.85443485652494	GO:0035198	miRNA binding	-6.77245457631787
	GO:0051213	dioxygenase activity	-5.85477214929338	GO:0044769	ATPase activity	rotational mechanism	GO:0046972	histone acetyltransferase activity (H4-K16 specific)	-6.82368311808386	GO:0031369	translation initiation factor binding	-6.77245457631787
	GO:0001882	nucleoside binding	-5.80732177505644	GO:0030331	estrogen receptor binding	-6.58086250233043	GO:0043995	histone acetyltransferase activity (H4-K5 specific)	-6.82368311808386	GO:0030291	protein serine/threonine kinase inhibitor activity	-6.77245457631787
	GO:0071617	lysophospholipid acyltransferase activity	-5.79715076938034	GO:0050839	cell adhesion molecule binding	-6.51705843394304	GO:0043996	histone acetyltransferase activity (H4-K8 specific)	-6.82368311808386	GO:0051087	chaperone binding	-6.770101650255
	GO:0004724	magnesium-dependent protein serine/threonine phosphatase activity	-5.79715076938034	GO:0016811	hydrolase activity	in linear amides	GO:0000182	rDNA binding	-6.82368311808386	GO:0019783	ubiquitin-like protein-specific protease activity	-6.73374499238553
	GO:0034979	NAD-dependent protein deacetylase activity	-5.79715076938034	GO:0016891	endoribonuclease activity	0.00154315287332021	GO:0001103	RNA polymerase II repressing transcription factor binding	-6.76398768133678	GO:0019003	GDP binding	-6.72760328563984
	GO:0051010	microtubule plus-end binding	-5.79715076938034	GO:0050815	phosphoserine residue binding	-6.39590013444104	GO:0019205	nucleobase-containing compound kinase activity	-6.72374916969239	GO:0016655	oxidoreductase activity	quinone or similar compound as acceptor
	GO:0017136	NAD-dependent histone deacetylase activity	-5.67110091623879	GO:0004706	JUN kinase kinase kinase activity	-6.39590013444104	GO:0035064	methylated histone binding	-6.7011334159194	GO:0060590	ATPase regulator activity	-6.7085879724939
	GO:0046983	protein dimerization activity	-5.64156373154451	GO:0099122	RNA polymerase II C-terminal domain binding	-6.39590013444104	GO:0140034	methylation-dependent protein binding	-6.7011334159194	GO:1990381	ubiquitin-specific protease binding	-6.68394038642104
	GO:0019784	NEDD8-specific protease activity	-5.61497593739484	GO:0004715	non-membrane spanning protein tyrosine kinase activity	-6.33361896164188	GO:0031369	translation initiation factor binding	-6.66174060412165	GO:0055106	ubiquitin-protein transferase regulator activity	-6.68394038642104
	GO:0016787	hydrolase activity	-5.60627695770755	GO:0004724	magnesium-dependent protein serine/threonine phosphatase activity	-6.29711985305458	GO:0030291	protein serine/threonine kinase inhibitor activity	-6.66174060412165	GO:0043024	ribosomal small subunit binding	-6.68394038642104
	GO:0072542	protein phosphatase activator activity	-5.56777588616107	GO:1990381	ubiquitin-specific protease binding	-6.29711985305458	GO:0016746	transferase activity	0.00133487560322795	GO:0051059	NF-kappaB binding	-6.68017623830454
	GO:0005525	GTP binding	-5.56675561624871	GO:0055106	ubiquitin-protein transferase regulator activity	-6.29711985305458	GO:0019208	phosphatase regulator activity	-6.6153835231333	GO:0071889	14-3-3 protein binding	-6.68017623830454
	GO:0008092	cytoskeletal protein binding	-5.55141170472836	GO:0051721	protein phosphatase 2A binding	-6.27459955841952	GO:1990381	ubiquitin-specific protease binding	-6.60506154771428	GO:0050839	cell adhesion molecule binding	-6.67506846313928
	GO:0046961	proton-transporting ATPase activity	0.00403460255955941	GO:0001098	basal transcription machinery binding	-6.25323662727517	GO:0043024	ribosomal small subunit binding	-6.60506154771428	GO:0003887	DNA-directed DNA polymerase activity	-6.61047808193057
	GO:0017162	aryl hydrocarbon receptor binding	-5.49581878399046	GO:0001099	basal RNA polymerase II transcription machinery binding	-6.25323662727517	GO:0061980	regulatory RNA binding	-6.58502772372497	GO:0016706	2-oxoglutarate-dependent dioxygenase activity	-6.60261609566962
	GO:0042623	ATPase activity	0.00467164359387074	GO:0008017	microtubule binding	-6.22038310726133	GO:0071889	14-3-3 protein binding	-6.57573334453248	GO:0034593	phosphatidylinositol bisphosphate phosphatase activity	-6.57356523018456
	GO:0032451	demethylase activity	-5.3348829074646	GO:0003730	mRNA 3'-UTR binding	-6.16573123612709	GO:0016655	oxidoreductase activity	quinone or similar compound as acceptor	GO:0044390	ubiquitin-like protein conjugating enzyme binding	-6.56964733165684
	GO:0046914	transition metal ion binding	-5.31142234642941	GO:0004532	exoribonuclease activity	-6.13454696378744	GO:1990837	sequence-specific double-stranded DNA binding	-6.54564521299082	GO:0008173	RNA methyltransferase activity	-6.52009394789474
	GO:0003735	structural constituent of ribosome	-5.28766175671125	GO:0005049	nuclear export signal receptor activity	-6.12278516614606	GO:0042974	retinoic acid receptor binding	-6.51234501324839	GO:0016251	RNA polymerase II general transcription initiation factor activity	-6.31854285515143
	GO:0019829	ATPase-coupled cation transmembrane transporter activity	-5.28308450834205	GO:0003924	GTPase activity	-6.08096722485825	GO:0017116	single-stranded DNA helicase activity	-6.50160299042033	GO:0072542	protein phosphatase activator activity	-6.31854285515143
	GO:0001883	purine nucleoside binding	-5.25280403741888	GO:0032561	guanyl ribonucleotide binding	-6.07995141937335	GO:0032561	guanyl ribonucleotide binding	-6.49169748068035	GO:0043023	ribosomal large subunit binding	-6.31854285515143
	GO:0032549	ribonucleoside binding	-5.25280403741888	GO:0019001	guanyl nucleotide binding	-6.07995141937335	GO:0019001	guanyl nucleotide binding	-6.49169748068035	GO:0004535	poly(A)-specific ribonuclease activity	-6.31854285515143
	GO:0032550	purine ribonucleoside binding	-5.24702377114942	GO:0051117	ATPase binding	-6.01952396618229	GO:0034593	phosphatidylinositol bisphosphate phosphatase activity	-6.48178863001562	GO:0097718	disordered domain specific binding	-6.31744316124758
	GO:0008017	microtubule binding	-5.24144261057262	GO:0003690	double-stranded DNA binding	-5.92914525490195	GO:0004843	thiol-dependent ubiquitin-specific protease activity	-6.46673329351289	GO:0042578	phosphoric ester hydrolase activity	-6.2639940731981
	GO:0051117	ATPase binding	-5.19291217220269	GO:0008138	protein tyrosine/serine/threonine phosphatase activity	-5.91070295730302	GO:0008173	RNA methyltransferase activity	-6.36433109687837	GO:0016651	oxidoreductase activity	0.00201322366032398
	GO:0001103	RNA polymerase II repressing transcription factor binding	-5.13358293921177	GO:0140223	general transcription initiation factor activity	-5.90730202932784	GO:0034450	ubiquitin-ubiquitin ligase activity	-6.25214995206535	GO:0015924	mannosyl-oligosaccharide mannosidase activity	-6.19473627574916
	GO:0140097	catalytic activity	0.00673217342115497	GO:0097718	disordered domain specific binding	-5.78816902653368	GO:0016251	RNA polymerase II general transcription initiation factor activity	-6.25214995206535	GO:0019206	nucleoside kinase activity	-6.19473627574916
	GO:0042800	histone methyltransferase activity (H3-K4 specific)	-4.99949530103673	GO:0019211	phosphatase activator activity	-5.67930841533485	GO:0042578	phosphoric ester hydrolase activity	-6.22732760119015	GO:0016671	oxidoreductase activity	disulfide as acceptor
	GO:0003841	1-acylglycerol-3-phosphate O-acyltransferase activity	-4.99949530103673	GO:0004708	MAP kinase kinase activity	-5.67930841533485	GO:0050662	coenzyme binding	-6.2201122959833	GO:0051864	histone demethylase activity (H3-K36 specific)	-6.19473627574916
	GO:0042171	lysophosphatidic acid acyltransferase activity	-4.99949530103673	GO:0000400	four-way junction DNA binding	-5.67930841533485	GO:0005484	SNAP receptor activity	-6.21252764022543	GO:0016307	phosphatidylinositol phosphate kinase activity	-6.11206693793469
	GO:0042625	ATPase-coupled ion transmembrane transporter activity	-4.95051202972067	GO:0051787	misfolded protein binding	-5.66292263177304	GO:0004521	endoribonuclease activity	-6.1903995297149	GO:0004708	MAP kinase kinase activity	-6.11206693793469
	GO:0004843	thiol-dependent ubiquitin-specific protease activity	-4.84869522183366	GO:0000981	DNA-binding transcription factor activity	0.00349482606565839	GO:0005547	phosphatidylinositol-3	5-trisphosphate binding	GO:0017025	TBP-class protein binding	-6.06433982599747
	GO:0032454	histone demethylase activity (H3-K9 specific)	-4.84418872689373	GO:0031593	polyubiquitin modification-dependent protein binding	-5.64936740856775	GO:0015924	mannosyl-oligosaccharide mannosidase activity	-6.14106023167551	GO:0050321	tau-protein kinase activity	-6.06433982599747
	GO:1905394	retromer complex binding	-4.84360999498313	GO:0008318	protein prenyltransferase activity	-5.59616489615291	GO:0061665	SUMO ligase activity	-6.14106023167551	GO:0003746	translation elongation factor activity	-6.05046505886067
	GO:0046978	TAP1 binding	-4.84360999498313	GO:0004571	mannosyl-oligosaccharide 1	0.00371207263677503	GO:0016671	oxidoreductase activity	disulfide as acceptor	GO:0031593	polyubiquitin modification-dependent protein binding	-5.97504397856605
	GO:0071208	histone pre-mRNA DCP binding	-4.84360999498313	GO:1990247	N6-methyladenosine-containing RNA binding	-5.59616489615291	GO:0051864	histone demethylase activity (H3-K36 specific)	-6.14106023167551	GO:0051117	ATPase binding	-5.89783310301567
	GO:0046979	TAP2 binding	-4.84360999498313	GO:0030544	Hsp70 protein binding	-5.59220151191238	GO:0046983	protein dimerization activity	-6.0802110806566	GO:0043531	ADP binding	-5.8856245671767
	GO:0001847	opsonin receptor activity	-4.84360999498313	GO:0140296	general transcription initiation factor binding	-5.59220151191238	GO:0032794	GTPase activating protein binding	-6.03906115957775	GO:0097472	cyclin-dependent protein kinase activity	-5.87042324995957
	GO:1903135	cupric ion binding	-4.84360999498313	GO:0016763	transferase activity	0.00378221974537442	GO:0016307	phosphatidylinositol phosphate kinase activity	-6.03906115957775	GO:0050662	coenzyme binding	-5.80391813305567
	GO:0046977	TAP binding	-4.84360999498313	GO:0051213	dioxygenase activity	-5.5192214968682	GO:0032183	SUMO binding	-6.03906115957775	GO:0001098	basal transcription machinery binding	-5.76871383343458
	GO:0017124	SH3 domain binding	-4.81418573939822	GO:0035325	Toll-like receptor binding	-5.49707208510633	GO:0019211	phosphatase activator activity	-6.03906115957775	GO:0001099	basal RNA polymerase II transcription machinery binding	-5.76871383343458
	GO:0019789	SUMO transferase activity	-4.80238173246147	GO:0106019	phosphatidylinositol-4	0.00409875469183808	GO:0004708	MAP kinase kinase activity	-6.03906115957775	GO:0017056	structural constituent of nuclear pore	-5.74883753637986
	GO:0101005	ubiquitinyl hydrolase activity	-4.76482936920377	GO:0072542	protein phosphatase activator activity	-5.49707208510633	GO:0140223	general transcription initiation factor activity	-5.97094829562166	GO:0052866	phosphatidylinositol phosphate phosphatase activity	-5.74883753637986
	GO:0036459	thiol-dependent ubiquitinyl hydrolase activity	-4.76482936920377	GO:0052744	phosphatidylinositol monophosphate phosphatase activity	-5.49707208510633	GO:0070182	DNA polymerase binding	-5.97094829562166	GO:0001103	RNA polymerase II repressing transcription factor binding	-5.72890867110722
	GO:0016896	exoribonuclease activity	0.00855042809571177	GO:0043023	ribosomal large subunit binding	-5.49707208510633	GO:0070300	phosphatidic acid binding	-5.97094829562166	GO:0044769	ATPase activity	rotational mechanism
	GO:0031490	chromatin DNA binding	-4.71828707173573	GO:0001103	RNA polymerase II repressing transcription factor binding	-5.49658954574095	GO:0051087	chaperone binding	-5.9249267002658	GO:0061578	Lys63-specific deubiquitinase activity	-5.70394633823025
	GO:0043047	single-stranded telomeric DNA binding	-4.70421651315026	GO:0019213	deacetylase activity	-5.41197558979744	GO:0016853	isomerase activity	-5.88208685428071	GO:0061980	regulatory RNA binding	-5.65359289613676
	GO:0016668	oxidoreductase activity	NAD(P) as acceptor	GO:0008474	palmitoyl-(protein) hydrolase activity	-5.41138407211822	GO:0016891	endoribonuclease activity	0.00311573899227595	GO:0008139	nuclear localization sequence binding	-5.64383268441129
	GO:0061578	Lys63-specific deubiquitinase activity	-4.70421651315026	GO:0098599	palmitoyl hydrolase activity	-5.41138407211822	GO:0070566	adenylyltransferase activity	-5.7712889181932	GO:0008138	protein tyrosine/serine/threonine phosphatase activity	-5.62109889209003
	GO:0008234	cysteine-type peptidase activity	-4.62847726636581	GO:0098505	G-rich strand telomeric DNA binding	-5.41138407211822	GO:0046332	SMAD binding	-5.73433695149249	GO:0001046	core promoter sequence-specific DNA binding	-5.62109889209003
	GO:0005086	ARF guanyl-nucleotide exchange factor activity	-4.610362750685	GO:0043175	RNA polymerase core enzyme binding	-5.39614420026372	GO:0001221	transcription cofactor binding	-5.70456036350389	GO:0051721	protein phosphatase 2A binding	-5.57708905833642
	GO:0070300	phosphatidic acid binding	-4.610362750685	GO:0044390	ubiquitin-like protein conjugating enzyme binding	-5.37724115345624	GO:0016538	cyclin-dependent protein serine/threonine kinase regulator activity	-5.67279763242112	GO:0004298	threonine-type endopeptidase activity	-5.56349518640624
	GO:0070513	death domain binding	-4.58960783125188	GO:0022884	macromolecule transmembrane transporter activity	-5.35919554925299	GO:1990841	promoter-specific chromatin binding	-5.67279763242112	GO:0070003	threonine-type peptidase activity	-5.56349518640624
	GO:0008190	eukaryotic initiation factor 4E binding	-4.58960783125188	GO:0101005	ubiquitinyl hydrolase activity	-5.33841542090199	GO:0005080	protein kinase C binding	-5.66725911195423	GO:0046983	protein dimerization activity	-5.55420051066241
	GO:0098505	G-rich strand telomeric DNA binding	-4.58960783125188	GO:0036459	thiol-dependent ubiquitinyl hydrolase activity	-5.33841542090199	GO:0052866	phosphatidylinositol phosphate phosphatase activity	-5.65598688950841	GO:0004521	endoribonuclease activity	-5.52932529293993
	GO:0003684	damaged DNA binding	-4.58142992477777	GO:0097472	cyclin-dependent protein kinase activity	-5.31289498086392	GO:0043047	single-stranded telomeric DNA binding	-5.64345526022034	GO:0046975	histone methyltransferase activity (H3-K36 specific)	-5.50620324572083
	GO:0019788	NEDD8 transferase activity	-4.54831893427027	GO:0051879	Hsp90 protein binding	-5.17787424311927	GO:0004596	peptide alpha-N-acetyltransferase activity	-5.64345526022034	GO:0030619	U1 snRNA binding	-5.50620324572083
	GO:0070883	pre-miRNA binding	-4.54831893427027	GO:0031624	ubiquitin conjugating enzyme binding	-5.17438843590138	GO:0044769	ATPase activity	rotational mechanism	GO:0050815	phosphoserine residue binding	-5.50620324572083
	GO:0070087	chromo shadow domain binding	-4.54831893427027	GO:1990380	Lys48-specific deubiquitinase activity	-5.0732107326791	GO:0004519	endonuclease activity	-5.54369978867322	GO:0017169	CDP-alcohol phosphatidyltransferase activity	-5.50620324572083
	GO:1901981	phosphatidylinositol phosphate binding	-4.53024707263615	GO:0140318	protein transporter activity	-5.05861315514057	GO:0001784	phosphotyrosine residue binding	-5.54113737728459	GO:0034046	poly(G) binding	-5.50620324572083
	GO:0051059	NF-kappaB binding	-4.52297794802113	GO:0008320	protein transmembrane transporter activity	-5.05861315514057	GO:0001046	core promoter sequence-specific DNA binding	-5.50210073662575	GO:0004706	JUN kinase kinase kinase activity	-5.50620324572083
	GO:0035035	histone acetyltransferase binding	-4.52297794802113	GO:0004519	endonuclease activity	-5.02789826637531	GO:0019789	SUMO transferase activity	-5.48335642936437	GO:0099122	RNA polymerase II C-terminal domain binding	-5.50620324572083
	GO:0070990	snRNP binding	-4.52090842667698	GO:0016853	isomerase activity	-5.01907363160114	GO:0004298	threonine-type endopeptidase activity	-5.48335642936437	GO:0003755	peptidyl-prolyl cis-trans isomerase activity	-5.44479796936153
	GO:0097027	ubiquitin-protein transferase activator activity	-4.52090842667698	GO:0016879	ligase activity	0.00661205914481541	GO:0070003	threonine-type peptidase activity	-5.48335642936437	GO:0004693	cyclin-dependent protein serine/threonine kinase activity	-5.43193515363138
	GO:0034046	poly(G) binding	-4.52090842667698	GO:0048156	tau protein binding	-5.01886015399147	GO:0051721	protein phosphatase 2A binding	-5.47746652872423	GO:0003690	double-stranded DNA binding	-5.38150868493779
	GO:0008526	phosphatidylinositol transfer activity	-4.52090842667698	GO:0051540	metal cluster binding	-4.95710318245456	GO:0042803	protein homodimerization activity	-5.46931493208937	GO:0101005	ubiquitinyl hydrolase activity	-5.36952255754792
	GO:0060090	molecular adaptor activity	-4.50894386194375	GO:0051536	iron-sulfur cluster binding	-4.95710318245456	GO:0043008	ATP-dependent protein binding	-5.45849394338438	GO:0036459	thiol-dependent ubiquitinyl hydrolase activity	-5.36952255754792
	GO:0140296	general transcription initiation factor binding	-4.49616590862902	GO:0016896	exoribonuclease activity	0.00709116277871344	GO:0046975	histone methyltransferase activity (H3-K36 specific)	-5.45849394338438	GO:0051787	misfolded protein binding	-5.29610328897395
	GO:0016811	hydrolase activity	in linear amides	GO:0048487	beta-tubulin binding	-4.85626057189337	GO:0030619	U1 snRNA binding	-5.45849394338438	GO:0042974	retinoic acid receptor binding	-5.29610328897395
	GO:0005123	death receptor binding	-4.41998378570651	GO:0043531	ADP binding	-4.85626057189337	GO:0050815	phosphoserine residue binding	-5.45849394338438	GO:0032266	phosphatidylinositol-3-phosphate binding	-5.26922277186867
	GO:0030275	LRR domain binding	-4.41998378570651	GO:0016504	peptidase activator activity	-4.85626057189337	GO:0017169	CDP-alcohol phosphatidyltransferase activity	-5.45849394338438	GO:0008234	cysteine-type peptidase activity	-5.17104360315773
	GO:0046965	retinoid X receptor binding	-4.41998378570651	GO:0004596	peptide alpha-N-acetyltransferase activity	-4.85219020749157	GO:0097027	ubiquitin-protein transferase activator activity	-5.45849394338438	GO:0031490	chromatin DNA binding	-5.16768016935648
	GO:0016763	transferase activity	0.0121483745993324	GO:0004438	phosphatidylinositol-3-phosphatase activity	-4.85219020749157	GO:0034046	poly(G) binding	-5.45849394338438	GO:0016417	S-acyltransferase activity	-5.15926530435772
	GO:0004540	ribonuclease activity	-4.38619065271077	GO:0004693	cyclin-dependent protein serine/threonine kinase activity	-4.84955804811465	GO:0008432	JUN kinase binding	-5.45849394338438	GO:0001094	TFIID-class transcription factor complex binding	-5.09533229311902
	GO:0030742	GTP-dependent protein binding	-4.32596019350953	GO:0000993	RNA polymerase II complex binding	-4.83469582519182	GO:0030881	beta-2-microglobulin binding	-5.45849394338438	GO:0005049	nuclear export signal receptor activity	-5.09533229311902
	GO:0016411	acylglycerol O-acyltransferase activity	-4.32596019350953	GO:0009055	electron transfer activity	-4.82515498885527	GO:0004706	JUN kinase kinase kinase activity	-5.45849394338438	GO:0140312	cargo adaptor activity	-5.09533229311902
	GO:0001098	basal transcription machinery binding	-4.29251207175117	GO:1901981	phosphatidylinositol phosphate binding	-4.79652326314084	GO:0010997	anaphase-promoting complex binding	-5.45849394338438	GO:0043560	insulin receptor substrate binding	-5.09533229311902
	GO:0001099	basal RNA polymerase II transcription machinery binding	-4.29251207175117	GO:0005167	neurotrophin TRK receptor binding	-4.7965004618236	GO:0099122	RNA polymerase II C-terminal domain binding	-5.45849394338438	GO:0070181	small ribosomal subunit rRNA binding	-5.09533229311902
	GO:0043175	RNA polymerase core enzyme binding	-4.27147443826011	GO:0005168	neurotrophin TRKA receptor binding	-4.7965004618236	GO:0001227	DNA-binding transcription repressor activity	0.004441397049764	GO:0019213	deacetylase activity	-5.08359787235742
	GO:0042809	vitamin D receptor binding	-4.23230404746518	GO:0070883	pre-miRNA binding	-4.7965004618236	GO:0001217	DNA-binding transcription repressor activity	-5.41678630118245	GO:0004715	non-membrane spanning protein tyrosine kinase activity	-5.08359787235742
	GO:0015037	peptide disulfide oxidoreductase activity	-4.23230404746518	GO:0070087	chromo shadow domain binding	-4.7965004618236	GO:0043565	sequence-specific DNA binding	-5.370262332848	GO:0051539	4 iron	0.00625416583838818
	GO:0005092	GDP-dissociation inhibitor activity	-4.23230404746518	GO:0016655	oxidoreductase activity	quinone or similar compound as acceptor	GO:0051059	NF-kappaB binding	-5.33856243133961	GO:0015036	disulfide oxidoreductase activity	-5.07450750312694
	GO:0017048	Rho GTPase binding	-4.22615706011672	GO:0046933	proton-transporting ATP synthase activity	0.00853245611291704	GO:0043539	protein serine/threonine kinase activator activity	-5.33856243133961	GO:0051213	dioxygenase activity	-5.04391831293014
	GO:0030145	manganese ion binding	-4.21300620393378	GO:0004549	tRNA-specific ribonuclease activity	-4.76387802071647	GO:0030544	Hsp70 protein binding	-5.33192121777772	GO:0046933	proton-transporting ATP synthase activity	0.00671988879698359
	GO:0035591	signaling adaptor activity	-4.16824874442068	GO:0035173	histone kinase activity	-4.76387802071647	GO:0032266	phosphatidylinositol-3-phosphate binding	-5.16248569701	GO:0004724	magnesium-dependent protein serine/threonine phosphatase activity	-5.00268367265192
	GO:0030332	cyclin binding	-4.14623735199678	GO:0051010	microtubule plus-end binding	-4.76387802071647	GO:0019003	GDP binding	-5.08971587393896	GO:0051010	microtubule plus-end binding	-5.00268367265192
	GO:0000981	DNA-binding transcription factor activity	0.0161618635547041	GO:0046965	retinoid X receptor binding	-4.76387802071647	GO:0140104	molecular carrier activity	-5.04073120860383	GO:0080025	phosphatidylinositol-3	0.00672062769142091
	GO:0008157	protein phosphatase 1 binding	-4.12122177036449	GO:0016417	S-acyltransferase activity	-4.72822470871279	GO:0005049	nuclear export signal receptor activity	-5.04073120860383	GO:0005338	nucleotide-sugar transmembrane transporter activity	-4.99105341426109
	GO:0030371	translation repressor activity	-4.108887729003	GO:0005484	SNAP receptor activity	-4.72822470871279	GO:0140312	cargo adaptor activity	-5.04073120860383	GO:0052745	inositol phosphate phosphatase activity	-4.99105341426109
	GO:0048487	beta-tubulin binding	-4.09378963094635	GO:0004579	dolichyl-diphosphooligosaccharide-protein glycotransferase activity	-4.70863654362358	GO:0001016	RNA polymerase III regulatory region DNA binding	-5.04073120860383	GO:1990841	promoter-specific chromatin binding	-4.92609788425225
	GO:0043531	ADP binding	-4.09378963094635	GO:0017162	aryl hydrocarbon receptor binding	-4.70863654362358	GO:0043560	insulin receptor substrate binding	-5.04073120860383	GO:0001221	transcription cofactor binding	-4.8984340407012
	GO:0043022	ribosome binding	-4.08479833761307	GO:0033170	protein-DNA loading ATPase activity	-4.70863654362358	GO:0070181	small ribosomal subunit rRNA binding	-5.04073120860383	GO:0036002	pre-mRNA binding	-4.8984340407012
	GO:0042803	protein homodimerization activity	-4.08466130515829	GO:0003689	DNA clamp loader activity	-4.70863654362358	GO:0042169	SH2 domain binding	-4.99411203633128	GO:0019208	phosphatase regulator activity	-4.88832073568869
	GO:0004652	polynucleotide adenylyltransferase activity	-4.04911066998006	GO:0047372	acylglycerol lipase activity	-4.70863654362358	GO:0016811	hydrolase activity	in linear amides	GO:0017048	Rho GTPase binding	-4.87019921750058
	GO:0004535	poly(A)-specific ribonuclease activity	-4.04911066998006	GO:0004439	phosphatidylinositol-4	0.00901706357765553	GO:0015036	disulfide oxidoreductase activity	-4.9673308710611	GO:0015605	organophosphate ester transmembrane transporter activity	-4.85287959121283
	GO:0008187	poly-pyrimidine tract binding	-4.00685117517898	GO:0003691	double-stranded telomeric DNA binding	-4.70863654362358	GO:0051879	Hsp90 protein binding	-4.9673308710611	GO:0004843	thiol-dependent ubiquitin-specific protease activity	-4.8504664794168
	GO:0004532	exoribonuclease activity	-3.99340357511848	GO:0008187	poly-pyrimidine tract binding	-4.62341185003232	GO:0008234	cysteine-type peptidase activity	-4.94084712291382	GO:0031492	nucleosomal DNA binding	-4.8368722874933
	GO:0051879	Hsp90 protein binding	-3.99340357511848	GO:0044212	transcription regulatory region DNA binding	-4.61399333642094	GO:0004724	magnesium-dependent protein serine/threonine phosphatase activity	-4.93480769057984	GO:0016308	1-phosphatidylinositol-4-phosphate 5-kinase activity	-4.81772748865478
	GO:0030295	protein kinase activator activity	-3.96676766410985	GO:0016651	oxidoreductase activity	0.0102020196552718	GO:0070628	proteasome binding	-4.93480769057984	GO:0008318	protein prenyltransferase activity	-4.81772748865478
	GO:0004683	calmodulin-dependent protein kinase activity	-3.93797916339729	GO:0004843	thiol-dependent ubiquitin-specific protease activity	-4.57161454351916	GO:0051010	microtubule plus-end binding	-4.93480769057984	GO:0004571	mannosyl-oligosaccharide 1	0.00808513984986614
	GO:0002039	p53 binding	-3.93499593219277	GO:0042803	protein homodimerization activity	-4.56321979569508	GO:0001098	basal transcription machinery binding	-4.91055508656491	GO:0008312	7S RNA binding	-4.81772748865478
	GO:0032561	guanyl ribonucleotide binding	-3.93133813114355	GO:0001067	regulatory region nucleic acid binding	-4.53114607471046	GO:0001099	basal RNA polymerase II transcription machinery binding	-4.91055508656491	GO:1990247	N6-methyladenosine-containing RNA binding	-4.81772748865478
	GO:0019001	guanyl nucleotide binding	-3.93133813114355	GO:0016505	peptidase activator activity involved in apoptotic process	-4.52741717237689	GO:0008187	poly-pyrimidine tract binding	-4.82725434181855	GO:0042803	protein homodimerization activity	-4.79261253300542
	GO:0008353	RNA polymerase II CTD heptapeptide repeat kinase activity	-3.91534300363126	GO:0003887	DNA-directed DNA polymerase activity	-4.52161585475753	GO:0048487	beta-tubulin binding	-4.7922850629125	GO:0005543	phospholipid binding	-4.78268029753892
	GO:0097602	cullin family protein binding	-3.91534300363126	GO:0035925	mRNA 3'-UTR AU-rich region binding	-4.52161585475753	GO:0043531	ADP binding	-4.7922850629125	GO:0016891	endoribonuclease activity	0.00864521593622383
	GO:0015035	protein disulfide oxidoreductase activity	-3.89915072166359	GO:0052745	inositol phosphate phosphatase activity	-4.48039315393247	GO:0070568	guanylyltransferase activity	-4.77598424347525	GO:0070273	phosphatidylinositol-4-phosphate binding	-4.75074918199529
	GO:0043522	leucine zipper domain binding	-3.87359864540176	GO:0060090	molecular adaptor activity	-4.43100370486923	GO:0016308	1-phosphatidylinositol-4-phosphate 5-kinase activity	-4.77598424347525	GO:0048156	tau protein binding	-4.73831663587695
	GO:0043560	insulin receptor substrate binding	-3.87359864540176	GO:0019888	protein phosphatase regulator activity	-4.40481386941004	GO:0016842	amidine-lyase activity	-4.77598424347525	GO:0001784	phosphotyrosine residue binding	-4.71268898439471
	GO:0008525	phosphatidylcholine transporter activity	-3.87359864540176	GO:0004298	threonine-type endopeptidase activity	-4.34077248093516	GO:0004571	mannosyl-oligosaccharide 1	0.00842978304403888	GO:0016877	ligase activity	0.00898059640201836
	GO:0070181	small ribosomal subunit rRNA binding	-3.87359864540176	GO:0070003	threonine-type peptidase activity	-4.34077248093516	GO:0008312	7S RNA binding	-4.77598424347525	GO:0070577	lysine-acetylated histone binding	-4.59023652741592
	GO:0097718	disordered domain specific binding	-3.8002451457712	GO:0015036	disulfide oxidoreductase activity	-4.31956041597598	GO:1990247	N6-methyladenosine-containing RNA binding	-4.77598424347525	GO:0140033	acetylation-dependent protein binding	-4.59023652741592
	GO:0016417	S-acyltransferase activity	-3.8002451457712	GO:0030145	manganese ion binding	-4.27470338103282	GO:0030371	translation repressor activity	-4.7715402590841	GO:0070300	phosphatidic acid binding	-4.59023652741592
	GO:0140101	catalytic activity	0.0237689930733253	GO:0036002	pre-mRNA binding	-4.26422513183793	GO:0043325	phosphatidylinositol-3	0.00944210550242213	GO:0030544	Hsp70 protein binding	-4.54957317012646
	GO:0004709	MAP kinase kinase kinase activity	-3.72782497266098	GO:0017048	Rho GTPase binding	-4.23542458774018	GO:0030145	manganese ion binding	-4.65859428475196	GO:0031624	ubiquitin conjugating enzyme binding	-4.53184254872185
	GO:0035925	mRNA 3'-UTR AU-rich region binding	-3.72782497266098	GO:0140104	molecular carrier activity	-4.22028415302754	GO:0017048	Rho GTPase binding	-4.65157557561245	GO:0008190	eukaryotic initiation factor 4E binding	-4.49373203700315
	GO:0015924	mannosyl-oligosaccharide mannosidase activity	-3.71195898657513	GO:0050786	RAGE receptor binding	-4.22028415302754	GO:0050321	tau-protein kinase activity	-4.63854873427882	GO:0008474	palmitoyl-(protein) hydrolase activity	-4.49373203700315
	GO:0061665	SUMO ligase activity	-3.71195898657513	GO:0070411	I-SMAD binding	-4.22028415302754	GO:0048156	tau protein binding	-4.63027818041846	GO:0008641	ubiquitin-like modifier activating enzyme activity	-4.49373203700315
	GO:0035612	AP-2 adaptor complex binding	-3.71195898657513	GO:0140312	cargo adaptor activity	-4.22028415302754	GO:0016706	2-oxoglutarate-dependent dioxygenase activity	-4.63027818041846	GO:0098599	palmitoyl hydrolase activity	-4.49373203700315
	GO:0016671	oxidoreductase activity	disulfide as acceptor	GO:0031996	thioesterase binding	-4.22028415302754	GO:0000980	RNA polymerase II distal enhancer sequence-specific DNA binding	-4.58446432544797	GO:0035615	clathrin adaptor activity	-4.49373203700315
	GO:0051864	histone demethylase activity (H3-K36 specific)	-3.71195898657513	GO:0043560	insulin receptor substrate binding	-4.22028415302754	GO:0034458	3'-5' RNA helicase activity	-4.52165383184326	GO:0016881	acid-amino acid ligase activity	-4.4933285536964
	GO:0009931	calcium-dependent protein serine/threonine kinase activity	-3.71195898657513	GO:0008097	5S rRNA binding	-4.22028415302754	GO:0003746	translation elongation factor activity	-4.52165383184326	GO:0032794	GTPase activating protein binding	-4.4933285536964
	GO:0005080	protein kinase C binding	-3.71176423267595	GO:0032356	oxidized DNA binding	-4.22028415302754	GO:0046875	ephrin receptor binding	-4.50107557492946	GO:0032183	SUMO binding	-4.4933285536964
	GO:0052742	phosphatidylinositol kinase activity	-3.70832291898132	GO:0070181	small ribosomal subunit rRNA binding	-4.22028415302754	GO:0016829	lyase activity	-4.46260446374675	GO:0000400	four-way junction DNA binding	-4.4933285536964
	GO:0016307	phosphatidylinositol phosphate kinase activity	-3.70832291898132	GO:0001046	core promoter sequence-specific DNA binding	-4.2149098303416	GO:0030331	estrogen receptor binding	-4.44761953096327	GO:0016811	hydrolase activity	in linear amides
	GO:0032183	SUMO binding	-3.70832291898132	GO:0052742	phosphatidylinositol kinase activity	-4.21303585964467	GO:0003755	peptidyl-prolyl cis-trans isomerase activity	-4.44761953096327	GO:0035325	Toll-like receptor binding	-4.44398787179824
	GO:0005545	1-phosphatidylinositol binding	-3.70832291898132	GO:1990404	protein ADP-ribosylase activity	-4.21303585964467	GO:0008190	eukaryotic initiation factor 4E binding	-4.44500607919732	GO:0034450	ubiquitin-ubiquitin ligase activity	-4.44398787179824
	GO:0005521	lamin binding	-3.70832291898132	GO:0032794	GTPase activating protein binding	-4.21303585964467	GO:0008474	palmitoyl-(protein) hydrolase activity	-4.44500607919732	GO:0035613	RNA stem-loop binding	-4.44398787179824
	GO:0017049	GTP-Rho binding	-3.68725514641551	GO:0016307	phosphatidylinositol phosphate kinase activity	-4.21303585964467	GO:0098599	palmitoyl hydrolase activity	-4.44500607919732	GO:0106019	phosphatidylinositol-4	0.0117489915007584
	GO:0000175	3'-5'-exoribonuclease activity	-3.68722595599256	GO:0008656	cysteine-type endopeptidase activator activity involved in apoptotic process	-4.21303585964467	GO:0016303	1-phosphatidylinositol-3-kinase activity	-4.44500607919732	GO:0000340	RNA 7-methylguanosine cap binding	-4.44398787179824
	GO:0043621	protein self-association	-3.66207453803711	GO:0005521	lamin binding	-4.21303585964467	GO:0098505	G-rich strand telomeric DNA binding	-4.44500607919732	GO:0097617	annealing activity	-4.44398787179824
	GO:0030674	protein binding	0.0262461550905218	GO:1904680	peptide transmembrane transporter activity	-4.20520060449844	GO:0000014	single-stranded DNA endodeoxyribonuclease activity	-4.44500607919732	GO:0000217	DNA secondary structure binding	-4.41992823881139
	GO:0016802	trialkylsulfonium hydrolase activity	-3.63250321031956	GO:0031369	translation initiation factor binding	-4.20520060449844	GO:0004576	oligosaccharyl transferase activity	-4.44500607919732	GO:0035035	histone acetyltransferase binding	-4.35216554599586
	GO:0004534	5'-3' exoribonuclease activity	-3.63250321031956	GO:0030291	protein serine/threonine kinase inhibitor activity	-4.20520060449844	GO:0070016	armadillo repeat domain binding	-4.44500607919732	GO:0043539	protein serine/threonine kinase activator activity	-4.35216554599586
	GO:0000026	alpha-1	0.0264498918291975	GO:0016676	oxidoreductase activity	oxygen as acceptor	GO:0035615	clathrin adaptor activity	-4.44500607919732	GO:0016627	oxidoreductase activity	0.0135382802853265
	GO:0004677	DNA-dependent protein kinase activity	-3.63250321031956	GO:0004129	cytochrome-c oxidase activity	-4.18993445400333	GO:0052742	phosphatidylinositol kinase activity	-4.43124005472022	GO:0032813	tumor necrosis factor receptor superfamily binding	-4.26617601358784
	GO:0015433	ATPase-coupled peptide antigen transmembrane transporter activity	-3.63250321031956	GO:0015002	heme-copper terminal oxidase activity	-4.18993445400333	GO:0016881	acid-amino acid ligase activity	-4.43124005472022	GO:0016859	cis-trans isomerase activity	-4.26617601358784
	GO:0030614	oxidoreductase activity	disulfide as acceptor	GO:0000175	3'-5'-exoribonuclease activity	-4.12775153753389	GO:0035259	glucocorticoid receptor binding	-4.43124005472022	GO:0004519	endonuclease activity	-4.23495847156106
	GO:0047192	1-alkylglycerophosphocholine O-acetyltransferase activity	-3.63250321031956	GO:0000979	RNA polymerase II core promoter sequence-specific DNA binding	-4.12775153753389	GO:0000400	four-way junction DNA binding	-4.43124005472022	GO:0060090	molecular adaptor activity	-4.23328936532009
	GO:0070137	ubiquitin-like protein-specific endopeptidase activity	-3.63250321031956	GO:0015605	organophosphate ester transmembrane transporter activity	-4.06581565906054	GO:0044390	ubiquitin-like protein conjugating enzyme binding	-4.43098524264385	GO:0035925	mRNA 3'-UTR AU-rich region binding	-4.17392610326424
	GO:0070138	ubiquitin-like protein-specific isopeptidase activity	-3.63250321031956	GO:0016830	carbon-carbon lyase activity	-4.06414019684552	GO:0016208	AMP binding	-4.38850415837022	GO:0005484	SNAP receptor activity	-4.15203397348451
	GO:0071209	U7 snRNA binding	-3.63250321031956	GO:0043008	ATP-dependent protein binding	-4.01638972798972	GO:0106019	phosphatidylinositol-4	0.0124192926279485	GO:0046982	protein heterodimerization activity	-4.14484768427995
	GO:0009041	uridylate kinase activity	-3.63250321031956	GO:0046975	histone methyltransferase activity (H3-K36 specific)	-4.01638972798972	GO:0072542	protein phosphatase activator activity	-4.38850415837022	GO:0051998	protein carboxyl O-methyltransferase activity	-4.12930899461207
	GO:0070140	SUMO-specific isopeptidase activity	-3.63250321031956	GO:0000405	bubble DNA binding	-4.01638972798972	GO:0000340	RNA 7-methylguanosine cap binding	-4.38850415837022	GO:0032552	deoxyribonucleotide binding	-4.12930899461207
	GO:0016672	oxidoreductase activity	quinone or similar compound as acceptor	GO:0030619	U1 snRNA binding	-4.01638972798972	GO:0004652	polynucleotide adenylyltransferase activity	-4.38850415837022	GO:0010340	carboxyl-O-methyltransferase activity	-4.12930899461207
	GO:0033149	FFAT motif binding	-3.63250321031956	GO:0097027	ubiquitin-protein transferase activator activity	-4.01638972798972	GO:0004535	poly(A)-specific ribonuclease activity	-4.38850415837022	GO:0003916	DNA topoisomerase activity	-4.12930899461207
	GO:0070139	SUMO-specific endopeptidase activity	-3.63250321031956	GO:0034046	poly(G) binding	-4.01638972798972	GO:0031434	mitogen-activated protein kinase kinase binding	-4.38850415837022	GO:0019103	pyrimidine nucleotide binding	-4.12930899461207
	GO:0030613	oxidoreductase activity	0.0264498918291975	GO:0034596	phosphatidylinositol phosphate 4-phosphatase activity	-4.01638972798972	GO:0000217	DNA secondary structure binding	-4.34430615228204	GO:0070883	pre-miRNA binding	-4.12930899461207
	GO:0106140	P-TEFb complex binding	-3.63250321031956	GO:0030881	beta-2-microglobulin binding	-4.01638972798972	GO:0003688	DNA replication origin binding	-4.34430615228204	GO:0034511	U3 snoRNA binding	-4.12930899461207
	GO:0004013	adenosylhomocysteinase activity	-3.63250321031956	GO:0097602	cullin family protein binding	-4.01120834196542	GO:0000030	mannosyltransferase activity	-4.26967741680561	GO:0097100	supercoiled DNA binding	-4.12930899461207
	GO:0031997	N-terminal myristoylation domain binding	-3.63250321031956	GO:0004661	protein geranylgeranyltransferase activity	-3.99690681821812	GO:0000979	RNA polymerase II core promoter sequence-specific DNA binding	-4.2502342338656	GO:0009008	DNA-methyltransferase activity	-4.12930899461207
	GO:0046982	protein heterodimerization activity	-3.60610592951217	GO:0016929	SUMO-specific protease activity	-3.99690681821812	GO:0031593	polyubiquitin modification-dependent protein binding	-4.22448973856645	GO:0070087	chromo shadow domain binding	-4.12930899461207
	GO:0004693	cyclin-dependent protein serine/threonine kinase activity	-3.59200419931456	GO:0042799	histone methyltransferase activity (H4-K20 specific)	-3.99690681821812	GO:0005543	phospholipid binding	-4.19491141649581	GO:0015932	nucleobase-containing compound transmembrane transporter activity	-4.07330558717328
	GO:0004723	calcium-dependent protein serine/threonine phosphatase activity	-3.57768880903356	GO:0031493	nucleosomal histone binding	-3.99690681821812	GO:0051537	2 iron	0.0150737562078984	GO:0008171	O-methyltransferase activity	-3.99810199064883
	GO:0015038	glutathione disulfide oxidoreductase activity	-3.57768880903356	GO:0003923	GPI-anchor transamidase activity	-3.99690681821812	GO:0019200	carbohydrate kinase activity	-4.19480004671152	GO:0070402	NADPH binding	-3.99523677589524
	GO:0016308	1-phosphatidylinositol-4-phosphate 5-kinase activity	-3.57768880903356	GO:0001875	lipopolysaccharide receptor activity	-3.99690681821812	GO:0016627	oxidoreductase activity	0.015204528736917	GO:1990380	Lys48-specific deubiquitinase activity	-3.99523677589524
	GO:0036435	K48-linked polyubiquitin modification-dependent protein binding	-3.57768880903356	GO:0034513	box H/ACA snoRNA binding	-3.99690681821812	GO:0019213	deacetylase activity	-4.16333564774018	GO:0017160	Ral GTPase binding	-3.99523677589524
	GO:0008318	protein prenyltransferase activity	-3.57768880903356	GO:0035515	oxidative RNA demethylase activity	-3.99690681821812	GO:0004715	non-membrane spanning protein tyrosine kinase activity	-4.16333564774018	GO:0001056	RNA polymerase III activity	-3.99523677589524
	GO:0070569	uridylyltransferase activity	-3.57768880903356	GO:0098519	nucleotide phosphatase activity	0.0183723801996222	GO:0000987	proximal promoter sequence-specific DNA binding	-4.15478090964757	GO:0001222	transcription corepressor binding	-3.99523677589524
	GO:0035184	histone threonine kinase activity	-3.57768880903356	GO:0030620	U2 snRNA binding	-3.99690681821812	GO:0035326	enhancer binding	-4.12608025880493	GO:0017136	NAD-dependent histone deacetylase activity	-3.99523677589524
	GO:0004571	mannosyl-oligosaccharide 1	0.0279401988250935	GO:0048273	mitogen-activated protein kinase p38 binding	-3.99690681821812	GO:0003899	DNA-directed 5'-3' RNA polymerase activity	-4.11323393307132	GO:0005088	Ras guanyl-nucleotide exchange factor activity	-3.97915063575672
	GO:0097322	7SK snRNA binding	-3.57768880903356	GO:0045569	TRAIL binding	-3.99690681821812	GO:0035925	mRNA 3'-UTR AU-rich region binding	-4.09769037052455	GO:0008187	poly-pyrimidine tract binding	-3.97654476057779
	GO:1990247	N6-methyladenosine-containing RNA binding	-3.57768880903356	GO:0003950	NAD+ ADP-ribosyltransferase activity	-3.96222650563957	GO:1990446	U1 snRNP binding	-4.09353112218378	GO:1901567	fatty acid derivative binding	-3.96419993082266
	GO:0004711	ribosomal protein S6 kinase activity	-3.57768880903356	GO:0046875	ephrin receptor binding	-3.96222650563957	GO:0055105	ubiquitin-protein transferase inhibitor activity	-4.09353112218378	GO:0043175	RNA polymerase core enzyme binding	-3.92129583288443
	GO:0008173	RNA methyltransferase activity	-3.54509686857192	GO:0016877	ligase activity	0.0192648920423645	GO:0051998	protein carboxyl O-methyltransferase activity	-4.09353112218378	GO:0004596	peptide alpha-N-acetyltransferase activity	-3.90764810749176
	GO:0000993	RNA polymerase II complex binding	-3.52546293671383	GO:0016893	endonuclease activity	0.0201665537997655	GO:0032552	deoxyribonucleotide binding	-4.09353112218378	GO:0016668	oxidoreductase activity	NAD(P) as acceptor
	GO:0060590	ATPase regulator activity	-3.51394909249908	GO:0003755	peptidyl-prolyl cis-trans isomerase activity	-3.90372979933495	GO:0010340	carboxyl-O-methyltransferase activity	-4.09353112218378	GO:0034595	phosphatidylinositol phosphate 5-phosphatase activity	-3.90764810749176
	GO:0042799	histone methyltransferase activity (H4-K20 specific)	-3.50632400470393	GO:0000340	RNA 7-methylguanosine cap binding	-3.90275425801243	GO:0003916	DNA topoisomerase activity	-4.09353112218378	GO:0004861	cyclin-dependent protein serine/threonine kinase inhibitor activity	-3.90764810749176
	GO:0015288	porin activity	-3.50632400470393	GO:0004652	polynucleotide adenylyltransferase activity	-3.90275425801243	GO:0019103	pyrimidine nucleotide binding	-4.09353112218378	GO:0017110	nucleoside-diphosphatase activity	-3.90764810749176
	GO:0035662	Toll-like receptor 4 binding	-3.50632400470393	GO:0008234	cysteine-type peptidase activity	-3.89157190598334	GO:0019237	centromeric DNA binding	-4.09353112218378	GO:0015165	pyrimidine nucleotide-sugar transmembrane transporter activity	-3.90764810749176
	GO:0047184	1-acylglycerophosphocholine O-acyltransferase activity	-3.50632400470393	GO:0043539	protein serine/threonine kinase activator activity	-3.87478729988788	GO:0070883	pre-miRNA binding	-4.09353112218378	GO:0034452	dynactin binding	-3.90764810749176
	GO:0043559	insulin binding	-3.50632400470393	GO:0015078	proton transmembrane transporter activity	-3.86045106849831	GO:0034511	U3 snoRNA binding	-4.09353112218378	GO:0061665	SUMO ligase activity	-3.90047204435192
	GO:0030628	pre-mRNA 3'-splice site binding	-3.50632400470393	GO:0042288	MHC class I protein binding	-3.85367539859162	GO:0097100	supercoiled DNA binding	-4.09353112218378	GO:0035612	AP-2 adaptor complex binding	-3.90047204435192
	GO:0000268	peroxisome targeting sequence binding	-3.50632400470393	GO:0032813	tumor necrosis factor receptor superfamily binding	-3.8273949370337	GO:0009008	DNA-methyltransferase activity	-4.09353112218378	GO:0017162	aryl hydrocarbon receptor binding	-3.90047204435192
	GO:0016426	tRNA (adenine) methyltransferase activity	-3.50632400470393	GO:0000980	RNA polymerase II distal enhancer sequence-specific DNA binding	-3.82476834373939	GO:0070087	chromo shadow domain binding	-4.09353112218378	GO:0000774	adenyl-nucleotide exchange factor activity	-3.90047204435192
	GO:0030976	thiamine pyrophosphate binding	-3.50632400470393	GO:1990841	promoter-specific chromatin binding	-3.79553819885067	GO:0097718	disordered domain specific binding	-4.0689889278602	GO:0071933	Arp2/3 complex binding	-3.90047204435192
	GO:0044547	DNA topoisomerase binding	-3.50632400470393	GO:0017025	TBP-class protein binding	-3.72768485036017	GO:0016417	S-acyltransferase activity	-4.0689889278602	GO:0016670	oxidoreductase activity	oxygen as acceptor
	GO:0033592	RNA strand annealing activity	-3.50632400470393	GO:0005158	insulin receptor binding	-3.72768485036017	GO:0035591	signaling adaptor activity	-4.06017640912859	GO:0047372	acylglycerol lipase activity	-3.90047204435192
	GO:0051434	BH3 domain binding	-3.50632400470393	GO:0046961	proton-transporting ATPase activity	0.0240484471914195	GO:0046914	transition metal ion binding	-3.98650872185358	GO:0004439	phosphatidylinositol-4	0.0202323586206904
	GO:0004904	interferon receptor activity	-3.50632400470393	GO:0005543	phospholipid binding	-3.70864730138638	GO:0017136	NAD-dependent histone deacetylase activity	-3.93890754901368	GO:0003691	double-stranded telomeric DNA binding	-3.90047204435192
	GO:0071558	histone demethylase activity (H3-K27 specific)	-3.50632400470393	GO:0008375	acetylglucosaminyltransferase activity	-3.69968896403317	GO:0070412	R-SMAD binding	-3.92816580644764	GO:0044212	transcription regulatory region DNA binding	-3.88676229390285
	GO:0004707	MAP kinase activity	-3.50025426170196	GO:0015037	peptide disulfide oxidoreductase activity	-3.67844132807165	GO:0008171	O-methyltransferase activity	-3.92816580644764	GO:0017116	single-stranded DNA helicase activity	-3.82635358794202
	GO:0031369	translation initiation factor binding	-3.48208595356492	GO:0017136	NAD-dependent histone deacetylase activity	-3.67844132807165	GO:0016776	phosphotransferase activity	0.0197228465819466	GO:0001091	RNA polymerase II general transcription initiation factor binding	-3.82635358794202
	GO:0003746	translation elongation factor activity	-3.472842326457	GO:0046983	protein dimerization activity	-3.64892531013165	GO:0030674	protein binding	0.0203430183248942	GO:0001067	regulatory region nucleic acid binding	-3.80386411379371
	GO:0001221	transcription cofactor binding	-3.44664015186712	GO:0016675	oxidoreductase activity	0.0266478405352358	GO:0004683	calmodulin-dependent protein kinase activity	-3.88736452237052	GO:0048365	Rac GTPase binding	-3.7858844858539
	GO:0016796	exonuclease activity	0.032117477880924	GO:0048365	Rac GTPase binding	-3.61202891248845	GO:0043425	bHLH transcription factor binding	-3.88736452237052	GO:0070566	adenylyltransferase activity	-3.78286178150336
	GO:0019209	kinase activator activity	-3.39004209195225	GO:0032357	oxidized purine DNA binding	-3.60367484739417	GO:0017091	AU-rich element binding	-3.88736452237052	GO:0030332	cyclin binding	-3.78286178150336
	GO:0004715	non-membrane spanning protein tyrosine kinase activity	-3.3890063271313	GO:0070513	death domain binding	-3.60367484739417	GO:0034595	phosphatidylinositol phosphate 5-phosphatase activity	-3.85795958840249	GO:0030371	translation repressor activity	-3.77617066074249
	GO:0019707	protein-cysteine S-acyltransferase activity	-3.38190701502097	GO:0008641	ubiquitin-like modifier activating enzyme activity	-3.60367484739417	GO:0061578	Lys63-specific deubiquitinase activity	-3.85795958840249	GO:0030331	estrogen receptor binding	-3.75436589462497
	GO:0019706	protein-cysteine S-palmitoyltransferase activity	-3.38190701502097	GO:0016303	1-phosphatidylinositol-3-kinase activity	-3.60367484739417	GO:0019206	nucleoside kinase activity	-3.85760209908427	GO:0071617	lysophospholipid acyltransferase activity	-3.66166785915563
	GO:0016409	palmitoyltransferase activity	-3.31640486445754	GO:0000014	single-stranded DNA endodeoxyribonuclease activity	-3.60367484739417	GO:0035612	AP-2 adaptor complex binding	-3.85760209908427	GO:0070628	proteasome binding	-3.66166785915563
	GO:0002020	protease binding	-3.30395940563907	GO:0004576	oligosaccharyl transferase activity	-3.60367484739417	GO:0004579	dolichyl-diphosphooligosaccharide-protein glycotransferase activity	-3.85760209908427	GO:0034979	NAD-dependent protein deacetylase activity	-3.66166785915563
	GO:0017025	TBP-class protein binding	-3.30061660802676	GO:0140035	ubiquitination-like modification-dependent protein binding	-3.60367484739417	GO:0017162	aryl hydrocarbon receptor binding	-3.85760209908427	GO:0035173	histone kinase activity	-3.66166785915563
	GO:0120014	phospholipid transfer activity	-3.30061660802676	GO:0070016	armadillo repeat domain binding	-3.60367484739417	GO:0033170	protein-DNA loading ATPase activity	-3.85760209908427	GO:0010314	phosphatidylinositol-5-phosphate binding	-3.66166785915563
	GO:0005548	phospholipid transporter activity	-3.29636413056538	GO:0035615	clathrin adaptor activity	-3.60367484739417	GO:0000774	adenyl-nucleotide exchange factor activity	-3.85760209908427	GO:0046965	retinoid X receptor binding	-3.66166785915563
	GO:0004861	cyclin-dependent protein serine/threonine kinase inhibitor activity	-3.29143438348934	GO:0140036	ubiquitin-dependent protein binding	-3.60367484739417	GO:0003689	DNA clamp loader activity	-3.85760209908427	GO:0120014	phospholipid transfer activity	-3.58835833081671
	GO:0031543	peptidyl-proline dioxygenase activity	-3.29143438348934	GO:0051539	4 iron	0.0285760807906577	GO:0071933	Arp2/3 complex binding	-3.85760209908427	GO:0070530	K63-linked polyubiquitin modification-dependent protein binding	-3.58835833081671
	GO:0070717	poly-purine tract binding	-3.2755149957589	GO:0008092	cytoskeletal protein binding	-3.52494115423215	GO:0016670	oxidoreductase activity	oxygen as acceptor	GO:0019707	protein-cysteine S-acyltransferase activity	-3.58760552366096
	GO:0097472	cyclin-dependent protein kinase activity	-3.2755149957589	GO:0019205	nucleobase-containing compound kinase activity	-3.52330507469452	GO:0047372	acylglycerol lipase activity	-3.85760209908427	GO:0019706	protein-cysteine S-palmitoyltransferase activity	-3.58760552366096
	GO:0070628	proteasome binding	-3.25545391482907	GO:0003951	NAD+ kinase activity	-3.51167942369065	GO:0004439	phosphatidylinositol-4	0.0211185791165814	GO:0046875	ephrin receptor binding	-3.58760552366096
	GO:0043024	ribosomal small subunit binding	-3.25545391482907	GO:0070628	proteasome binding	-3.51167942369065	GO:0003691	double-stranded telomeric DNA binding	-3.85760209908427	GO:0005080	protein kinase C binding	-3.54406382843406
	GO:0120013	lipid transfer activity	-3.25306347043051	GO:0034979	NAD-dependent protein deacetylase activity	-3.51167942369065	GO:0034062	5'-3' RNA polymerase activity	-3.85180759175777	GO:0032454	histone demethylase activity (H3-K9 specific)	-3.50987014233937
	GO:0016788	hydrolase activity	0.0412904592807542	GO:0035326	enhancer binding	-3.47513941197772	GO:0008138	protein tyrosine/serine/threonine phosphatase activity	-3.85180759175777	GO:0005095	GTPase inhibitor activity	-3.50987014233937
	GO:0008374	O-acyltransferase activity	-3.15348044511512	GO:0017091	AU-rich element binding	-3.46935531303347	GO:0097747	RNA polymerase activity	-3.85180759175777	GO:0000979	RNA polymerase II core promoter sequence-specific DNA binding	-3.48406267926955
	GO:0002162	dystroglycan binding	-3.08262467963916	GO:0050662	coenzyme binding	-3.46324903283784	GO:0043175	RNA polymerase core enzyme binding	-3.81040215417999	GO:0004661	protein geranylgeranyltransferase activity	-3.4409477536974
	GO:0010857	calcium-dependent protein kinase activity	-3.08262467963916	GO:0031490	chromatin DNA binding	-3.42114707640101	GO:0016651	oxidoreductase activity	0.0226950339514852	GO:0042799	histone methyltransferase activity (H4-K20 specific)	-3.4409477536974
	GO:0008641	ubiquitin-like modifier activating enzyme activity	-3.08262467963916	GO:0005080	protein kinase C binding	-3.41412781987104	GO:0008157	protein phosphatase 1 binding	-3.76277629972492	GO:0051766	inositol trisphosphate kinase activity	-3.4409477536974
	GO:0016303	1-phosphatidylinositol-3-kinase activity	-3.08262467963916	GO:0070566	adenylyltransferase activity	-3.40960125845653	GO:0015605	organophosphate ester transmembrane transporter activity	-3.70558459763336	GO:0047184	1-acylglycerophosphocholine O-acyltransferase activity	-3.4409477536974
	GO:0000014	single-stranded DNA endodeoxyribonuclease activity	-3.08262467963916	GO:0030332	cyclin binding	-3.40960125845653	GO:0001671	ATPase activator activity	-3.70558459763336	GO:0000995	RNA polymerase III general transcription initiation factor activity	-3.4409477536974
	GO:0031078	histone deacetylase activity (H3-K14 specific)	-3.08262467963916	GO:0008266	poly(U) RNA binding	-3.40960125845653	GO:0004529	exodeoxyribonuclease activity	-3.70558459763336	GO:1990948	ubiquitin ligase inhibitor activity	-3.4409477536974
	GO:0032041	NAD-dependent histone deacetylase activity (H3-K14 specific)	-3.08262467963916	GO:0031492	nucleosomal DNA binding	-3.39979675052568	GO:0070717	poly-purine tract binding	-3.70543978017891	GO:0003923	GPI-anchor transamidase activity	-3.4409477536974
	GO:0050662	coenzyme binding	-3.07884357930177	GO:0034458	3'-5' RNA helicase activity	-3.38332205922173	GO:0008266	poly(U) RNA binding	-3.70543978017891	GO:0043559	insulin binding	-3.4409477536974
	GO:0017091	AU-rich element binding	-3.06733680558903	GO:0005086	ARF guanyl-nucleotide exchange factor activity	-3.38332205922173	GO:0048365	Rac GTPase binding	-3.66758960207324	GO:0010856	adenylate cyclase activator activity	-3.4409477536974
	GO:1990380	Lys48-specific deubiquitinase activity	-3.03448974170986	GO:0070300	phosphatidic acid binding	-3.38332205922173	GO:0046933	proton-transporting ATP synthase activity	0.0272003353100646	GO:0001875	lipopolysaccharide receptor activity	-3.4409477536974
	GO:0004659	prenyltransferase activity	-3.03448974170986	GO:0035591	signaling adaptor activity	-3.36092173176101	GO:0071617	lysophospholipid acyltransferase activity	-3.60452597818026	GO:0034513	box H/ACA snoRNA binding	-3.4409477536974
	GO:0015923	mannosidase activity	-3.03448974170986	GO:0016668	oxidoreductase activity	NAD(P) as acceptor	GO:0004549	tRNA-specific ribonuclease activity	-3.60452597818026	GO:0120170	intraciliary transport particle B binding	-3.4409477536974
	GO:0030544	Hsp70 protein binding	-3.00970906881324	GO:0004861	cyclin-dependent protein serine/threonine kinase inhibitor activity	-3.34262317738754	GO:0034979	NAD-dependent protein deacetylase activity	-3.60452597818026	GO:0035515	oxidative RNA demethylase activity	-3.4409477536974
	GO:0019843	rRNA binding	-3.00380025372673	GO:0017110	nucleoside-diphosphatase activity	-3.34262317738754	GO:0046965	retinoid X receptor binding	-3.60452597818026	GO:0098519	nucleotide phosphatase activity	0.0320343103000814
	GO:0008138	protein tyrosine/serine/threonine phosphatase activity	-2.96789969639193	GO:0061578	Lys63-specific deubiquitinase activity	-3.34262317738754	GO:0008092	cytoskeletal protein binding	-3.59674689692411	GO:0001031	RNA polymerase III type 2 promoter DNA binding	-3.4409477536974
	GO:0016018	cyclosporin A binding	-2.95500671962735	GO:0004527	exonuclease activity	-3.33745768659009	GO:0019888	protein phosphatase regulator activity	-3.57545246924	GO:0032554	purine deoxyribonucleotide binding	-3.4409477536974
	GO:0050145	nucleoside monophosphate kinase activity	-2.95500671962735	GO:0004723	calcium-dependent protein serine/threonine phosphatase activity	-3.33715979843052	GO:0031490	chromatin DNA binding	-3.56570861959841	GO:0046976	histone methyltransferase activity (H3-K27 specific)	-3.4409477536974
	GO:0015078	proton transmembrane transporter activity	-2.90666609080295	GO:0015038	glutathione disulfide oxidoreductase activity	-3.33715979843052	GO:0016835	carbon-oxygen lyase activity	-3.53085205450114	GO:0080084	5S rDNA binding	-3.4409477536974
	GO:0005543	phospholipid binding	-2.88616861823194	GO:0070568	guanylyltransferase activity	-3.33715979843052	GO:0005158	insulin receptor binding	-3.52407115438008	GO:0048273	mitogen-activated protein kinase p38 binding	-3.4409477536974
	GO:0043008	ATP-dependent protein binding	-2.87572410527141	GO:0016308	1-phosphatidylinositol-4-phosphate 5-kinase activity	-3.33715979843052	GO:0046961	proton-transporting ATPase activity	0.0294791762601503	GO:0033592	RNA strand annealing activity	-3.4409477536974
	GO:0016433	rRNA (adenine) methyltransferase activity	-2.87572410527141	GO:0036435	K48-linked polyubiquitin modification-dependent protein binding	-3.33715979843052	GO:0000978	RNA polymerase II proximal promoter sequence-specific DNA binding	-3.50833372529631	GO:0001030	RNA polymerase III type 1 promoter DNA binding	-3.4409477536974
	GO:0016413	O-acetyltransferase activity	-2.87572410527141	GO:0019784	NEDD8-specific protease activity	-3.33715979843052	GO:0000976	transcription regulatory region sequence-specific DNA binding	-3.49220509576369	GO:0045569	TRAIL binding	-3.4409477536974
	GO:0030911	TPR domain binding	-2.87572410527141	GO:0003964	RNA-directed DNA polymerase activity	-3.33715979843052	GO:0005338	nucleotide-sugar transmembrane transporter activity	-3.45926544967721	GO:0008186	RNA-dependent ATPase activity	-3.4409477536974
	GO:0008140	cAMP response element binding protein binding	-2.87572410527141	GO:0003720	telomerase activity	-3.33715979843052	GO:0032454	histone demethylase activity (H3-K9 specific)	-3.45926544967721	GO:0000030	mannosyltransferase activity	-3.42502746315267
	GO:0050815	phosphoserine residue binding	-2.87572410527141	GO:0003747	translation release factor activity	-3.33715979843052	GO:0016859	cis-trans isomerase activity	-3.44508543749045	GO:0015215	nucleotide transmembrane transporter activity	-3.40155250699264
	GO:0017169	CDP-alcohol phosphatidyltransferase activity	-2.87572410527141	GO:0016842	amidine-lyase activity	-3.33715979843052	GO:0005070	SH3/SH2 adaptor activity	-3.44503858863136	GO:0003688	DNA replication origin binding	-3.39062286109808
	GO:0004726	non-membrane spanning protein tyrosine phosphatase activity	-2.87572410527141	GO:0008079	translation termination factor activity	-3.33715979843052	GO:0042799	histone methyltransferase activity (H4-K20 specific)	-3.41113456974563	GO:0140104	molecular carrier activity	-3.38375241742953
	GO:0031545	peptidyl-proline 4-dioxygenase activity	-2.87572410527141	GO:0070569	uridylyltransferase activity	-3.33715979843052	GO:0031493	nucleosomal histone binding	-3.41113456974563	GO:0017070	U6 snRNA binding	-3.38375241742953
	GO:0034596	phosphatidylinositol phosphate 4-phosphatase activity	-2.87572410527141	GO:0035184	histone threonine kinase activity	-3.33715979843052	GO:0051766	inositol trisphosphate kinase activity	-3.41113456974563	GO:0070411	I-SMAD binding	-3.38375241742953
	GO:0030881	beta-2-microglobulin binding	-2.87572410527141	GO:1902387	ceramide 1-phosphate binding	-3.33715979843052	GO:1990948	ubiquitin ligase inhibitor activity	-3.41113456974563	GO:0031996	thioesterase binding	-3.38375241742953
	GO:0010997	anaphase-promoting complex binding	-2.87572410527141	GO:0017049	GTP-Rho binding	-3.28202645121772	GO:0043559	insulin binding	-3.41113456974563	GO:0043014	alpha-tubulin binding	-3.35917139566003
	GO:0016251	RNA polymerase II general transcription initiation factor activity	-2.80914002204368	GO:0042169	SH2 domain binding	-3.27848467208658	GO:0010856	adenylate cyclase activator activity	-3.41113456974563	GO:0019829	ATPase-coupled cation transmembrane transporter activity	-3.35751787647448
	GO:0035613	RNA stem-loop binding	-2.80914002204368	GO:0046914	transition metal ion binding	-3.26644198398997	GO:0001032	RNA polymerase III type 3 promoter DNA binding	-3.41113456974563	GO:0043008	ATP-dependent protein binding	-3.31729856846998
	GO:0005068	transmembrane receptor protein tyrosine kinase adaptor activity	-2.80914002204368	GO:1905394	retromer complex binding	-3.19738395220338	GO:0001875	lipopolysaccharide receptor activity	-3.41113456974563	GO:0001163	RNA polymerase I regulatory region sequence-specific DNA binding	-3.31729856846998
	GO:0000340	RNA 7-methylguanosine cap binding	-2.80914002204368	GO:0004694	eukaryotic translation initiation factor 2alpha kinase activity	-3.19738395220338	GO:0016426	tRNA (adenine) methyltransferase activity	-3.41113456974563	GO:0001013	RNA polymerase I regulatory region DNA binding	-3.31729856846998
	GO:0031434	mitogen-activated protein kinase kinase binding	-2.80914002204368	GO:0004427	inorganic diphosphatase activity	-3.19738395220338	GO:0034513	box H/ACA snoRNA binding	-3.41113456974563	GO:0001164	RNA polymerase I CORE element sequence-specific DNA binding	-3.31729856846998
	GO:0005088	Ras guanyl-nucleotide exchange factor activity	-2.80364850241325	GO:0045134	uridine-diphosphatase activity	-3.19738395220338	GO:0035515	oxidative RNA demethylase activity	-3.41113456974563	GO:0004726	non-membrane spanning protein tyrosine phosphatase activity	-3.31729856846998
	GO:0140102	catalytic activity	0.0647346550669562	GO:0000213	tRNA-intron endonuclease activity	-3.19738395220338	GO:0098519	nucleotide phosphatase activity	0.0330037340876588	GO:0097027	ubiquitin-protein transferase activator activity	-3.31729856846998
	GO:0008649	rRNA methyltransferase activity	-2.73745859387135	GO:0043812	phosphatidylinositol-4-phosphate phosphatase activity	-3.19738395220338	GO:0001031	RNA polymerase III type 2 promoter DNA binding	-3.41113456974563	GO:0032453	histone demethylase activity (H3-K4 specific)	-3.31729856846998
	GO:0030291	protein serine/threonine kinase inhibitor activity	-2.7199598055768	GO:0015119	hexose phosphate transmembrane transporter activity	-3.19738395220338	GO:0042030	ATPase inhibitor activity	-3.41113456974563	GO:0008432	JUN kinase binding	-3.31729856846998
	GO:0031492	nucleosomal DNA binding	-2.68421175618681	GO:0051731	polynucleotide 5'-hydroxyl-kinase activity	-3.19738395220338	GO:0032554	purine deoxyribonucleotide binding	-3.41113456974563	GO:0030881	beta-2-microglobulin binding	-3.31729856846998
	GO:0055105	ubiquitin-protein transferase inhibitor activity	-2.67580928313423	GO:0004663	Rab geranylgeranyltransferase activity	-3.19738395220338	GO:0044547	DNA topoisomerase binding	-3.41113456974563	GO:0051287	NAD binding	-3.31018179125991
	GO:0051185	coenzyme transmembrane transporter activity	-2.67580928313423	GO:0005087	Ran guanyl-nucleotide exchange factor activity	-3.19738395220338	GO:0046976	histone methyltransferase activity (H3-K27 specific)	-3.41113456974563	GO:0005164	tumor necrosis factor receptor binding	-3.28314363509709
	GO:0043515	kinetochore binding	-2.67580928313423	GO:0046978	TAP1 binding	-3.19738395220338	GO:0016531	copper chaperone activity	-3.41113456974563	GO:1902936	phosphatidylinositol bisphosphate binding	-3.25420185810147
	GO:0061676	importin-alpha family protein binding	-2.67580928313423	GO:0015526	hexose-phosphate:inorganic phosphate antiporter activity	-3.19738395220338	GO:0080084	5S rDNA binding	-3.41113456974563	GO:0016504	peptidase activator activity	-3.24706173744272
	GO:0052743	inositol tetrakisphosphate phosphatase activity	-2.67580928313423	GO:0030292	protein tyrosine kinase inhibitor activity	-3.19738395220338	GO:0048273	mitogen-activated protein kinase p38 binding	-3.41113456974563	GO:0016776	phosphotransferase activity	0.0388883041752026
	GO:0008420	RNA polymerase II CTD heptapeptide repeat phosphatase activity	-2.67580928313423	GO:0004839	ubiquitin activating enzyme activity	-3.19738395220338	GO:0033592	RNA strand annealing activity	-3.41113456974563	GO:0052742	phosphatidylinositol kinase activity	-3.21731999081814
	GO:0097100	supercoiled DNA binding	-2.67580928313423	GO:0071535	RING-like zinc finger domain binding	-3.19738395220338	GO:0001030	RNA polymerase III type 1 promoter DNA binding	-3.41113456974563	GO:1990404	protein ADP-ribosylase activity	-3.21731999081814
	GO:0008093	cytoskeletal adaptor activity	-2.63554642940337	GO:0033743	peptide-methionine (R)-S-oxide reductase activity	-3.19738395220338	GO:0019238	cyclohydrolase activity	-3.41113456974563	GO:0004697	protein kinase C activity	-3.21731999081814
	GO:0032794	GTPase activating protein binding	-2.63554642940337	GO:0046979	TAP2 binding	-3.19738395220338	GO:0008186	RNA-dependent ATPase activity	-3.41113456974563	GO:0035259	glucocorticoid receptor binding	-3.21731999081814
	GO:0004697	protein kinase C activity	-2.63554642940337	GO:1990269	RNA polymerase II C-terminal domain phosphoserine binding	-3.19738395220338	GO:0043426	MRF binding	-3.41113456974563	GO:0003841	1-acylglycerol-3-phosphate O-acyltransferase activity	-3.21731999081814
	GO:0035259	glucocorticoid receptor binding	-2.63554642940337	GO:0016972	thiol oxidase activity	-3.19738395220338	GO:0008175	tRNA methyltransferase activity	-3.40550363971165	GO:0042171	lysophosphatidic acid acyltransferase activity	-3.21731999081814
	GO:0005159	insulin-like growth factor receptor binding	-2.63554642940337	GO:0035368	selenocysteine insertion sequence binding	-3.19738395220338	GO:0031492	nucleosomal DNA binding	-3.36122302363813	GO:0015078	proton transmembrane transporter activity	-3.19792407809645
	GO:0050780	dopamine receptor binding	-2.63554642940337	GO:0001847	opsonin receptor activity	-3.19738395220338	GO:0001094	TFIID-class transcription factor complex binding	-3.33982620593035	GO:0019789	SUMO transferase activity	-3.19177546242485
	GO:0016776	phosphotransferase activity	0.0720252723939537	GO:1903135	cupric ion binding	-3.19738395220338	GO:0017070	U6 snRNA binding	-3.33982620593035	GO:0051537	2 iron	0.0410988366832284
	GO:0048365	Rac GTPase binding	-2.62907289844952	GO:0047696	beta-adrenergic receptor kinase activity	-3.19738395220338	GO:0034713	type I transforming growth factor beta receptor binding	-3.33982620593035	GO:0019200	carbohydrate kinase activity	-3.19177546242485
	GO:0004527	exonuclease activity	-2.61326733424096	GO:0043532	angiostatin binding	-3.19738395220338	GO:0005522	profilin binding	-3.33982620593035	GO:0043425	bHLH transcription factor binding	-3.07929588411799
	GO:0004518	nuclease activity	-2.6053799293719	GO:0032422	purine-rich negative regulatory element binding	-3.19738395220338	GO:0070411	I-SMAD binding	-3.33982620593035	GO:0017091	AU-rich element binding	-3.07929588411799
	GO:0004812	aminoacyl-tRNA ligase activity	-2.59789871196374	GO:0061513	glucose 6-phosphate:inorganic phosphate antiporter activity	-3.19738395220338	GO:0035004	phosphatidylinositol 3-kinase activity	-3.33982620593035	GO:0016765	transferase activity	0.0468892902035399
	GO:0016875	ligase activity	0.0744298124847609	GO:0046977	TAP binding	-3.19738395220338	GO:0031996	thioesterase binding	-3.33982620593035	GO:0016208	AMP binding	-3.03898743229521
	GO:0016783	sulfurtransferase activity	-2.57827009437972	GO:0004826	phenylalanine-tRNA ligase activity	-3.19738395220338	GO:0016274	protein-arginine N-methyltransferase activity	-3.33982620593035	GO:0052744	phosphatidylinositol monophosphate phosphatase activity	-3.03898743229521
	GO:0005049	nuclear export signal receptor activity	-2.57827009437972	GO:0015315	organophosphate:inorganic phosphate antiporter activity	-3.19738395220338	GO:0016273	arginine N-methyltransferase activity	-3.33982620593035	GO:0004652	polynucleotide adenylyltransferase activity	-3.03898743229521
	GO:0050786	RAGE receptor binding	-2.57827009437972	GO:0032454	histone demethylase activity (H3-K9 specific)	-3.16227262322527	GO:0051213	dioxygenase activity	-3.30494397256631	GO:0031434	mitogen-activated protein kinase kinase binding	-3.03898743229521
	GO:0017070	U6 snRNA binding	-2.57827009437972	GO:0016859	cis-trans isomerase activity	-3.15782384837103	GO:0016861	intramolecular oxidoreductase activity	0.0376184976844198	GO:0070006	metalloaminopeptidase activity	-3.01827719208581
	GO:0035197	siRNA binding	-2.57827009437972	GO:0004725	protein tyrosine phosphatase activity	-3.15268812815851	GO:0016433	rRNA (adenine) methyltransferase activity	-3.28025938986677	GO:0070412	R-SMAD binding	-3.01827719208581
	GO:0008174	mRNA methyltransferase activity	-2.57827009437972	GO:0001671	ATPase activator activity	-3.13419751910898	GO:0030306	ADP-ribosylation factor binding	-3.28025938986677	GO:0016018	cyclosporin A binding	-3.01827719208581
	GO:0017166	vinculin binding	-2.57827009437972	GO:0048027	mRNA 5'-UTR binding	-3.13419751910898	GO:0001163	RNA polymerase I regulatory region sequence-specific DNA binding	-3.28025938986677	GO:0015035	protein disulfide oxidoreductase activity	-3.01827719208581
	GO:0140312	cargo adaptor activity	-2.57827009437972	GO:1990837	sequence-specific double-stranded DNA binding	-3.10146723383227	GO:0001013	RNA polymerase I regulatory region DNA binding	-3.28025938986677	GO:0000993	RNA polymerase II complex binding	-3.00944614599937
	GO:0035004	phosphatidylinositol 3-kinase activity	-2.57827009437972	GO:0016765	transferase activity	0.0451830961768977	GO:0000405	bubble DNA binding	-3.28025938986677	GO:0008092	cytoskeletal protein binding	-3.00856631423843
	GO:0005536	glucose binding	-2.57827009437972	GO:0019829	ATPase-coupled cation transmembrane transporter activity	-3.08443736500839	GO:0008140	cAMP response element binding protein binding	-3.28025938986677	GO:0046332	SMAD binding	-2.98271191640562
	GO:0001016	RNA polymerase III regulatory region DNA binding	-2.57827009437972	GO:0019707	protein-cysteine S-acyltransferase activity	-3.07949243886545	GO:0001164	RNA polymerase I CORE element sequence-specific DNA binding	-3.28025938986677	GO:0008266	poly(U) RNA binding	-2.95401048275669
	GO:0052866	phosphatidylinositol phosphate phosphatase activity	-2.57476005741245	GO:0019706	protein-cysteine S-palmitoyltransferase activity	-3.07949243886545	GO:0070990	snRNP binding	-3.28025938986677	GO:0016790	thiolester hydrolase activity	-2.94704001190826
	GO:0070566	adenylyltransferase activity	-2.51975171549054	GO:0035035	histone acetyltransferase binding	-3.03406062207429	GO:0004726	non-membrane spanning protein tyrosine phosphatase activity	-3.28025938986677	GO:1901505	carbohydrate derivative transmembrane transporter activity	-2.89252956668387
	GO:0008266	poly(U) RNA binding	-2.51975171549054	GO:0070403	NAD+ binding	-3.03081203542094	GO:0032453	histone demethylase activity (H3-K4 specific)	-3.28025938986677	GO:0070513	death domain binding	-2.87446360209934
	GO:0140223	general transcription initiation factor activity	-2.5165125323871	GO:0004697	protein kinase C activity	-3.03081203542094	GO:0036002	pre-mRNA binding	-3.25624251848029	GO:0005388	calcium transmembrane transporter activity	0.0564464091201242
	GO:0031690	adrenergic receptor binding	-2.5165125323871	GO:0035259	glucocorticoid receptor binding	-3.03081203542094	GO:0019829	ATPase-coupled cation transmembrane transporter activity	-3.25056064996305	GO:0051880	G-quadruplex DNA binding	-2.87446360209934
	GO:0043199	sulfate binding	-2.49903944021882	GO:0001158	enhancer sequence-specific DNA binding	-3.02473414836546	GO:0016504	peptidase activator activity	-3.16740941761016	GO:0016303	1-phosphatidylinositol-3-kinase activity	-2.87446360209934
	GO:0001097	TFIIH-class transcription factor complex binding	-2.49903944021882	GO:0061665	SUMO ligase activity	-3.0053621981846	GO:1990404	protein ADP-ribosylase activity	-3.165839505633	GO:0000014	single-stranded DNA endodeoxyribonuclease activity	-2.87446360209934
	GO:0052812	phosphatidylinositol-3	0.0821638840532353	GO:0035612	AP-2 adaptor complex binding	-3.0053621981846	GO:0003841	1-acylglycerol-3-phosphate O-acyltransferase activity	-3.165839505633	GO:0004576	oligosaccharyl transferase activity	-2.87446360209934
	GO:0004740	pyruvate dehydrogenase (acetyl-transferring) kinase activity	-2.49903944021882	GO:0000774	adenyl-nucleotide exchange factor activity	-3.0053621981846	GO:0042171	lysophosphatidic acid acyltransferase activity	-3.165839505633	GO:0140035	ubiquitination-like modification-dependent protein binding	-2.87446360209934
	GO:0004694	eukaryotic translation initiation factor 2alpha kinase activity	-2.49903944021882	GO:0071933	Arp2/3 complex binding	-3.0053621981846	GO:0005521	lamin binding	-3.165839505633	GO:0070016	armadillo repeat domain binding	-2.87446360209934
	GO:0000700	mismatch base pair DNA N-glycosylase activity	-2.49903944021882	GO:0016670	oxidoreductase activity	oxygen as acceptor	GO:0017124	SH3 domain binding	-3.163176512024	GO:0140036	ubiquitin-dependent protein binding	-2.87446360209934
	GO:0070579	methylcytosine dioxygenase activity	-2.49903944021882	GO:0016624	oxidoreductase activity	disulfide as acceptor	GO:0001158	enhancer sequence-specific DNA binding	-3.15613077359694	GO:0001671	ATPase activator activity	-2.87192771764765
	GO:0015119	hexose phosphate transmembrane transporter activity	-2.49903944021882	GO:0001227	DNA-binding transcription repressor activity	0.0497397785430375	GO:0004536	deoxyribonuclease activity	-3.14128666958996	GO:0019209	kinase activator activity	-2.85731104284604
	GO:0004376	glycolipid mannosyltransferase activity	-2.49903944021882	GO:0001217	DNA-binding transcription repressor activity	-3.00095029290795	GO:0070840	dynein complex binding	-3.13309349756476	GO:0000980	RNA polymerase II distal enhancer sequence-specific DNA binding	-2.83192371720306
	GO:0071077	adenosine 3'	0.0821638840532353	GO:0005164	tumor necrosis factor receptor binding	-2.99611653724872	GO:0005088	Ras guanyl-nucleotide exchange factor activity	-3.04031462686874	GO:0042288	MHC class I protein binding	-2.80957074958194
	GO:0004591	oxoglutarate dehydrogenase (succinyl-transferring) activity	-2.49903944021882	GO:0003756	protein disulfide isomerase activity	-2.93149542211978	GO:0080025	phosphatidylinositol-3	0.0491442592251077	GO:0008157	protein phosphatase 1 binding	-2.80957074958194
	GO:0004614	phosphoglucomutase activity	-2.49903944021882	GO:0016864	intramolecular oxidoreductase activity	0.0533172467090332	GO:0035325	Toll-like receptor binding	-2.99406383864534	GO:0015037	peptide disulfide oxidoreductase activity	-2.78840115394832
	GO:0005087	Ran guanyl-nucleotide exchange factor activity	-2.49903944021882	GO:0016829	lyase activity	-2.93082875310517	GO:0035613	RNA stem-loop binding	-2.99406383864534	GO:0052812	phosphatidylinositol-3	0.0637590747506434
	GO:0031697	beta-1 adrenergic receptor binding	-2.49903944021882	GO:0016790	thiolester hydrolase activity	-2.91516379565756	GO:0052744	phosphatidylinositol monophosphate phosphatase activity	-2.99406383864534	GO:1905394	retromer complex binding	-2.75264375604456
	GO:0015526	hexose-phosphate:inorganic phosphate antiporter activity	-2.49903944021882	GO:0016810	hydrolase activity	0.055091256463409	GO:0097617	annealing activity	-2.99406383864534	GO:0032558	adenyl deoxyribonucleotide binding	-2.75264375604456
	GO:0004839	ubiquitin activating enzyme activity	-2.49903944021882	GO:0005547	phosphatidylinositol-3	5-trisphosphate binding	GO:0019894	kinesin binding	-2.97302419198954	GO:0003917	DNA topoisomerase type I activity	-2.75264375604456
	GO:0033743	peptide-methionine (R)-S-oxide reductase activity	-2.49903944021882	GO:0008157	protein phosphatase 1 binding	-2.85455765345532	GO:0016893	endonuclease activity	0.0511483936387568	GO:0004740	pyruvate dehydrogenase (acetyl-transferring) kinase activity	-2.75264375604456
	GO:1990269	RNA polymerase II C-terminal domain phosphoserine binding	-2.49903944021882	GO:0001091	RNA polymerase II general transcription initiation factor binding	-2.85455765345532	GO:0016765	transferase activity	0.0515551995432934	GO:0004488	methylenetetrahydrofolate dehydrogenase (NADP+) activity	-2.75264375604456
	GO:0016972	thiol oxidase activity	-2.49903944021882	GO:0030971	receptor tyrosine kinase binding	-2.83655491727281	GO:0016018	cyclosporin A binding	-2.95886245520853	GO:0052832	inositol monophosphate 3-phosphatase activity	-2.75264375604456
	GO:0034597	phosphatidylinositol-4	0.0821638840532353	GO:0005070	SH3/SH2 adaptor activity	-2.83211521255058	GO:0050145	nucleoside monophosphate kinase activity	-2.95886245520853	GO:0004694	eukaryotic translation initiation factor 2alpha kinase activity	-2.75264375604456
	GO:0035368	selenocysteine insertion sequence binding	-2.49903944021882	GO:0016796	exonuclease activity	0.059137708459903	GO:0015035	protein disulfide oxidoreductase activity	-2.95886245520853	GO:0005047	signal recognition particle binding	-2.75264375604456
	GO:0047696	beta-adrenergic receptor kinase activity	-2.49903944021882	GO:0016783	sulfurtransferase activity	-2.80289557942622	GO:0016895	exodeoxyribonuclease activity	0.0518778970518225	GO:0034648	histone demethylase activity (H3-dimethyl-K4 specific)	-2.75264375604456
	GO:0015440	ATPase-coupled peptide transmembrane transporter activity	-2.49903944021882	GO:0001094	TFIID-class transcription factor complex binding	-2.80289557942622	GO:0008353	RNA polymerase II CTD heptapeptide repeat kinase activity	-2.93867063262408	GO:0102344	3-hydroxy-behenoyl-CoA dehydratase activity	-2.75264375604456
	GO:0017150	tRNA dihydrouridine synthase activity	-2.49903944021882	GO:0008174	mRNA methyltransferase activity	-2.80289557942622	GO:0000993	RNA polymerase II complex binding	-2.92134298521705	GO:0008934	inositol monophosphate 1-phosphatase activity	-2.75264375604456
	GO:0061513	glucose 6-phosphate:inorganic phosphate antiporter activity	-2.49903944021882	GO:0035004	phosphatidylinositol 3-kinase activity	-2.80289557942622	GO:0048037	cofactor binding	-2.90697770205334	GO:0052833	inositol monophosphate 4-phosphatase activity	-2.75264375604456
	GO:1904288	BAT3 complex binding	-2.49903944021882	GO:0031386	protein tag	-2.80289557942622	GO:0030332	cyclin binding	-2.88707268204488	GO:0045134	uridine-diphosphatase activity	-2.75264375604456
	GO:0016429	tRNA (adenine-N1-)-methyltransferase activity	-2.49903944021882	GO:0030742	GTP-dependent protein binding	-2.79387865818098	GO:0070273	phosphatidylinositol-4-phosphate binding	-2.88707268204488	GO:0000213	tRNA-intron endonuclease activity	-2.75264375604456
	GO:0052659	inositol-1	4	GO:0070530	K63-linked polyubiquitin modification-dependent protein binding	-2.79387865818098	GO:0016790	thiolester hydrolase activity	-2.87285914753356	GO:0035514	DNA demethylase activity	-2.75264375604456
	GO:0015315	organophosphate:inorganic phosphate antiporter activity	-2.49903944021882	GO:0043425	bHLH transcription factor binding	-2.67472729014388	GO:0016763	transferase activity	0.0576946825206728	GO:0097200	cysteine-type endopeptidase activity involved in execution phase of apoptosis	-2.75264375604456
	GO:0016807	cysteine-type carboxypeptidase activity	-2.49903944021882	GO:1901567	fatty acid derivative binding	-2.67472729014388	GO:0070513	death domain binding	-2.83625710487672	GO:0015119	hexose phosphate transmembrane transporter activity	-2.75264375604456
	GO:0070004	cysteine-type exopeptidase activity	-2.49903944021882	GO:1990226	histone methyltransferase binding	-2.67449997543878	GO:0008641	ubiquitin-like modifier activating enzyme activity	-2.83625710487672	GO:0008169	C-methyltransferase activity	-2.75264375604456
	GO:0051287	NAD binding	-2.49313891367835	GO:0016421	CoA carboxylase activity	-2.67449997543878	GO:0140035	ubiquitination-like modification-dependent protein binding	-2.83625710487672	GO:0102345	3-hydroxy-lignoceroyl-CoA dehydratase activity	-2.75264375604456
	GO:0004521	endoribonuclease activity	-2.48533507274428	GO:1990446	U1 snRNP binding	-2.67449997543878	GO:0140036	ubiquitin-dependent protein binding	-2.83625710487672	GO:0004376	glycolipid mannosyltransferase activity	-2.75264375604456
	GO:0046332	SMAD binding	-2.46903981212319	GO:0055105	ubiquitin-protein transferase inhibitor activity	-2.67449997543878	GO:0046982	protein heterodimerization activity	-2.82013802882401	GO:0042296	ISG15 transferase activity	-2.75264375604456
	GO:0030159	receptor signaling complex adaptor activity	-2.44152579171302	GO:0032135	DNA insertion or deletion binding	-2.67449997543878	GO:0031624	ubiquitin conjugating enzyme binding	-2.77621784012102	GO:0008440	inositol-1	5-trisphosphate 3-kinase activity
	GO:0046915	transition metal ion transmembrane transporter activity	-2.44152579171302	GO:0051998	protein carboxyl O-methyltransferase activity	-2.67449997543878	GO:0042288	MHC class I protein binding	-2.7564415371822	GO:0019136	deoxynucleoside kinase activity	-2.75264375604456
	GO:0005158	insulin receptor binding	-2.43083702563955	GO:0051185	coenzyme transmembrane transporter activity	-2.67449997543878	GO:0046527	glucosyltransferase activity	-2.7564415371822	GO:0051731	polynucleotide 5'-hydroxyl-kinase activity	-2.75264375604456
	GO:0070530	K63-linked polyubiquitin modification-dependent protein binding	-2.43083702563955	GO:0003988	acetyl-CoA C-acyltransferase activity	-2.67449997543878	GO:0001091	RNA polymerase II general transcription initiation factor binding	-2.7564415371822	GO:0004663	Rab geranylgeranyltransferase activity	-2.75264375604456
	GO:0004905	type I interferon receptor activity	-2.42153263912769	GO:0043515	kinetochore binding	-2.67449997543878	GO:0070402	NADPH binding	-2.74253039323467	GO:0097016	L27 domain binding	-2.75264375604456
	GO:0102965	alcohol-forming fatty acyl-CoA reductase activity	-2.42153263912769	GO:0061676	importin-alpha family protein binding	-2.67449997543878	GO:0017160	Ral GTPase binding	-2.74253039323467	GO:0004849	uridine kinase activity	-2.75264375604456
	GO:0047288	monosialoganglioside sialyltransferase activity	-2.42153263912769	GO:0019788	NEDD8 transferase activity	-2.67449997543878	GO:0001056	RNA polymerase III activity	-2.74253039323467	GO:0005087	Ran guanyl-nucleotide exchange factor activity	-2.75264375604456
	GO:0004741	[pyruvate dehydrogenase (lipoamide)] phosphatase activity	-2.42153263912769	GO:0032552	deoxyribonucleotide binding	-2.67449997543878	GO:0001222	transcription corepressor binding	-2.74253039323467	GO:0046978	TAP1 binding	-2.75264375604456
	GO:0047144	2-acylglycerol-3-phosphate O-acyltransferase activity	-2.42153263912769	GO:0010340	carboxyl-O-methyltransferase activity	-2.67449997543878	GO:0015037	peptide disulfide oxidoreductase activity	-2.74253039323467	GO:0018812	3-hydroxyacyl-CoA dehydratase activity	-2.75264375604456
	GO:0061463	O-acetyl-ADP-ribose deacetylase activity	-2.42153263912769	GO:0050542	icosanoid binding	-2.67449997543878	GO:0052812	phosphatidylinositol-3	0.0652979539369089	GO:0015526	hexose-phosphate:inorganic phosphate antiporter activity	-2.75264375604456
	GO:0034988	Fc-gamma receptor I complex binding	-2.42153263912769	GO:0019103	pyrimidine nucleotide binding	-2.67449997543878	GO:1905394	retromer complex binding	-2.72879457646923	GO:0030292	protein tyrosine kinase inhibitor activity	-2.75264375604456
	GO:0009007	site-specific DNA-methyltransferase (adenine-specific) activity	-2.42153263912769	GO:0046030	inositol trisphosphate phosphatase activity	-2.67449997543878	GO:0004583	dolichyl-phosphate-glucose-glycolipid alpha-glucosyltransferase activity	-2.72879457646923	GO:0004839	ubiquitin activating enzyme activity	-2.75264375604456
	GO:0004660	protein farnesyltransferase activity	-2.42153263912769	GO:0097100	supercoiled DNA binding	-2.67449997543878	GO:0032558	adenyl deoxyribonucleotide binding	-2.72879457646923	GO:0071535	RING-like zinc finger domain binding	-2.75264375604456
	GO:0005093	Rab GDP-dissociation inhibitor activity	-2.42153263912769	GO:0016208	AMP binding	-2.66715736345858	GO:0003917	DNA topoisomerase type I activity	-2.72879457646923	GO:0033743	peptide-methionine (R)-S-oxide reductase activity	-2.75264375604456
	GO:0008476	protein-tyrosine sulfotransferase activity	-2.42153263912769	GO:0016840	carbon-nitrogen lyase activity	-2.66715736345858	GO:0004740	pyruvate dehydrogenase (acetyl-transferring) kinase activity	-2.72879457646923	GO:0046979	TAP2 binding	-2.75264375604456
	GO:0004906	interferon-gamma receptor activity	-2.42153263912769	GO:0005068	transmembrane receptor protein tyrosine kinase adaptor activity	-2.66715736345858	GO:0052832	inositol monophosphate 3-phosphatase activity	-2.72879457646923	GO:0102158	very-long-chain 3-hydroxyacyl-CoA dehydratase activity	-2.75264375604456
	GO:0004662	CAAX-protein geranylgeranyltransferase activity	-2.42153263912769	GO:0097617	annealing activity	-2.66715736345858	GO:0004694	eukaryotic translation initiation factor 2alpha kinase activity	-2.72879457646923	GO:1990269	RNA polymerase II C-terminal domain phosphoserine binding	-2.75264375604456
	GO:0071568	UFM1 transferase activity	-2.42153263912769	GO:0004535	poly(A)-specific ribonuclease activity	-2.66715736345858	GO:0005047	signal recognition particle binding	-2.72879457646923	GO:0016972	thiol oxidase activity	-2.75264375604456
	GO:0071796	K6-linked polyubiquitin modification-dependent protein binding	-2.42153263912769	GO:0031434	mitogen-activated protein kinase kinase binding	-2.66715736345858	GO:0034648	histone demethylase activity (H3-dimethyl-K4 specific)	-2.72879457646923	GO:0035368	selenocysteine insertion sequence binding	-2.75264375604456
	GO:0031755	Edg-2 lysophosphatidic acid receptor binding	-2.42153263912769	GO:0070717	poly-purine tract binding	-2.64905451837593	GO:0102344	3-hydroxy-behenoyl-CoA dehydratase activity	-2.72879457646923	GO:0034338	short-chain carboxylesterase activity	-2.75264375604456
	GO:0045155	electron transporter	0.0887854370935063	GO:0043325	phosphatidylinositol-3	0.0707180440728647	GO:0008934	inositol monophosphate 1-phosphatase activity	-2.72879457646923	GO:0001847	opsonin receptor activity	-2.75264375604456
	GO:0004756	selenide	0.0887854370935063	GO:0046332	SMAD binding	-2.64362059569526	GO:0042731	PH domain binding	-2.72879457646923	GO:1903135	cupric ion binding	-2.75264375604456
	GO:0004416	hydroxyacylglutathione hydrolase activity	-2.42153263912769	GO:0005088	Ras guanyl-nucleotide exchange factor activity	-2.6078460429824	GO:0052833	inositol monophosphate 4-phosphatase activity	-2.72879457646923	GO:0032137	guanine/thymine mispair binding	-2.75264375604456
	GO:0072518	Rho-dependent protein serine/threonine kinase activity	-2.42153263912769	GO:0042625	ATPase-coupled ion transmembrane transporter activity	-2.60544770843405	GO:0045134	uridine-diphosphatase activity	-2.72879457646923	GO:0052834	inositol monophosphate phosphatase activity	-2.75264375604456
	GO:0071074	eukaryotic initiation factor eIF2 binding	-2.42153263912769	GO:0046915	transition metal ion transmembrane transporter activity	-2.59798384669304	GO:0000213	tRNA-intron endonuclease activity	-2.72879457646923	GO:0043532	angiostatin binding	-2.75264375604456
	GO:0004920	interleukin-10 receptor activity	-2.42153263912769	GO:0016409	palmitoyltransferase activity	-2.58736433572914	GO:0097200	cysteine-type endopeptidase activity involved in execution phase of apoptosis	-2.72879457646923	GO:0005462	UDP-N-acetylglucosamine transmembrane transporter activity	-2.75264375604456
	GO:0016882	cyclo-ligase activity	-2.42153263912769	GO:0016776	phosphotransferase activity	0.0752180285254931	GO:0015119	hexose phosphate transmembrane transporter activity	-2.72879457646923	GO:0032422	purine-rich negative regulatory element binding	-2.75264375604456
	GO:0034057	RNA strand-exchange activity	-2.42153263912769	GO:0017160	Ral GTPase binding	-2.57093969897634	GO:0008169	C-methyltransferase activity	-2.72879457646923	GO:0102343	3-hydroxy-arachidoyl-CoA dehydratase activity	-2.75264375604456
	GO:0004357	glutamate-cysteine ligase activity	-2.42153263912769	GO:0001056	RNA polymerase III activity	-2.57093969897634	GO:0102345	3-hydroxy-lignoceroyl-CoA dehydratase activity	-2.72879457646923	GO:0017150	tRNA dihydrouridine synthase activity	-2.75264375604456
	GO:0051765	inositol tetrakisphosphate kinase activity	-2.42153263912769	GO:0005092	GDP-dissociation inhibitor activity	-2.57093969897634	GO:0042296	ISG15 transferase activity	-2.72879457646923	GO:0061513	glucose 6-phosphate:inorganic phosphate antiporter activity	-2.75264375604456
	GO:0004816	asparagine-tRNA ligase activity	-2.42153263912769	GO:0031489	myosin V binding	-2.50025397205915	GO:0008440	inositol-1	5-trisphosphate 3-kinase activity	GO:0046977	TAP binding	-2.75264375604456
	GO:0045174	glutathione dehydrogenase (ascorbate) activity	-2.42153263912769	GO:0035014	phosphatidylinositol 3-kinase regulator activity	-2.50025397205915	GO:0030151	molybdenum ion binding	-2.72879457646923	GO:0004826	phenylalanine-tRNA ligase activity	-2.75264375604456
	GO:0008263	pyrimidine-specific mismatch base pair DNA N-glycosylase activity	-2.42153263912769	GO:0071617	lysophospholipid acyltransferase activity	-2.50025397205915	GO:0000992	polymerase III regulatory region sequence-specific DNA binding	-2.72879457646923	GO:0015315	organophosphate:inorganic phosphate antiporter activity	-2.75264375604456
	GO:0090624	endoribonuclease activity	0.0887854370935063	GO:0005123	death receptor binding	-2.50025397205915	GO:0051731	polynucleotide 5'-hydroxyl-kinase activity	-2.72879457646923	GO:0004723	calcium-dependent protein serine/threonine phosphatase activity	-2.74657588048992
	GO:0035575	histone demethylase activity (H4-K20 specific)	-2.42153263912769	GO:0008409	5'-3' exonuclease activity	-2.50025397205915	GO:0097016	L27 domain binding	-2.72879457646923	GO:0015038	glutathione disulfide oxidoreductase activity	-2.74657588048992
	GO:0098770	FBXO family protein binding	-2.42153263912769	GO:0030275	LRR domain binding	-2.50025397205915	GO:0004849	uridine kinase activity	-2.72879457646923	GO:0070568	guanylyltransferase activity	-2.74657588048992
	GO:0032129	histone deacetylase activity (H3-K9 specific)	-2.42153263912769	GO:0015215	nucleotide transmembrane transporter activity	-2.44709362378075	GO:0005087	Ran guanyl-nucleotide exchange factor activity	-2.72879457646923	GO:0036435	K48-linked polyubiquitin modification-dependent protein binding	-2.74657588048992
	GO:0008113	peptide-methionine (S)-S-oxide reductase activity	-2.42153263912769	GO:0106018	phosphatidylinositol-3	0.088097304061792	GO:0046978	TAP1 binding	-2.72879457646923	GO:0042500	aspartic endopeptidase activity	0.0641471330357377
	GO:0016781	phosphotransferase activity	0.0887854370935063	GO:0016861	intramolecular oxidoreductase activity	0.088097304061792	GO:0071208	histone pre-mRNA DCP binding	-2.72879457646923	GO:0002151	G-quadruplex RNA binding	-2.74657588048992
	GO:0004699	calcium-independent protein kinase C activity	-2.42153263912769	GO:1902388	ceramide 1-phosphate transfer activity	-2.42931334739594	GO:0018812	3-hydroxyacyl-CoA dehydratase activity	-2.72879457646923	GO:0019784	NEDD8-specific protease activity	-2.74657588048992
	GO:0080019	fatty-acyl-CoA reductase (alcohol-forming) activity	-2.42153263912769	GO:0030306	ADP-ribosylation factor binding	-2.42931334739594	GO:0015526	hexose-phosphate:inorganic phosphate antiporter activity	-2.72879457646923	GO:0003964	RNA-directed DNA polymerase activity	-2.74657588048992
	GO:0004140	dephospho-CoA kinase activity	-2.42153263912769	GO:0008140	cAMP response element binding protein binding	-2.42931334739594	GO:0030292	protein tyrosine kinase inhibitor activity	-2.72879457646923	GO:0003720	telomerase activity	-2.74657588048992
	GO:0090541	MIT domain binding	-2.42153263912769	GO:0004300	enoyl-CoA hydratase activity	-2.42931334739594	GO:0004045	aminoacyl-tRNA hydrolase activity	-2.72879457646923	GO:0016842	amidine-lyase activity	-2.74657588048992
	GO:0004817	cysteine-tRNA ligase activity	-2.42153263912769	GO:0031956	medium-chain fatty acid-CoA ligase activity	-2.42931334739594	GO:0004839	ubiquitin activating enzyme activity	-2.72879457646923	GO:0070728	leucine binding	-2.74657588048992
	GO:0046969	NAD-dependent histone deacetylase activity (H3-K9 specific)	-2.42153263912769	GO:0017169	CDP-alcohol phosphatidyltransferase activity	-2.42931334739594	GO:0071535	RING-like zinc finger domain binding	-2.72879457646923	GO:1990756	protein binding	0.0641471330357377
	GO:0072354	histone kinase activity (H3-T3 specific)	-2.42153263912769	GO:0004726	non-membrane spanning protein tyrosine phosphatase activity	-2.42931334739594	GO:0033743	peptide-methionine (R)-S-oxide reductase activity	-2.72879457646923	GO:0070569	uridylyltransferase activity	-2.74657588048992
	GO:0004819	glutamine-tRNA ligase activity	-2.42153263912769	GO:0042609	CD4 receptor binding	-2.42931334739594	GO:0003696	satellite DNA binding	-2.72879457646923	GO:0035184	histone threonine kinase activity	-2.74657588048992
	GO:0050509	N-acetylglucosaminyl-proteoglycan 4-beta-glucuronosyltransferase activity	-2.42153263912769	GO:0032453	histone demethylase activity (H3-K4 specific)	-2.42931334739594	GO:0046979	TAP2 binding	-2.72879457646923	GO:1902387	ceramide 1-phosphate binding	-2.74657588048992
	GO:0050659	N-acetylgalactosamine 4-sulfate 6-O-sulfotransferase activity	-2.42153263912769	GO:0008432	JUN kinase binding	-2.42931334739594	GO:0102158	very-long-chain 3-hydroxyacyl-CoA dehydratase activity	-2.72879457646923	GO:0035005	1-phosphatidylinositol-4-phosphate 3-kinase activity	-2.74657588048992
	GO:0035851	Krueppel-associated box domain binding	-2.42153263912769	GO:0031545	peptidyl-proline 4-dioxygenase activity	-2.42931334739594	GO:1990269	RNA polymerase II C-terminal domain phosphoserine binding	-2.72879457646923	GO:0004791	thioredoxin-disulfide reductase activity	-2.74657588048992
	GO:0004132	dCMP deaminase activity	-2.42153263912769	GO:0102391	decanoate-CoA ligase activity	-2.42931334739594	GO:0016972	thiol oxidase activity	-2.72879457646923	GO:0016866	intramolecular transferase activity	-2.74650090416473
	GO:0080122	AMP transmembrane transporter activity	-2.42153263912769	GO:0010997	anaphase-promoting complex binding	-2.42931334739594	GO:0035368	selenocysteine insertion sequence binding	-2.72879457646923	GO:0008175	tRNA methyltransferase activity	-2.74590325733166
	GO:0050196	[phosphorylase] phosphatase activity	-2.42153263912769	GO:0000149	SNARE binding	-2.42670815907506	GO:0001847	opsonin receptor activity	-2.72879457646923	GO:0042625	ATPase-coupled ion transmembrane transporter activity	-2.73885690616254
	GO:0008967	phosphoglycolate phosphatase activity	-2.42153263912769	GO:0019789	SUMO transferase activity	-2.40651615119361	GO:1903135	cupric ion binding	-2.72879457646923	GO:0035326	enhancer binding	-2.72411213225447
	GO:0033142	progesterone receptor binding	-2.42153263912769	GO:0019200	carbohydrate kinase activity	-2.40651615119361	GO:0032137	guanine/thymine mispair binding	-2.72879457646923	GO:1990837	sequence-specific double-stranded DNA binding	-2.71238961457857
	GO:0032542	sulfiredoxin activity	-2.42153263912769	GO:0016802	trialkylsulfonium hydrolase activity	-2.39793185054441	GO:0052834	inositol monophosphate phosphatase activity	-2.72879457646923	GO:0005158	insulin receptor binding	-2.6602415743926
	GO:0008413	8-oxo-7	0.0887854370935063	GO:0004534	5'-3' exoribonuclease activity	-2.39793185054441	GO:0043532	angiostatin binding	-2.72879457646923	GO:0046961	proton-transporting ATPase activity	0.0699313260863351
	GO:0016312	inositol bisphosphate phosphatase activity	-2.42153263912769	GO:0000026	alpha-1	0.0909057657202653	GO:0032422	purine-rich negative regulatory element binding	-2.72879457646923	GO:0000062	fatty-acyl-CoA binding	-2.6602415743926
	GO:0004798	thymidylate kinase activity	-2.42153263912769	GO:0032557	pyrimidine ribonucleotide binding	-2.39793185054441	GO:0102343	3-hydroxy-arachidoyl-CoA dehydratase activity	-2.72879457646923	GO:0046915	transition metal ion transmembrane transporter activity	-2.65831440242037
	GO:0031691	alpha-1A adrenergic receptor binding	-2.42153263912769	GO:0034739	histone deacetylase activity (H4-K16 specific)	-2.39793185054441	GO:0017150	tRNA dihydrouridine synthase activity	-2.72879457646923	GO:0042169	SH2 domain binding	-2.65831440242037
	GO:0008193	tRNA guanylyltransferase activity	-2.42153263912769	GO:0004677	DNA-dependent protein kinase activity	-2.39793185054441	GO:0061513	glucose 6-phosphate:inorganic phosphate antiporter activity	-2.72879457646923	GO:0046914	transition metal ion binding	-2.64299319494782
	GO:0035800	deubiquitinase activator activity	-2.42153263912769	GO:0061731	ribonucleoside-diphosphate reductase activity	-2.39793185054441	GO:0046977	TAP binding	-2.72879457646923	GO:0048037	cofactor binding	-2.64193864287076
	GO:0004345	glucose-6-phosphate dehydrogenase activity	-2.42153263912769	GO:0003976	UDP-N-acetylglucosamine-lysosomal-enzyme N-acetylglucosaminephosphotransferase activity	-2.39793185054441	GO:0016429	tRNA (adenine-N1-)-methyltransferase activity	-2.72879457646923	GO:0005123	death receptor binding	-2.59619610125231
	GO:0000825	inositol tetrakisphosphate 6-kinase activity	-2.42153263912769	GO:0004487	methylenetetrahydrofolate dehydrogenase (NAD+) activity	-2.39793185054441	GO:0015315	organophosphate:inorganic phosphate antiporter activity	-2.72879457646923	GO:0004549	tRNA-specific ribonuclease activity	-2.59619610125231
	GO:0004727	prenylated protein tyrosine phosphatase activity	-2.42153263912769	GO:0035663	Toll-like receptor 2 binding	-2.39793185054441	GO:0016807	cysteine-type carboxypeptidase activity	-2.72879457646923	GO:0004438	phosphatidylinositol-3-phosphatase activity	-2.5847269859943
	GO:0071207	histone pre-mRNA stem-loop binding	-2.42153263912769	GO:0003839	gamma-glutamylcyclotransferase activity	-2.39793185054441	GO:0070004	cysteine-type exopeptidase activity	-2.72879457646923	GO:0016409	palmitoyltransferase activity	-2.57938808746391
	GO:0090556	phosphatidylserine floppase activity	-2.42153263912769	GO:0043262	adenosine-diphosphatase activity	-2.39793185054441	GO:0004723	calcium-dependent protein serine/threonine phosphatase activity	-2.71533303139083	GO:0016798	hydrolase activity	0.0782007555687229
	GO:0017130	poly(C) RNA binding	-2.42153263912769	GO:0140031	phosphorylation-dependent protein binding	-2.39793185054441	GO:0015038	glutathione disulfide oxidoreductase activity	-2.71533303139083	GO:0030295	protein kinase activator activity	-2.54024887023373
	GO:0004878	complement component C5a receptor activity	-2.42153263912769	GO:0004719	protein-L-isoaspartate (D-aspartate) O-methyltransferase activity	-2.39793185054441	GO:0036435	K48-linked polyubiquitin modification-dependent protein binding	-2.71533303139083	GO:0001227	DNA-binding transcription repressor activity	0.0792891648454796
	GO:0034188	apolipoprotein A-I receptor activity	-2.42153263912769	GO:0016262	protein N-acetylglucosaminyltransferase activity	-2.39793185054441	GO:0042500	aspartic endopeptidase activity	0.0661829083504788	GO:0001217	DNA-binding transcription repressor activity	-2.53465379466439
	GO:0044378	non-sequence-specific DNA binding	0.0887854370935063	GO:0015433	ATPase-coupled peptide antigen transmembrane transporter activity	-2.39793185054441	GO:0019784	NEDD8-specific protease activity	-2.71533303139083	GO:0030145	manganese ion binding	-2.44486594227976
	GO:0008545	JUN kinase kinase activity	-2.42153263912769	GO:1990460	leptin receptor binding	-2.39793185054441	GO:0003964	RNA-directed DNA polymerase activity	-2.71533303139083	GO:0034458	3'-5' RNA helicase activity	-2.44312168341016
	GO:0097243	flavonoid binding	-2.42153263912769	GO:0017099	very-long-chain-acyl-CoA dehydrogenase activity	-2.39793185054441	GO:0003720	telomerase activity	-2.71533303139083	GO:0016505	peptidase activator activity involved in apoptotic process	-2.44312168341016
	GO:0001160	transcription termination site DNA binding	-2.42153263912769	GO:0016422	mRNA (2'-O-methyladenosine-N6-)-methyltransferase activity	-2.39793185054441	GO:0008318	protein prenyltransferase activity	-2.71533303139083	GO:0019894	kinesin binding	-2.44260936683296
	GO:0015230	FAD transmembrane transporter activity	-2.42153263912769	GO:0097177	mitochondrial ribosome binding	-2.39793185054441	GO:0016530	metallochaperone activity	-2.71533303139083	GO:0016763	transferase activity	0.0900462490564489
	GO:0031762	follicle-stimulating hormone receptor binding	-2.42153263912769	GO:0030614	oxidoreductase activity	disulfide as acceptor	GO:0070569	uridylyltransferase activity	-2.71533303139083	GO:0016634	oxidoreductase activity	oxygen as acceptor
	GO:0061860	DNA clamp unloader activity	-2.42153263912769	GO:0070644	vitamin D response element binding	-2.39793185054441	GO:0035184	histone threonine kinase activity	-2.71533303139083	GO:0031748	D1 dopamine receptor binding	-2.3825532768983
	GO:0050610	methylarsonate reductase activity	-2.42153263912769	GO:0047192	1-alkylglycerophosphocholine O-acetyltransferase activity	-2.39793185054441	GO:0016885	ligase activity	0.0661829083504788	GO:0004579	dolichyl-diphosphooligosaccharide-protein glycotransferase activity	-2.3825532768983
	GO:0097003	adipokinetic hormone receptor activity	-2.42153263912769	GO:0070137	ubiquitin-like protein-specific endopeptidase activity	-2.39793185054441	GO:0035005	1-phosphatidylinositol-4-phosphate 3-kinase activity	-2.71533303139083	GO:0033170	protein-DNA loading ATPase activity	-2.3825532768983
	GO:0035539	8-oxo-7	0.0887854370935063	GO:0008428	ribonuclease inhibitor activity	-2.39793185054441	GO:0019707	protein-cysteine S-acyltransferase activity	-2.6856846748547	GO:0003689	DNA clamp loader activity	-2.3825532768983
	GO:0015228	coenzyme A transmembrane transporter activity	-2.42153263912769	GO:0070138	ubiquitin-like protein-specific isopeptidase activity	-2.39793185054441	GO:0016866	intramolecular transferase activity	-2.6856846748547	GO:0035256	G protein-coupled glutamate receptor binding	-2.3825532768983
	GO:0016005	phospholipase A2 activator activity	-2.42153263912769	GO:0004829	threonine-tRNA ligase activity	-2.39793185054441	GO:0019706	protein-cysteine S-palmitoyltransferase activity	-2.6856846748547	GO:0016624	oxidoreductase activity	disulfide as acceptor
	GO:0016603	glutaminyl-peptide cyclotransferase activity	-2.42153263912769	GO:0000386	second spliceosomal transesterification activity	-2.39793185054441	GO:0042625	ATPase-coupled ion transmembrane transporter activity	-2.64149335828135	GO:0000900	translation repressor activity	0.0928397327312628
	GO:0005151	interleukin-1	0.0887854370935063	GO:0016309	1-phosphatidylinositol-5-phosphate 4-kinase activity	-2.39793185054441	GO:0015932	nucleobase-containing compound transmembrane transporter activity	-2.62503782386425	GO:0019888	protein phosphatase regulator activity	-2.3202566111071
	GO:0001147	transcription termination site sequence-specific DNA binding	-2.42153263912769	GO:0016149	translation release factor activity	0.0909057657202653	GO:0016411	acylglycerol O-acyltransferase activity	-2.60633229627573	GO:0140102	catalytic activity	0.0984948495042357
	GO:0047611	acetylspermidine deacetylase activity	-2.42153263912769	GO:0002950	ceramide phosphoethanolamine synthase activity	-2.39793185054441	GO:0120014	phospholipid transfer activity	-2.60633229627573	GO:0008649	rRNA methyltransferase activity	-2.31775102146833
	GO:0030624	U6atac snRNA binding	-2.42153263912769	GO:0004075	biotin carboxylase activity	-2.39793185054441	GO:0070530	K63-linked polyubiquitin modification-dependent protein binding	-2.60633229627573	GO:0004553	hydrolase activity	0.100033237110154
	GO:0070259	tyrosyl-DNA phosphodiesterase activity	-2.42153263912769	GO:0004311	farnesyltranstransferase activity	-2.39793185054441	GO:0003777	microtubule motor activity	-2.59329082710768	GO:0017124	SH3 domain binding	-2.27005144622778
	GO:0035034	histone acetyltransferase regulator activity	-2.42153263912769	GO:0051538	3 iron	0.0909057657202653	GO:0046915	transition metal ion transmembrane transporter activity	-2.58955163026184	GO:0070717	poly-purine tract binding	-2.25332796077606
	GO:0050295	steryl-beta-glucosidase activity	-2.42153263912769	GO:0050265	RNA uridylyltransferase activity	-2.39793185054441	GO:0035035	histone acetyltransferase binding	-2.57609708205599	GO:0016878	acid-thiol ligase activity	-2.25332796077606
	GO:0031753	endothelial differentiation G protein-coupled receptor binding	-2.42153263912769	GO:0003836	beta-galactoside (CMP) alpha-2	0.0909057657202653	GO:0035014	phosphatidylinositol 3-kinase regulator activity	-2.54942167865984	GO:0004725	protein tyrosine phosphatase activity	-2.23059871233334
	GO:0048257	3'-flap endonuclease activity	-2.42153263912769	GO:0061649	ubiquitin modification-dependent histone binding	-2.39793185054441	GO:0035173	histone kinase activity	-2.54942167865984	GO:0016835	carbon-oxygen lyase activity	-2.22774464028349
	GO:0005150	interleukin-1	0.0887854370935063	GO:0043398	HLH domain binding	-2.39793185054441	GO:0008409	5'-3' exonuclease activity	-2.54942167865984	GO:0070403	NAD+ binding	-2.21893015665307
	GO:0044325	ion channel binding	-2.41599818056316	GO:1990599	3' overhang single-stranded DNA endodeoxyribonuclease activity	-2.39793185054441	GO:0030275	LRR domain binding	-2.54942167865984	GO:0005545	1-phosphatidylinositol binding	-2.21893015665307
	GO:0032266	phosphatidylinositol-3-phosphate binding	-2.4136628370944	GO:0032139	dinucleotide insertion or deletion binding	-2.39793185054441	GO:0016857	racemase and epimerase activity	0.0784393755550533	GO:0048038	quinone binding	-2.21893015665307
	GO:0005338	nucleotide-sugar transmembrane transporter activity	-2.40435348035838	GO:0032142	single guanine insertion binding	-2.39793185054441	GO:0016668	oxidoreductase activity	NAD(P) as acceptor	GO:0008656	cysteine-type endopeptidase activator activity involved in apoptotic process	-2.21893015665307
	GO:0046935	1-phosphatidylinositol-3-kinase regulator activity	-2.40435348035838	GO:0008192	RNA guanylyltransferase activity	-2.39793185054441	GO:0004861	cyclin-dependent protein serine/threonine kinase inhibitor activity	-2.54542923848306	GO:0015095	magnesium ion transmembrane transporter activity	-2.21893015665307
	GO:0004559	alpha-mannosidase activity	-2.40435348035838	GO:0001018	mitochondrial promoter sequence-specific DNA binding	-2.39793185054441	GO:0017110	nucleoside-diphosphatase activity	-2.54542923848306	GO:0005521	lamin binding	-2.21893015665307
	GO:0005095	GTPase inhibitor activity	-2.40435348035838	GO:0051734	ATP-dependent polynucleotide kinase activity	-2.39793185054441	GO:0015165	pyrimidine nucleotide-sugar transmembrane transporter activity	-2.54542923848306	GO:0050145	nucleoside monophosphate kinase activity	-2.21281293485331
	GO:0003755	peptidyl-prolyl cis-trans isomerase activity	-2.39126341713771	GO:0004586	ornithine decarboxylase activity	-2.39793185054441	GO:0004438	phosphatidylinositol-3-phosphatase activity	-2.54542923848306	GO:0022884	macromolecule transmembrane transporter activity	-2.21281293485331
	GO:0051015	actin filament binding	-2.3842064266815	GO:0070140	SUMO-specific isopeptidase activity	-2.39793185054441	GO:0034452	dynactin binding	-2.54542923848306	GO:0003899	DNA-directed 5'-3' RNA polymerase activity	-2.19536982175694
	GO:0015605	organophosphate ester transmembrane transporter activity	-2.36715678067113	GO:0002060	purine nucleobase binding	-2.39793185054441	GO:0004725	protein tyrosine phosphatase activity	-2.47690936960334	GO:1990226	histone methyltransferase binding	-2.19161739170172
	GO:0001671	ATPase activator activity	-2.36715678067113	GO:0046404	ATP-dependent polydeoxyribonucleotide 5'-hydroxyl-kinase activity	-2.39793185054441	GO:0016877	ligase activity	0.0873425562363268	GO:0016421	CoA carboxylase activity	-2.19161739170172
	GO:0004725	protein tyrosine phosphatase activity	-2.36397372510961	GO:0004814	arginine-tRNA ligase activity	-2.39793185054441	GO:0015215	nucleotide transmembrane transporter activity	-2.39548178073928	GO:1990446	U1 snRNP binding	-2.19161739170172
	GO:0031748	D1 dopamine receptor binding	-2.34021003620622	GO:0005483	soluble NSF attachment protein activity	-2.39793185054441	GO:0016854	racemase and epimerase activity	-2.39548178073928	GO:0042979	ornithine decarboxylase regulator activity	-2.19161739170172
	GO:0019206	nucleoside kinase activity	-2.34021003620622	GO:0004774	succinate-CoA ligase activity	-2.39793185054441	GO:0005086	ARF guanyl-nucleotide exchange factor activity	-2.39548178073928	GO:0055105	ubiquitin-protein transferase inhibitor activity	-2.19161739170172
	GO:0004579	dolichyl-diphosphooligosaccharide-protein glycotransferase activity	-2.34021003620622	GO:0047493	ceramide cholinephosphotransferase activity	-2.39793185054441	GO:0016505	peptidase activator activity involved in apoptotic process	-2.39548178073928	GO:0032135	DNA insertion or deletion binding	-2.19161739170172
	GO:0071933	Arp2/3 complex binding	-2.34021003620622	GO:0004477	methenyltetrahydrofolate cyclohydrolase activity	-2.39793185054441	GO:0005154	epidermal growth factor receptor binding	-2.39441944731051	GO:0051185	coenzyme transmembrane transporter activity	-2.19161739170172
	GO:0061575	cyclin-dependent protein serine/threonine kinase activator activity	-2.34021003620622	GO:0050567	glutaminyl-tRNA synthase (glutamine-hydrolyzing) activity	-2.39793185054441	GO:0043015	gamma-tubulin binding	-2.37215634072424	GO:0043515	kinetochore binding	-2.19161739170172
	GO:0016670	oxidoreductase activity	oxygen as acceptor	GO:0033188	sphingomyelin synthase activity	-2.39793185054441	GO:1902936	phosphatidylinositol bisphosphate binding	-2.36905313081372	GO:0061676	importin-alpha family protein binding	-2.19161739170172
	GO:0005381	iron ion transmembrane transporter activity	-2.34021003620622	GO:0016971	flavin-linked sulfhydryl oxidase activity	-2.39793185054441	GO:0016634	oxidoreductase activity	oxygen as acceptor	GO:0016635	oxidoreductase activity	quinone or related compound as acceptor
	GO:0003691	double-stranded telomeric DNA binding	-2.34021003620622	GO:0016672	oxidoreductase activity	quinone or similar compound as acceptor	GO:0004385	guanylate kinase activity	-2.35000995654914	GO:0019788	NEDD8 transferase activity	-2.19161739170172
	GO:0016810	hydrolase activity	0.0978716840537522	GO:0033149	FFAT motif binding	-2.39793185054441	GO:0016427	tRNA (cytosine) methyltransferase activity	-2.35000995654914	GO:0050542	icosanoid binding	-2.19161739170172
	GO:0035014	phosphatidylinositol 3-kinase regulator activity	-2.29148037360087	GO:0004775	succinate-CoA ligase (ADP-forming) activity	-2.39793185054441	GO:0035256	G protein-coupled glutamate receptor binding	-2.35000995654914	GO:0005167	neurotrophin TRK receptor binding	-2.19161739170172
	GO:0050811	GABA receptor binding	-2.29148037360087	GO:0098518	polynucleotide phosphatase activity	-2.39793185054441	GO:0016624	oxidoreductase activity	disulfide as acceptor	GO:0019237	centromeric DNA binding	-2.19161739170172
	GO:0015248	sterol transporter activity	-2.28153780014343	GO:0032767	copper-dependent protein binding	-2.39793185054441	GO:0008469	histone-arginine N-methyltransferase activity	-2.35000995654914	GO:0016778	diphosphotransferase activity	-2.19161739170172
	GO:0016651	oxidoreductase activity	0.106907812735515	GO:0070012	oligopeptidase activity	-2.39793185054441	GO:0003906	DNA-(apurinic or apyrimidinic site) endonuclease activity	-2.33655481891951	GO:0005168	neurotrophin TRKA receptor binding	-2.19161739170172
	GO:0001216	DNA-binding transcription activator activity	-2.21594097699052	GO:0008454	alpha-1	0.0909057657202653	GO:0035497	cAMP response element binding	-2.33655481891951	GO:0046030	inositol trisphosphate phosphatase activity	-2.19161739170172
	GO:0042288	MHC class I protein binding	-2.21364287580981	GO:0070139	SUMO-specific endopeptidase activity	-2.39793185054441	GO:0019104	DNA N-glycosylase activity	-2.33655481891951	GO:0047631	ADP-ribose diphosphatase activity	-2.19161739170172
	GO:0001091	RNA polymerase II general transcription initiation factor binding	-2.21364287580981	GO:0030613	oxidoreductase activity	0.0909057657202653	GO:0016830	carbon-carbon lyase activity	-2.32906521396233	GO:0005384	manganese ion transmembrane transporter activity	-2.19161739170172
	GO:0031418	L-ascorbic acid binding	-2.21364287580981	GO:0106140	P-TEFb complex binding	-2.39793185054441	GO:0001012	RNA polymerase II regulatory region DNA binding	-2.30805946594772	GO:1904680	peptide transmembrane transporter activity	-2.18134012110188
	GO:0033613	activating transcription factor binding	-2.20048112880641	GO:0004748	ribonucleoside-diphosphate reductase activity	0.0909057657202653	GO:0140102	catalytic activity	0.103386642237179	GO:0050786	RAGE receptor binding	-2.14971801001297
	GO:0019205	nucleobase-containing compound kinase activity	-2.19917222188489	GO:0051733	polydeoxyribonucleotide kinase activity	-2.39793185054441	GO:0008649	rRNA methyltransferase activity	-2.26927951058004	GO:0016868	intramolecular transferase activity	0.116517009771387
	GO:0032813	tumor necrosis factor receptor superfamily binding	-2.18900417491157	GO:0016728	oxidoreductase activity	disulfide as acceptor	GO:0016799	hydrolase activity	0.103386642237179	GO:0032404	mismatch repair complex binding	-2.14971801001297
	GO:0016859	cis-trans isomerase activity	-2.18900417491157	GO:0003994	aconitate hydratase activity	-2.39793185054441	GO:0017049	GTP-Rho binding	-2.26927951058004	GO:0050072	m7G(5')pppN diphosphatase activity	-2.14971801001297
	GO:1901505	carbohydrate derivative transmembrane transporter activity	-2.18900417491157	GO:0050816	phosphothreonine residue binding	-2.39793185054441	GO:0032813	tumor necrosis factor receptor superfamily binding	-2.25634115818715	GO:0035004	phosphatidylinositol 3-kinase activity	-2.14971801001297
	GO:0048306	calcium-dependent protein binding	-2.17093973032711	GO:0033745	L-methionine-(R)-S-oxide reductase activity	-2.39793185054441	GO:0004713	protein tyrosine kinase activity	-2.235004837469	GO:0031386	protein tag	-2.14971801001297
	GO:0004596	peptide alpha-N-acetyltransferase activity	-2.16622067842276	GO:0008117	sphinganine-1-phosphate aldolase activity	-2.39793185054441	GO:0097472	cyclin-dependent protein kinase activity	-2.19653446452026	GO:0008429	phosphatidylethanolamine binding	-2.14971801001297
	GO:0042975	peroxisome proliferator activated receptor binding	-2.16622067842276	GO:0004013	adenosylhomocysteinase activity	-2.39793185054441	GO:0070403	NAD+ binding	-2.17763006577584	GO:0005536	glucose binding	-2.14971801001297
	GO:0070412	R-SMAD binding	-2.15790556063693	GO:0047756	chondroitin 4-sulfotransferase activity	-2.39793185054441	GO:0008093	cytoskeletal adaptor activity	-2.17763006577584	GO:0016274	protein-arginine N-methyltransferase activity	-2.14971801001297
	GO:0044183	protein folding chaperone	-2.15790556063693	GO:0033829	O-fucosylpeptide 3-beta-N-acetylglucosaminyltransferase activity	-2.39793185054441	GO:0004697	protein kinase C activity	-2.17763006577584	GO:0001016	RNA polymerase III regulatory region DNA binding	-2.14971801001297
	GO:0034593	phosphatidylinositol bisphosphate phosphatase activity	-2.15790556063693	GO:0032564	dATP binding	-2.39793185054441	GO:0005545	1-phosphatidylinositol binding	-2.17763006577584	GO:0016273	arginine N-methyltransferase activity	-2.14971801001297
	GO:0008094	DNA-dependent ATPase activity	-2.15762327759193	GO:1990174	phosphodiesterase decapping endonuclease activity	-2.39793185054441	GO:0048038	quinone binding	-2.17763006577584	GO:0032356	oxidized DNA binding	-2.14971801001297
	GO:0000149	SNARE binding	-2.14773228108128	GO:0070991	medium-chain-acyl-CoA dehydrogenase activity	-2.39793185054441	GO:0005159	insulin-like growth factor receptor binding	-2.17763006577584	GO:0016829	lyase activity	-2.12327816367185
	GO:0051787	misfolded protein binding	-2.11705429612505	GO:0016018	cyclosporin A binding	-2.37529290544987	GO:0008656	cysteine-type endopeptidase activator activity involved in apoptotic process	-2.17763006577584	GO:0034062	5'-3' RNA polymerase activity	-2.09662310870514
	GO:0043015	gamma-tubulin binding	-2.11705429612505	GO:0050145	nucleoside monophosphate kinase activity	-2.37529290544987	GO:0031420	alkali metal ion binding	-2.17763006577584	GO:0097747	RNA polymerase activity	-2.09662310870514
	GO:0001228	DNA-binding transcription activator activity	0.12306832591217	GO:0008173	RNA methyltransferase activity	-2.36178571112508	GO:1990226	histone methyltransferase binding	-2.16612200375538	GO:0003756	protein disulfide isomerase activity	-2.09398912115029
	GO:0004703	G protein-coupled receptor kinase activity	-2.09233279683414	GO:0030371	translation repressor activity	-2.35121963144328	GO:0016421	CoA carboxylase activity	-2.16612200375538	GO:0016864	intramolecular oxidoreductase activity	0.123194715662767
	GO:0070568	guanylyltransferase activity	-2.09233279683414	GO:0004553	hydrolase activity	0.0966168806151211	GO:0051185	coenzyme transmembrane transporter activity	-2.16612200375538	GO:0035591	signaling adaptor activity	-2.09398746612783
	GO:0042500	aspartic endopeptidase activity	0.123398935146101	GO:0051287	NAD binding	-2.3368736449262	GO:0043515	kinetochore binding	-2.16612200375538	GO:0016802	trialkylsulfonium hydrolase activity	-2.0643969917146
	GO:0004679	AMP-activated protein kinase activity	-2.09233279683414	GO:0016798	hydrolase activity	0.0983595870615659	GO:0022889	serine transmembrane transporter activity	-2.16612200375538	GO:0004534	5'-3' exoribonuclease activity	-2.0643969917146
	GO:0002151	G-quadruplex RNA binding	-2.09233279683414	GO:0051959	dynein light intermediate chain binding	-2.31870964846076	GO:0061676	importin-alpha family protein binding	-2.16612200375538	GO:0000026	alpha-1	0.126894786109352
	GO:0003964	RNA-directed DNA polymerase activity	-2.09233279683414	GO:0016860	intramolecular oxidoreductase activity	-2.30983334156289	GO:0016635	oxidoreductase activity	quinone or related compound as acceptor	GO:0032557	pyrimidine ribonucleotide binding	-2.0643969917146
	GO:0003720	telomerase activity	-2.09233279683414	GO:0005154	epidermal growth factor receptor binding	-2.30083127522584	GO:0019788	NEDD8 transferase activity	-2.16612200375538	GO:0008988	rRNA (adenine-N6-)-methyltransferase activity	-2.0643969917146
	GO:0005138	interleukin-6 receptor binding	-2.09233279683414	GO:0034062	5'-3' RNA polymerase activity	-2.2963394999809	GO:0050542	icosanoid binding	-2.16612200375538	GO:0034739	histone deacetylase activity (H4-K16 specific)	-2.0643969917146
	GO:0070728	leucine binding	-2.09233279683414	GO:0097747	RNA polymerase activity	-2.2963394999809	GO:0005167	neurotrophin TRK receptor binding	-2.16612200375538	GO:0004566	beta-glucuronidase activity	-2.0643969917146
	GO:0035005	1-phosphatidylinositol-4-phosphate 3-kinase activity	-2.09233279683414	GO:0016831	carboxy-lyase activity	-2.29583324392315	GO:0052743	inositol tetrakisphosphate phosphatase activity	-2.16612200375538	GO:0061731	ribonucleoside-diphosphate reductase activity	-2.0643969917146
	GO:0004791	thioredoxin-disulfide reductase activity	-2.09233279683414	GO:0003899	DNA-directed 5'-3' RNA polymerase activity	-2.29202983710828	GO:0047499	calcium-independent phospholipase A2 activity	-2.16612200375538	GO:0003976	UDP-N-acetylglucosamine-lysosomal-enzyme N-acetylglucosaminephosphotransferase activity	-2.0643969917146
	GO:0051959	dynein light intermediate chain binding	-2.08672746999878	GO:0008190	eukaryotic initiation factor 4E binding	-2.28722475650048	GO:0005168	neurotrophin TRKA receptor binding	-2.16612200375538	GO:0004487	methylenetetrahydrofolate dehydrogenase (NAD+) activity	-2.0643969917146
	GO:0070402	NADPH binding	-2.0614408349286	GO:0033204	ribonuclease P RNA binding	-2.28722475650048	GO:0046030	inositol trisphosphate phosphatase activity	-2.16612200375538	GO:0035663	Toll-like receptor 2 binding	-2.0643969917146
	GO:0001222	transcription corepressor binding	-2.0614408349286	GO:0051880	G-quadruplex DNA binding	-2.28722475650048	GO:1903136	cuprous ion binding	-2.16612200375538	GO:0003839	gamma-glutamylcyclotransferase activity	-2.0643969917146
	GO:0033549	MAP kinase phosphatase activity	-2.0614408349286	GO:0000182	rDNA binding	-2.28722475650048	GO:0001042	RNA polymerase I core binding	-2.16612200375538	GO:0043262	adenosine-diphosphatase activity	-2.0643969917146
	GO:0044548	S100 protein binding	-2.0614408349286	GO:0043565	sequence-specific DNA binding	-2.26428310252791	GO:0004523	RNA-DNA hybrid ribonuclease activity	-2.16612200375538	GO:0004719	protein-L-isoaspartate (D-aspartate) O-methyltransferase activity	-2.0643969917146
	GO:0016504	peptidase activator activity	-2.03511519505467	GO:0004526	ribonuclease P activity	-2.19629481036532	GO:0005384	manganese ion transmembrane transporter activity	-2.16612200375538	GO:0016262	protein N-acetylglucosaminyltransferase activity	-2.0643969917146
	GO:0000049	tRNA binding	-2.0197318512247	GO:0030674	protein binding	0.113575458858604	GO:0070006	metalloaminopeptidase activity	-2.16354013851861	GO:0015433	ATPase-coupled peptide antigen transmembrane transporter activity	-2.0643969917146
	GO:0032934	sterol binding	-2.0171487448575	GO:1990782	protein tyrosine kinase binding	-2.1392480824291	GO:0022884	macromolecule transmembrane transporter activity	-2.16354013851861	GO:1990460	leptin receptor binding	-2.0643969917146
	GO:0003756	protein disulfide isomerase activity	-1.99322232296217	GO:0097001	ceramide binding	-2.13482537293726	GO:0051018	protein kinase A binding	-2.1574696102617	GO:0017099	very-long-chain-acyl-CoA dehydrogenase activity	-2.0643969917146
	GO:0016864	intramolecular oxidoreductase activity	0.136255657554896	GO:0005338	nucleotide-sugar transmembrane transporter activity	-2.13482537293726	GO:0001085	RNA polymerase II transcription factor binding	-2.15678153124565	GO:0016422	mRNA (2'-O-methyladenosine-N6-)-methyltransferase activity	-2.0643969917146
	GO:0031435	mitogen-activated protein kinase kinase kinase binding	-1.99322232296217	GO:0046935	1-phosphatidylinositol-3-kinase regulator activity	-2.13482537293726	GO:1904680	peptide transmembrane transporter activity	-2.12387526845104	GO:0097177	mitochondrial ribosome binding	-2.0643969917146
	GO:0016874	ligase activity	-1.97723038210614	GO:0019104	DNA N-glycosylase activity	-2.13482537293726	GO:0071949	FAD binding	-2.12387526845104	GO:0030614	oxidoreductase activity	disulfide as acceptor
	GO:0070840	dynein complex binding	-1.94682106927838	GO:0004707	MAP kinase activity	-2.13482537293726	GO:0016783	sulfurtransferase activity	-2.11597444302586	GO:0070644	vitamin D response element binding	-2.0643969917146
	GO:0008474	palmitoyl-(protein) hydrolase activity	-1.9188474620115	GO:0030983	mismatched DNA binding	-2.13482537293726	GO:0043295	glutathione binding	-2.11597444302586	GO:0047192	1-alkylglycerophosphocholine O-acetyltransferase activity	-2.0643969917146
	GO:0005388	calcium transmembrane transporter activity	0.146776029633228	GO:0016627	oxidoreductase activity	0.121522465527243	GO:0050786	RAGE receptor binding	-2.11597444302586	GO:0003886	DNA (cytosine-5-)-methyltransferase activity	-2.0643969917146
	GO:0051400	BH domain binding	-1.9188474620115	GO:0016881	acid-amino acid ligase activity	-2.09198070825126	GO:0050072	m7G(5')pppN diphosphatase activity	-2.11597444302586	GO:0070137	ubiquitin-like protein-specific endopeptidase activity	-2.0643969917146
	GO:0098599	palmitoyl hydrolase activity	-1.9188474620115	GO:0005545	1-phosphatidylinositol binding	-2.09198070825126	GO:0031386	protein tag	-2.11597444302586	GO:0004829	threonine-tRNA ligase activity	-2.0643969917146
	GO:0030957	Tat protein binding	-1.9188474620115	GO:0048038	quinone binding	-2.09198070825126	GO:0001055	RNA polymerase II activity	-2.11597444302586	GO:0000386	second spliceosomal transesterification activity	-2.0643969917146
	GO:0004576	oligosaccharyl transferase activity	-1.9188474620115	GO:0003841	1-acylglycerol-3-phosphate O-acyltransferase activity	-2.09198070825126	GO:0043522	leucine zipper domain binding	-2.11597444302586	GO:0016309	1-phosphatidylinositol-5-phosphate 4-kinase activity	-2.0643969917146
	GO:1904047	S-adenosyl-L-methionine binding	-1.9188474620115	GO:0042171	lysophosphatidic acid acyltransferase activity	-2.09198070825126	GO:0003995	acyl-CoA dehydrogenase activity	-2.11597444302586	GO:0016149	translation release factor activity	0.126894786109352
	GO:0035615	clathrin adaptor activity	-1.9188474620115	GO:0016757	transferase activity	0.12760829473952	GO:0030955	potassium ion binding	-2.11597444302586	GO:0002950	ceramide phosphoethanolamine synthase activity	-2.0643969917146
	GO:0000182	rDNA binding	-1.9188474620115	GO:0042887	amide transmembrane transporter activity	-2.05737299127697	GO:0032356	oxidized DNA binding	-2.11597444302586	GO:0004307	ethanolaminephosphotransferase activity	-2.0643969917146
	GO:0008143	poly(A) binding	-1.91453295273572	GO:0000976	transcription regulatory region sequence-specific DNA binding	-2.05677731475114	GO:0000977	RNA polymerase II regulatory region sequence-specific DNA binding	-2.07128281636201	GO:0004075	biotin carboxylase activity	-2.0643969917146
	GO:0046875	ephrin receptor binding	-1.89191622818253	GO:0017116	single-stranded DNA helicase activity	-2.04029811765106	GO:0097602	cullin family protein binding	-2.05176101363834	GO:0004311	farnesyltranstransferase activity	-2.0643969917146
	GO:0070273	phosphatidylinositol-4-phosphate binding	-1.87622063597707	GO:0043138	3'-5' DNA helicase activity	-2.04029811765106	GO:0070064	proline-rich region binding	-2.05176101363834	GO:0050265	RNA uridylyltransferase activity	-2.0643969917146
	GO:0008408	3'-5' exonuclease activity	-1.87076211304492	GO:0004331	fructose-2	0.130855376485026	GO:0016802	trialkylsulfonium hydrolase activity	-2.04651113256114	GO:0015410	manganese transmembrane transporter activity	0.126894786109352
	GO:0005154	epidermal growth factor receptor binding	-1.86564820168377	GO:0031802	type 5 metabotropic glutamate receptor binding	-2.0336625619313	GO:0050897	cobalt ion binding	-2.04651113256114	GO:0015420	ATPase-coupled vitamin B12 transmembrane transporter activity	-2.0643969917146
	GO:0050661	NADP binding	-1.86057721437759	GO:0001727	lipid kinase activity	-2.0336625619313	GO:0004534	5'-3' exoribonuclease activity	-2.04651113256114	GO:0003836	beta-galactoside (CMP) alpha-2	0.126894786109352
	GO:0043014	alpha-tubulin binding	-1.85897208983232	GO:0034481	chondroitin sulfotransferase activity	-2.0336625619313	GO:0000026	alpha-1	0.12918482700638	GO:0061649	ubiquitin modification-dependent histone binding	-2.0643969917146
	GO:0042169	SH2 domain binding	-1.85897208983232	GO:0015288	porin activity	-2.0336625619313	GO:0032557	pyrimidine ribonucleotide binding	-2.04651113256114	GO:0008073	ornithine decarboxylase inhibitor activity	-2.0643969917146
	GO:0008137	NADH dehydrogenase (ubiquinone) activity	-1.85532566533691	GO:0035662	Toll-like receptor 4 binding	-2.0336625619313	GO:0008988	rRNA (adenine-N6-)-methyltransferase activity	-2.04651113256114	GO:0043398	HLH domain binding	-2.0643969917146
	GO:0005547	phosphatidylinositol-3	5-trisphosphate binding	GO:0051766	inositol trisphosphate kinase activity	-2.0336625619313	GO:0036402	proteasome-activating ATPase activity	-2.04651113256114	GO:1990599	3' overhang single-stranded DNA endodeoxyribonuclease activity	-2.0643969917146
	GO:0050136	NADH dehydrogenase (quinone) activity	-1.85532566533691	GO:0047184	1-acylglycerophosphocholine O-acyltransferase activity	-2.0336625619313	GO:0034739	histone deacetylase activity (H4-K16 specific)	-2.04651113256114	GO:0032139	dinucleotide insertion or deletion binding	-2.0643969917146
	GO:0003954	NADH dehydrogenase activity	-1.85532566533691	GO:0050544	arachidonic acid binding	-2.0336625619313	GO:0004566	beta-glucuronidase activity	-2.04651113256114	GO:0016434	rRNA (cytosine) methyltransferase activity	-2.0643969917146
	GO:0034062	5'-3' RNA polymerase activity	-1.85476287911513	GO:0000995	RNA polymerase III general transcription initiation factor activity	-2.0336625619313	GO:0061731	ribonucleoside-diphosphate reductase activity	-2.04651113256114	GO:0001025	RNA polymerase III general transcription initiation factor binding	-2.0643969917146
	GO:0016879	ligase activity	0.156490045333896	GO:1990948	ubiquitin ligase inhibitor activity	-2.0336625619313	GO:0003976	UDP-N-acetylglucosamine-lysosomal-enzyme N-acetylglucosaminephosphotransferase activity	-2.04651113256114	GO:0004449	isocitrate dehydrogenase (NAD+) activity	-2.0643969917146
	GO:0097747	RNA polymerase activity	-1.85476287911513	GO:0043559	insulin binding	-2.0336625619313	GO:0004768	stearoyl-CoA 9-desaturase activity	-2.04651113256114	GO:0030942	endoplasmic reticulum signal peptide binding	-2.0643969917146
	GO:0004331	fructose-2	0.160399183740498	GO:0004445	inositol-polyphosphate 5-phosphatase activity	-2.0336625619313	GO:0047237	glucuronylgalactosylproteoglycan 4-beta-N-acetylgalactosaminyltransferase activity	-2.04651113256114	GO:0032142	single guanine insertion binding	-2.0643969917146
	GO:0004661	protein geranylgeranyltransferase activity	-1.83008967246231	GO:0010856	adenylate cyclase activator activity	-2.0336625619313	GO:0004487	methylenetetrahydrofolate dehydrogenase (NAD+) activity	-2.04651113256114	GO:0008192	RNA guanylyltransferase activity	-2.0643969917146
	GO:0072345	NAADP-sensitive calcium-release channel activity	-1.83008967246231	GO:0071987	WD40-repeat domain binding	-2.0336625619313	GO:0008940	nitrate reductase activity	-2.04651113256114	GO:0001018	mitochondrial promoter sequence-specific DNA binding	-2.0643969917146
	GO:0004656	procollagen-proline 4-dioxygenase activity	-1.83008967246231	GO:0030628	pre-mRNA 3'-splice site binding	-2.0336625619313	GO:0003839	gamma-glutamylcyclotransferase activity	-2.04651113256114	GO:0051734	ATP-dependent polynucleotide kinase activity	-2.0643969917146
	GO:0051766	inositol trisphosphate kinase activity	-1.83008967246231	GO:0010521	telomerase inhibitor activity	-2.0336625619313	GO:0043262	adenosine-diphosphatase activity	-2.04651113256114	GO:0004586	ornithine decarboxylase activity	-2.0643969917146
	GO:0050544	arachidonic acid binding	-1.83008967246231	GO:0071532	ankyrin repeat binding	-2.0336625619313	GO:0019107	myristoyltransferase activity	-2.04651113256114	GO:0002060	purine nucleobase binding	-2.0643969917146
	GO:0000995	RNA polymerase III general transcription initiation factor activity	-1.83008967246231	GO:0000268	peroxisome targeting sequence binding	-2.0336625619313	GO:0004582	dolichyl-phosphate beta-D-mannosyltransferase activity	-2.04651113256114	GO:0046404	ATP-dependent polydeoxyribonucleotide 5'-hydroxyl-kinase activity	-2.0643969917146
	GO:1990948	ubiquitin ligase inhibitor activity	-1.83008967246231	GO:0046912	transferase activity	acyl groups converted into alkyl on transfer	GO:0031871	proteinase activated receptor binding	-2.04651113256114	GO:0005483	soluble NSF attachment protein activity	-2.0643969917146
	GO:0000828	inositol hexakisphosphate kinase activity	-1.83008967246231	GO:0033192	calmodulin-dependent protein phosphatase activity	-2.0336625619313	GO:0004719	protein-L-isoaspartate (D-aspartate) O-methyltransferase activity	-2.04651113256114	GO:0004774	succinate-CoA ligase activity	-2.0643969917146
	GO:0004445	inositol-polyphosphate 5-phosphatase activity	-1.83008967246231	GO:0016426	tRNA (adenine) methyltransferase activity	-2.0336625619313	GO:0098919	structural constituent of postsynaptic density	-2.04651113256114	GO:0047493	ceramide cholinephosphotransferase activity	-2.0643969917146
	GO:0000832	inositol hexakisphosphate 5-kinase activity	-1.83008967246231	GO:0120170	intraciliary transport particle B binding	-2.0336625619313	GO:0016262	protein N-acetylglucosaminyltransferase activity	-2.04651113256114	GO:0004477	methenyltetrahydrofolate cyclohydrolase activity	-2.0643969917146
	GO:0034594	phosphatidylinositol trisphosphate phosphatase activity	-1.83008967246231	GO:0005375	copper ion transmembrane transporter activity	-2.0336625619313	GO:0015433	ATPase-coupled peptide antigen transmembrane transporter activity	-2.04651113256114	GO:0033188	sphingomyelin synthase activity	-2.0643969917146
	GO:0001032	RNA polymerase III type 3 promoter DNA binding	-1.83008967246231	GO:0000104	succinate dehydrogenase activity	-2.0336625619313	GO:1990460	leptin receptor binding	-2.04651113256114	GO:0051425	PTB domain binding	-2.0643969917146
	GO:0071532	ankyrin repeat binding	-1.83008967246231	GO:0044388	small protein activating enzyme binding	-2.0336625619313	GO:0017099	very-long-chain-acyl-CoA dehydrogenase activity	-2.04651113256114	GO:0016971	flavin-linked sulfhydryl oxidase activity	-2.0643969917146
	GO:0001875	lipopolysaccharide receptor activity	-1.83008967246231	GO:0042030	ATPase inhibitor activity	-2.0336625619313	GO:0016422	mRNA (2'-O-methyladenosine-N6-)-methyltransferase activity	-2.04651113256114	GO:0016672	oxidoreductase activity	quinone or similar compound as acceptor
	GO:0033192	calmodulin-dependent protein phosphatase activity	-1.83008967246231	GO:0032554	purine deoxyribonucleotide binding	-2.0336625619313	GO:0097177	mitochondrial ribosome binding	-2.04651113256114	GO:0033149	FFAT motif binding	-2.0643969917146
	GO:0034513	box H/ACA snoRNA binding	-1.83008967246231	GO:0030976	thiamine pyrophosphate binding	-2.0336625619313	GO:0030614	oxidoreductase activity	disulfide as acceptor	GO:0004775	succinate-CoA ligase (ADP-forming) activity	-2.0643969917146
	GO:0052813	phosphatidylinositol bisphosphate kinase activity	-1.83008967246231	GO:0036033	mediator complex binding	-2.0336625619313	GO:0070644	vitamin D response element binding	-2.04651113256114	GO:0098518	polynucleotide phosphatase activity	-2.0643969917146
	GO:0120170	intraciliary transport particle B binding	-1.83008967246231	GO:0046976	histone methyltransferase activity (H3-K27 specific)	-2.0336625619313	GO:0047192	1-alkylglycerophosphocholine O-acetyltransferase activity	-2.04651113256114	GO:0032767	copper-dependent protein binding	-2.0643969917146
	GO:0035515	oxidative RNA demethylase activity	-1.83008967246231	GO:0016531	copper chaperone activity	-2.0336625619313	GO:0003886	DNA (cytosine-5-)-methyltransferase activity	-2.04651113256114	GO:0070012	oligopeptidase activity	-2.0643969917146
	GO:0000104	succinate dehydrogenase activity	-1.83008967246231	GO:0032184	SUMO polymer binding	-2.0336625619313	GO:0070137	ubiquitin-like protein-specific endopeptidase activity	-2.04651113256114	GO:0001156	TFIIIC-class transcription factor complex binding	-2.0643969917146
	GO:0098519	nucleotide phosphatase activity	0.160399183740498	GO:0002054	nucleobase binding	-2.0336625619313	GO:0004829	threonine-tRNA ligase activity	-2.04651113256114	GO:0043734	DNA-N1-methyladenine dioxygenase activity	-2.0643969917146
	GO:0001031	RNA polymerase III type 2 promoter DNA binding	-1.83008967246231	GO:0008177	succinate dehydrogenase (ubiquinone) activity	-2.0336625619313	GO:0000386	second spliceosomal transesterification activity	-2.04651113256114	GO:0061953	mRNA (adenine-N1-)-methyltransferase activity	-2.0643969917146
	GO:0070122	isopeptidase activity	-1.83008967246231	GO:0033592	RNA strand annealing activity	-2.0336625619313	GO:0016309	1-phosphatidylinositol-5-phosphate 4-kinase activity	-2.04651113256114	GO:0070139	SUMO-specific endopeptidase activity	-2.0643969917146
	GO:0042030	ATPase inhibitor activity	-1.83008967246231	GO:0052658	inositol-1	5-trisphosphate 5-phosphatase activity	GO:0016149	translation release factor activity	0.12918482700638	GO:0030613	oxidoreductase activity	0.126894786109352
	GO:0032554	purine deoxyribonucleotide binding	-1.83008967246231	GO:0051434	BH3 domain binding	-2.0336625619313	GO:0016532	superoxide dismutase copper chaperone activity	-2.04651113256114	GO:0106140	P-TEFb complex binding	-2.0643969917146
	GO:0036033	mediator complex binding	-1.83008967246231	GO:0019238	cyclohydrolase activity	-2.0336625619313	GO:0002950	ceramide phosphoethanolamine synthase activity	-2.04651113256114	GO:0004748	ribonucleoside-diphosphate reductase activity	0.126894786109352
	GO:0080084	5S rDNA binding	-1.83008967246231	GO:0004904	interferon receptor activity	-2.0336625619313	GO:0004307	ethanolaminephosphotransferase activity	-2.04651113256114	GO:0051733	polydeoxyribonucleotide kinase activity	-2.0643969917146
	GO:0002054	nucleobase binding	-1.83008967246231	GO:0034647	histone demethylase activity (H3-trimethyl-K4 specific)	-2.0336625619313	GO:0004104	cholinesterase activity	-2.04651113256114	GO:0016728	oxidoreductase activity	disulfide as acceptor
	GO:1990817	RNA adenylyltransferase activity	-1.83008967246231	GO:0010385	double-stranded methylated DNA binding	-2.0336625619313	GO:0004075	biotin carboxylase activity	-2.04651113256114	GO:0050816	phosphothreonine residue binding	-2.0643969917146
	GO:0008177	succinate dehydrogenase (ubiquinone) activity	-1.83008967246231	GO:0008186	RNA-dependent ATPase activity	-2.0336625619313	GO:0004311	farnesyltranstransferase activity	-2.04651113256114	GO:0033745	L-methionine-(R)-S-oxide reductase activity	-2.0643969917146
	GO:0048273	mitogen-activated protein kinase p38 binding	-1.83008967246231	GO:0071558	histone demethylase activity (H3-K27 specific)	-2.0336625619313	GO:0003896	DNA primase activity	-2.04651113256114	GO:0008117	sphinganine-1-phosphate aldolase activity	-2.0643969917146
	GO:0046934	phosphatidylinositol-4	0.160399183740498	GO:0019894	kinesin binding	-2.03233380234193	GO:0051538	3 iron	0.12918482700638	GO:0004013	adenosylhomocysteinase activity	-2.0643969917146
	GO:0008517	folic acid transmembrane transporter activity	-1.83008967246231	GO:0000987	proximal promoter sequence-specific DNA binding	-2.03205073111157	GO:0050265	RNA uridylyltransferase activity	-2.04651113256114	GO:0047756	chondroitin 4-sulfotransferase activity	-2.0643969917146
	GO:0005315	inorganic phosphate transmembrane transporter activity	-1.83008967246231	GO:0120014	phospholipid transfer activity	-2.02541846032386	GO:0015410	manganese transmembrane transporter activity	0.12918482700638	GO:0000033	alpha-1	0.126894786109352
	GO:0016428	tRNA (cytosine-5-)-methyltransferase activity	-1.83008967246231	GO:0030159	receptor signaling complex adaptor activity	-2.0136915474794	GO:0047134	protein-disulfide reductase activity	-2.04651113256114	GO:0031826	type 2A serotonin receptor binding	-2.0643969917146
	GO:0052658	inositol-1	5-trisphosphate 5-phosphatase activity	GO:0043015	gamma-tubulin binding	-2.00931740645105	GO:0098879	structural constituent of postsynaptic specialization	-2.04651113256114	GO:0052905	tRNA (guanine(9)-N(1))-methyltransferase activity	-2.0643969917146
	GO:0004875	complement receptor activity	-1.83008967246231	GO:0016878	acid-thiol ligase activity	-2.00544357641371	GO:0003836	beta-galactoside (CMP) alpha-2	0.12918482700638	GO:0033829	O-fucosylpeptide 3-beta-N-acetylglucosaminyltransferase activity	-2.0643969917146
	GO:0001030	RNA polymerase III type 1 promoter DNA binding	-1.83008967246231	GO:0070273	phosphatidylinositol-4-phosphate binding	-2.00544357641371	GO:0071209	U7 snRNA binding	-2.04651113256114	GO:0032564	dATP binding	-2.0643969917146
	GO:0019238	cyclohydrolase activity	-1.83008967246231	GO:0017124	SH3 domain binding	-1.94833479217048	GO:0061649	ubiquitin modification-dependent histone binding	-2.04651113256114	GO:0004813	alanine-tRNA ligase activity	-2.0643969917146
	GO:0010385	double-stranded methylated DNA binding	-1.83008967246231	GO:0004703	G protein-coupled receptor kinase activity	-1.88091762039411	GO:0043398	HLH domain binding	-2.04651113256114	GO:1990174	phosphodiesterase decapping endonuclease activity	-2.0643969917146
	GO:0051525	NFAT protein binding	-1.83008967246231	GO:0035312	5'-3' exodeoxyribonuclease activity	-1.88091762039411	GO:1990599	3' overhang single-stranded DNA endodeoxyribonuclease activity	-2.04651113256114	GO:0070991	medium-chain-acyl-CoA dehydrogenase activity	-2.0643969917146
	GO:0016208	AMP binding	-1.82511957213559	GO:0042500	aspartic endopeptidase activity	0.152450150186766	GO:0016215	acyl-CoA desaturase activity	-2.04651113256114	GO:0004142	diacylglycerol cholinephosphotransferase activity	-2.0643969917146
	GO:0106019	phosphatidylinositol-4	0.161198368144233	GO:0036310	annealing helicase activity	-1.88091762039411	GO:0001025	RNA polymerase III general transcription initiation factor binding	-2.04651113256114	GO:0031997	N-terminal myristoylation domain binding	-2.0643969917146
	GO:0052744	phosphatidylinositol monophosphate phosphatase activity	-1.82511957213559	GO:0016833	oxo-acid-lyase activity	-1.88091762039411	GO:0004449	isocitrate dehydrogenase (NAD+) activity	-2.04651113256114	GO:0003950	NAD+ ADP-ribosyltransferase activity	-2.04620771244192
	GO:0043023	ribosomal large subunit binding	-1.82511957213559	GO:0032405	MutLalpha complex binding	-1.88091762039411	GO:0030942	endoplasmic reticulum signal peptide binding	-2.04651113256114	GO:0009055	electron transfer activity	-2.01554213116139
	GO:0008179	adenylate cyclase binding	-1.82511957213559	GO:0070728	leucine binding	-1.88091762039411	GO:0032142	single guanine insertion binding	-2.04651113256114	GO:0140318	protein transporter activity	-1.99218153745987
	GO:0017017	MAP kinase tyrosine/serine/threonine phosphatase activity	-1.82511957213559	GO:0061133	endopeptidase activator activity	-1.88091762039411	GO:0005010	insulin-like growth factor-activated receptor activity	-2.04651113256114	GO:0043138	3'-5' DNA helicase activity	-1.99218153745987
	GO:0034236	protein kinase A catalytic subunit binding	-1.82511957213559	GO:0016530	metallochaperone activity	-1.88091762039411	GO:0008192	RNA guanylyltransferase activity	-2.04651113256114	GO:0008320	protein transmembrane transporter activity	-1.99218153745987
	GO:0009055	electron transfer activity	-1.8097330744108	GO:1990756	protein binding	0.152450150186766	GO:0001018	mitochondrial promoter sequence-specific DNA binding	-2.04651113256114	GO:0005068	transmembrane receptor protein tyrosine kinase adaptor activity	-1.9851018053129
	GO:0043274	phospholipase binding	-1.76897511086948	GO:0008312	7S RNA binding	-1.88091762039411	GO:0051734	ATP-dependent polynucleotide kinase activity	-2.04651113256114	GO:0004467	long-chain fatty acid-CoA ligase activity	-1.9851018053129
	GO:0070403	NAD+ binding	-1.76897511086948	GO:0016885	ligase activity	0.152450150186766	GO:0004359	glutaminase activity	-2.04651113256114	GO:0016860	intramolecular oxidoreductase activity	-1.97490042298065
	GO:0016881	acid-amino acid ligase activity	-1.76897511086948	GO:0097322	7SK snRNA binding	-1.88091762039411	GO:0004586	ornithine decarboxylase activity	-2.04651113256114	GO:0050660	flavin adenine dinucleotide binding	-1.96972182433397
	GO:0008553	proton-exporting ATPase activity	0.170507650743487	GO:0035005	1-phosphatidylinositol-4-phosphate 3-kinase activity	-1.88091762039411	GO:0101006	protein histidine phosphatase activity	-2.04651113256114	GO:0016893	endonuclease activity	0.14717572894218
	GO:0001085	RNA polymerase II transcription factor binding	-1.74287028509655	GO:0004791	thioredoxin-disulfide reductase activity	-1.88091762039411	GO:0002060	purine nucleobase binding	-2.04651113256114	GO:0001158	enhancer sequence-specific DNA binding	-1.91557564837201
	GO:0015215	nucleotide transmembrane transporter activity	-1.73369714237316	GO:0004711	ribosomal protein S6 kinase activity	-1.88091762039411	GO:0046404	ATP-dependent polydeoxyribonucleotide 5'-hydroxyl-kinase activity	-2.04651113256114	GO:0070878	primary miRNA binding	-1.91164734734545
	GO:0120015	sterol transfer activity	-1.73369714237316	GO:0016835	carbon-oxygen lyase activity	-1.82482557322662	GO:0005483	soluble NSF attachment protein activity	-2.04651113256114	GO:0106018	phosphatidylinositol-3	0.147836647580222
	GO:0016505	peptidase activator activity involved in apoptotic process	-1.73369714237316	GO:0016679	oxidoreductase activity	0.165250282723651	GO:0047493	ceramide cholinephosphotransferase activity	-2.04651113256114	GO:0016861	intramolecular oxidoreductase activity	0.147836647580222
	GO:0070182	DNA polymerase binding	-1.73369714237316	GO:0019206	nucleoside kinase activity	-1.80029408936738	GO:0004477	methenyltetrahydrofolate cyclohydrolase activity	-2.04651113256114	GO:0016433	rRNA (adenine) methyltransferase activity	-1.91164734734545
	GO:0015932	nucleobase-containing compound transmembrane transporter activity	-1.69456076828444	GO:0004169	dolichyl-phosphate-mannose-protein mannosyltransferase activity	-1.80029408936738	GO:0050567	glutaminyl-tRNA synthase (glutamine-hydrolyzing) activity	-2.04651113256114	GO:1902388	ceramide 1-phosphate transfer activity	-1.91164734734545
	GO:0043425	bHLH transcription factor binding	-1.68911931424093	GO:0120017	ceramide transfer activity	-1.80029408936738	GO:0033188	sphingomyelin synthase activity	-2.04651113256114	GO:0030306	ADP-ribosylation factor binding	-1.91164734734545
	GO:0080025	phosphatidylinositol-3	0.184682099288406	GO:0004385	guanylate kinase activity	-1.80029408936738	GO:0051425	PTB domain binding	-2.04651113256114	GO:0016413	O-acetyltransferase activity	-1.91164734734545
	GO:0019798	procollagen-proline dioxygenase activity	-1.65850963827806	GO:0120016	sphingolipid transfer activity	-1.80029408936738	GO:0016971	flavin-linked sulfhydryl oxidase activity	-2.04651113256114	GO:0000405	bubble DNA binding	-1.91164734734545
	GO:0030306	ADP-ribosylation factor binding	-1.65850963827806	GO:0035256	G protein-coupled glutamate receptor binding	-1.80029408936738	GO:0016672	oxidoreductase activity	quinone or similar compound as acceptor	GO:0008140	cAMP response element binding protein binding	-1.91164734734545
	GO:0097677	STAT family protein binding	-1.65850963827806	GO:0061575	cyclin-dependent protein serine/threonine kinase activator activity	-1.80029408936738	GO:0033149	FFAT motif binding	-2.04651113256114	GO:0070990	snRNP binding	-1.91164734734545
	GO:0031701	angiotensin receptor binding	-1.65850963827806	GO:0008469	histone-arginine N-methyltransferase activity	-1.80029408936738	GO:0098518	polynucleotide phosphatase activity	-2.04651113256114	GO:0034596	phosphatidylinositol phosphate 4-phosphatase activity	-1.91164734734545
	GO:0001163	RNA polymerase I regulatory region sequence-specific DNA binding	-1.65850963827806	GO:0005381	iron ion transmembrane transporter activity	-1.80029408936738	GO:0032767	copper-dependent protein binding	-2.04651113256114	GO:0005078	MAP-kinase scaffold activity	-1.91164734734545
	GO:0001013	RNA polymerase I regulatory region DNA binding	-1.65850963827806	GO:0001221	transcription cofactor binding	-1.79770658457784	GO:0070012	oligopeptidase activity	-2.04651113256114	GO:0008526	phosphatidylinositol transfer activity	-1.91164734734545
	GO:0030619	U1 snRNA binding	-1.65850963827806	GO:0015932	nucleobase-containing compound transmembrane transporter activity	-1.79770658457784	GO:0001156	TFIIIC-class transcription factor complex binding	-2.04651113256114	GO:0030235	nitric-oxide synthase regulator activity	-1.91164734734545
	GO:0001164	RNA polymerase I CORE element sequence-specific DNA binding	-1.65850963827806	GO:0032266	phosphatidylinositol-3-phosphate binding	-1.77333093922487	GO:0004792	thiosulfate sulfurtransferase activity	-2.04651113256114	GO:0051920	peroxiredoxin activity	-1.91164734734545
	GO:0043184	vascular endothelial growth factor receptor 2 binding	-1.65850963827806	GO:0072509	divalent inorganic cation transmembrane transporter activity	-1.76168090796754	GO:0061953	mRNA (adenine-N1-)-methyltransferase activity	-2.04651113256114	GO:0010997	anaphase-promoting complex binding	-1.91164734734545
	GO:0008297	single-stranded DNA exodeoxyribonuclease activity	-1.65850963827806	GO:0035252	UDP-xylosyltransferase activity	-1.75361556802876	GO:0070139	SUMO-specific endopeptidase activity	-2.04651113256114	GO:0097371	MDM2/MDM4 family protein binding	-1.91164734734545
	GO:0032050	clathrin heavy chain binding	-1.65850963827806	GO:0017070	U6 snRNA binding	-1.75361556802876	GO:0030613	oxidoreductase activity	0.12918482700638	GO:0030742	GTP-dependent protein binding	-1.90729817074467
	GO:0023029	MHC class Ib protein binding	-1.65850963827806	GO:0042285	xylosyltransferase activity	-1.75361556802876	GO:0106140	P-TEFb complex binding	-2.04651113256114	GO:0016411	acylglycerol O-acyltransferase activity	-1.90729817074467
	GO:1990405	protein antigen binding	-1.65850963827806	GO:0004312	fatty acid synthase activity	-1.75361556802876	GO:0004748	ribonucleoside-diphosphate reductase activity	0.12918482700638	GO:0043565	sequence-specific DNA binding	-1.87667485011168
	GO:0004706	JUN kinase kinase kinase activity	-1.65850963827806	GO:0005522	profilin binding	-1.75361556802876	GO:0051733	polydeoxyribonucleotide kinase activity	-2.04651113256114	GO:0005154	epidermal growth factor receptor binding	-1.86587624371604
	GO:0008121	ubiquinol-cytochrome-c reductase activity	-1.65850963827806	GO:0050072	m7G(5')pppN diphosphatase activity	-1.75361556802876	GO:0016728	oxidoreductase activity	disulfide as acceptor	GO:0015216	purine nucleotide transmembrane transporter activity	-1.86123684079269
	GO:0016681	oxidoreductase activity	cytochrome as acceptor	GO:0008429	phosphatidylethanolamine binding	-1.75361556802876	GO:0003994	aconitate hydratase activity	-2.04651113256114	GO:0097153	cysteine-type endopeptidase activity involved in apoptotic process	-1.86123684079269
	GO:0097371	MDM2/MDM4 family protein binding	-1.65850963827806	GO:0001055	RNA polymerase II activity	-1.75361556802876	GO:0050816	phosphothreonine residue binding	-2.04651113256114	GO:0005092	GDP-dissociation inhibitor activity	-1.86123684079269
	GO:0097110	scaffold protein binding	-1.60438972299411	GO:0005536	glucose binding	-1.75361556802876	GO:0033745	L-methionine-(R)-S-oxide reductase activity	-2.04651113256114	GO:0000149	SNARE binding	-1.83897509541432
	GO:0016757	transferase activity	0.203194561714763	GO:0043522	leucine zipper domain binding	-1.75361556802876	GO:0008117	sphinganine-1-phosphate aldolase activity	-2.04651113256114	GO:0001085	RNA polymerase II transcription factor binding	-1.82014293881177
	GO:0003779	actin binding	-1.59285805209828	GO:0016274	protein-arginine N-methyltransferase activity	-1.75361556802876	GO:0004013	adenosylhomocysteinase activity	-2.04651113256114	GO:0004177	aminopeptidase activity	-1.77347329982457
	GO:0042577	lipid phosphatase activity	-1.58068013538532	GO:0008525	phosphatidylcholine transporter activity	-1.75361556802876	GO:0047756	chondroitin 4-sulfotransferase activity	-2.04651113256114	GO:0043015	gamma-tubulin binding	-1.77308493104896
	GO:0016868	intramolecular transferase activity	0.205835054881708	GO:0004143	diacylglycerol kinase activity	-1.75361556802876	GO:0000033	alpha-1	0.12918482700638	GO:0008574	ATP-dependent microtubule motor activity	0.169808332979161
	GO:0005522	profilin binding	-1.58068013538532	GO:0016273	arginine N-methyltransferase activity	-1.75361556802876	GO:0052905	tRNA (guanine(9)-N(1))-methyltransferase activity	-2.04651113256114	GO:0031489	myosin V binding	-1.76394187342675
	GO:0070411	I-SMAD binding	-1.58068013538532	GO:0016832	aldehyde-lyase activity	-1.75361556802876	GO:0033829	O-fucosylpeptide 3-beta-N-acetylglucosaminyltransferase activity	-2.04651113256114	GO:0003951	NAD+ kinase activity	-1.76394187342675
	GO:0050072	m7G(5')pppN diphosphatase activity	-1.58068013538532	GO:0046624	sphingolipid transporter activity	-1.72575472801906	GO:0032564	dATP binding	-2.04651113256114	GO:0035014	phosphatidylinositol 3-kinase regulator activity	-1.76394187342675
	GO:0031386	protein tag	-1.58068013538532	GO:0051011	microtubule minus-end binding	-1.72575472801906	GO:0004813	alanine-tRNA ligase activity	-2.04651113256114	GO:0030275	LRR domain binding	-1.76394187342675
	GO:0031996	thioesterase binding	-1.58068013538532	GO:0035613	RNA stem-loop binding	-1.72575472801906	GO:1990174	phosphodiesterase decapping endonuclease activity	-2.04651113256114	GO:0008308	voltage-gated anion channel activity	-1.76394187342675
	GO:0008097	5S rRNA binding	-1.58068013538532	GO:0004467	long-chain fatty acid-CoA ligase activity	-1.72575472801906	GO:0070991	medium-chain-acyl-CoA dehydrogenase activity	-2.04651113256114	GO:0005548	phospholipid transporter activity	-1.74389828194028
	GO:0032356	oxidized DNA binding	-1.58068013538532	GO:0017017	MAP kinase tyrosine/serine/threonine phosphatase activity	-1.72575472801906	GO:0004142	diacylglycerol cholinephosphotransferase activity	-2.04651113256114	GO:0032357	oxidized purine DNA binding	-1.73723179048255
	GO:0051018	protein kinase A binding	-1.56889218663899	GO:0034236	protein kinase A catalytic subunit binding	-1.72575472801906	GO:0000822	inositol hexakisphosphate binding	-2.04651113256114	GO:0005072	transforming growth factor beta receptor	0.17600695098647
	GO:0019905	syntaxin binding	-1.55628320288333	GO:0000030	mannosyltransferase activity	-1.72073407911016	GO:0031997	N-terminal myristoylation domain binding	-2.04651113256114	GO:0051400	BH domain binding	-1.73723179048255
	GO:0016853	isomerase activity	-1.54956902047213	GO:0070402	NADPH binding	-1.70943719212834	GO:0008375	acetylglucosaminyltransferase activity	-2.03317667047853	GO:0031078	histone deacetylase activity (H3-K14 specific)	-1.73723179048255
	GO:0008988	rRNA (adenine-N6-)-methyltransferase activity	-1.54432208475135	GO:0001222	transcription corepressor binding	-1.70943719212834	GO:0003950	NAD+ ADP-ribosyltransferase activity	-1.99541191074738	GO:0032041	NAD-dependent histone deacetylase activity (H3-K14 specific)	-1.73723179048255
	GO:0106006	microtubule cortical anchor activity	-1.54432208475135	GO:0033549	MAP kinase phosphatase activity	-1.70943719212834	GO:0019209	kinase activator activity	-1.97561466313499	GO:0030971	receptor tyrosine kinase binding	-1.7251960066026
	GO:0055100	adiponectin binding	-1.54432208475135	GO:0005161	platelet-derived growth factor receptor binding	-1.70943719212834	GO:0016840	carbon-nitrogen lyase activity	-1.95023869891531	GO:0004683	calmodulin-dependent protein kinase activity	-1.71885502365135
	GO:0015319	sodium:inorganic phosphate symporter activity	-1.54432208475135	GO:0008308	voltage-gated anion channel activity	-1.70070840412511	GO:0051011	microtubule minus-end binding	-1.95023869891531	GO:0002020	protease binding	-1.71869108348972
	GO:0008670	2	0.213456527619983	GO:0070006	metalloaminopeptidase activity	-1.70059201920905	GO:0016423	tRNA (guanine) methyltransferase activity	-1.95023869891531	GO:0016810	hydrolase activity	0.181386684517758
	GO:0008240	tripeptidyl-peptidase activity	-1.54432208475135	GO:0070412	R-SMAD binding	-1.70059201920905	GO:0005068	transmembrane receptor protein tyrosine kinase adaptor activity	-1.95023869891531	GO:0043621	protein self-association	-1.69031956454421
	GO:0004566	beta-glucuronidase activity	-1.54432208475135	GO:0015035	protein disulfide oxidoreductase activity	-1.70059201920905	GO:0009982	pseudouridine synthase activity	-1.95023869891531	GO:0016854	racemase and epimerase activity	-1.68506291765294
	GO:0003976	UDP-N-acetylglucosamine-lysosomal-enzyme N-acetylglucosaminephosphotransferase activity	-1.54432208475135	GO:0034237	protein kinase A regulatory subunit binding	-1.69751404345568	GO:0004467	long-chain fatty acid-CoA ligase activity	-1.95023869891531	GO:0005086	ARF guanyl-nucleotide exchange factor activity	-1.68506291765294
	GO:0047237	glucuronylgalactosylproteoglycan 4-beta-N-acetylgalactosaminyltransferase activity	-1.54432208475135	GO:0016799	hydrolase activity	0.183138232313206	GO:0034236	protein kinase A catalytic subunit binding	-1.95023869891531	GO:0031690	adrenergic receptor binding	-1.68506291765294
	GO:0004487	methylenetetrahydrofolate dehydrogenase (NAD+) activity	-1.54432208475135	GO:0051537	2 iron	0.183138232313206	GO:0140318	protein transporter activity	-1.94906592051533	GO:0030674	protein binding	0.186608277737489
	GO:0035663	Toll-like receptor 2 binding	-1.54432208475135	GO:0070840	dynein complex binding	-1.69751404345568	GO:0043138	3'-5' DNA helicase activity	-1.94906592051533	GO:0004331	fructose-2	0.190658132556606
	GO:0047391	alkylglycerophosphoethanolamine phosphodiesterase activity	-1.54432208475135	GO:0016854	racemase and epimerase activity	-1.69722652774948	GO:0008320	protein transmembrane transporter activity	-1.94906592051533	GO:0050733	RS domain binding	-1.65727333659067
	GO:0140031	phosphorylation-dependent protein binding	-1.54432208475135	GO:0031690	adrenergic receptor binding	-1.69722652774948	GO:0016409	palmitoyltransferase activity	-1.94775016569808	GO:0031802	type 5 metabotropic glutamate receptor binding	-1.65727333659067
	GO:0008184	glycogen phosphorylase activity	-1.54432208475135	GO:0002020	protease binding	-1.66649091750794	GO:0051959	dynein light intermediate chain binding	-1.92715857986101	GO:0004090	carbonyl reductase (NADPH) activity	-1.65727333659067
	GO:0004719	protein-L-isoaspartate (D-aspartate) O-methyltransferase activity	-1.54432208475135	GO:0005548	phospholipid transporter activity	-1.65098825084251	GO:0004693	cyclin-dependent protein serine/threonine kinase activity	-1.92715857986101	GO:0035650	AP-1 adaptor complex binding	-1.65727333659067
	GO:0016422	mRNA (2'-O-methyladenosine-N6-)-methyltransferase activity	-1.54432208475135	GO:0000978	RNA polymerase II proximal promoter sequence-specific DNA binding	-1.62248096110019	GO:0009055	electron transfer activity	-1.91630905223499	GO:0051575	5'-deoxyribose-5-phosphate lyase activity	-1.65727333659067
	GO:0016263	glycoprotein-N-acetylgalactosamine 3-beta-galactosyltransferase activity	-1.54432208475135	GO:0004713	protein tyrosine kinase activity	-1.61380172698475	GO:0050660	flavin adenine dinucleotide binding	-1.88552879622644	GO:0034481	chondroitin sulfotransferase activity	-1.65727333659067
	GO:0008428	ribonuclease inhibitor activity	-1.54432208475135	GO:0004905	type I interferon receptor activity	-1.598550500079	GO:0070878	primary miRNA binding	-1.88468995640876	GO:0016929	SUMO-specific protease activity	-1.65727333659067
	GO:0102250	linear malto-oligosaccharide phosphorylase activity	-1.54432208475135	GO:0102965	alcohol-forming fatty acyl-CoA reductase activity	-1.598550500079	GO:0106018	phosphatidylinositol-3	0.151876140354463	GO:0000253	3-keto sterol reductase activity	-1.65727333659067
	GO:0000386	second spliceosomal transesterification activity	-1.54432208475135	GO:0001735	prenylcysteine oxidase activity	-1.598550500079	GO:0004300	enoyl-CoA hydratase activity	-1.88468995640876	GO:0031493	nucleosomal histone binding	-1.65727333659067
	GO:0016309	1-phosphatidylinositol-5-phosphate 4-kinase activity	-1.54432208475135	GO:0004081	bis(5'-nucleosyl)-tetraphosphatase (asymmetrical) activity	-1.598550500079	GO:0031956	medium-chain fatty acid-CoA ligase activity	-1.88468995640876	GO:0015288	porin activity	-1.65727333659067
	GO:0031752	D5 dopamine receptor binding	-1.54432208475135	GO:0047288	monosialoganglioside sialyltransferase activity	-1.598550500079	GO:0035242	protein-arginine omega-N asymmetric methyltransferase activity	-1.88468995640876	GO:0035662	Toll-like receptor 4 binding	-1.65727333659067
	GO:0016149	translation release factor activity	0.213456527619983	GO:0004741	[pyruvate dehydrogenase (lipoamide)] phosphatase activity	-1.598550500079	GO:0008297	single-stranded DNA exodeoxyribonuclease activity	-1.88468995640876	GO:0004749	ribose phosphate diphosphokinase activity	-1.65727333659067
	GO:0002950	ceramide phosphoethanolamine synthase activity	-1.54432208475135	GO:0015218	pyrimidine nucleotide transmembrane transporter activity	-1.598550500079	GO:0102391	decanoate-CoA ligase activity	-1.88468995640876	GO:0050544	arachidonic acid binding	-1.65727333659067
	GO:0050265	RNA uridylyltransferase activity	-1.54432208475135	GO:0047144	2-acylglycerol-3-phosphate O-acyltransferase activity	-1.598550500079	GO:0034596	phosphatidylinositol phosphate 4-phosphatase activity	-1.88468995640876	GO:0004445	inositol-polyphosphate 5-phosphatase activity	-1.65727333659067
	GO:0106017	phosphatidylinositol-3	0.213456527619983	GO:0004823	leucine-tRNA ligase activity	-1.598550500079	GO:0005078	MAP-kinase scaffold activity	-1.88468995640876	GO:0071987	WD40-repeat domain binding	-1.65727333659067
	GO:0015410	manganese transmembrane transporter activity	0.213456527619983	GO:0032574	5'-3' RNA helicase activity	-1.598550500079	GO:0008526	phosphatidylinositol transfer activity	-1.88468995640876	GO:0030628	pre-mRNA 3'-splice site binding	-1.65727333659067
	GO:0030226	apolipoprotein receptor activity	-1.54432208475135	GO:0004832	valine-tRNA ligase activity	-1.598550500079	GO:0030235	nitric-oxide synthase regulator activity	-1.88468995640876	GO:0001032	RNA polymerase III type 3 promoter DNA binding	-1.65727333659067
	GO:0070740	tubulin-glutamic acid ligase activity	-1.54432208475135	GO:0003914	DNA (6-4) photolyase activity	-1.598550500079	GO:0051920	peroxiredoxin activity	-1.88468995640876	GO:0071532	ankyrin repeat binding	-1.65727333659067
	GO:0003836	beta-galactoside (CMP) alpha-2	0.213456527619983	GO:0004830	tryptophan-tRNA ligase activity	-1.598550500079	GO:0016810	hydrolase activity	0.154434398670132	GO:0000268	peroxisome targeting sequence binding	-1.65727333659067
	GO:0004912	interleukin-3 receptor activity	-1.54432208475135	GO:0034988	Fc-gamma receptor I complex binding	-1.598550500079	GO:0005164	tumor necrosis factor receptor binding	-1.86680317137137	GO:0046912	transferase activity	acyl groups converted into alkyl on transfer
	GO:0008073	ornithine decarboxylase inhibitor activity	-1.54432208475135	GO:0009882	blue light photoreceptor activity	-1.598550500079	GO:0030742	GTP-dependent protein binding	-1.86333086889318	GO:0033192	calmodulin-dependent protein phosphatase activity	-1.65727333659067
	GO:0043398	HLH domain binding	-1.54432208475135	GO:0004660	protein farnesyltransferase activity	-1.598550500079	GO:0016836	hydro-lyase activity	-1.83804078863889	GO:0016426	tRNA (adenine) methyltransferase activity	-1.65727333659067
	GO:1990599	3' overhang single-stranded DNA endodeoxyribonuclease activity	-1.54432208475135	GO:0004609	phosphatidylserine decarboxylase activity	-1.598550500079	GO:0005092	GDP-dissociation inhibitor activity	-1.82532100976246	GO:0016453	C-acetyltransferase activity	-1.65727333659067
	GO:0016314	phosphatidylinositol-3	5-trisphosphate 3-phosphatase activity	GO:0032143	single thymine insertion binding	-1.598550500079	GO:0008143	poly(A) binding	-1.79043043674035	GO:0052813	phosphatidylinositol bisphosphate kinase activity	-1.65727333659067
	GO:0032139	dinucleotide insertion or deletion binding	-1.54432208475135	GO:0102521	tRNA-4-demethylwyosine synthase activity	-1.598550500079	GO:1901505	carbohydrate derivative transmembrane transporter activity	-1.77758294457375	GO:0005375	copper ion transmembrane transporter activity	-1.65727333659067
	GO:0016748	succinyltransferase activity	-1.54432208475135	GO:0032181	dinucleotide repeat insertion binding	-1.598550500079	GO:0051287	NAD binding	-1.77737833716562	GO:0000104	succinate dehydrogenase activity	-1.65727333659067
	GO:0043120	tumor necrosis factor binding	-1.54432208475135	GO:2001070	starch binding	-1.598550500079	GO:0048306	calcium-dependent protein binding	-1.74965650554919	GO:0004448	isocitrate dehydrogenase activity	-1.65727333659067
	GO:0004449	isocitrate dehydrogenase (NAD+) activity	-1.54432208475135	GO:0005093	Rab GDP-dissociation inhibitor activity	-1.598550500079	GO:0000149	SNARE binding	-1.74408157927185	GO:0030620	U2 snRNA binding	-1.65727333659067
	GO:0032142	single guanine insertion binding	-1.54432208475135	GO:0019948	SUMO activating enzyme activity	-1.598550500079	GO:0008574	ATP-dependent microtubule motor activity	0.177726929115478	GO:0044388	small protein activating enzyme binding	-1.65727333659067
	GO:0005010	insulin-like growth factor-activated receptor activity	-1.54432208475135	GO:0003863	3-methyl-2-oxobutanoate dehydrogenase (2-methylpropanoyl-transferring) activity	-1.598550500079	GO:0031489	myosin V binding	-1.72702982587264	GO:0042030	ATPase inhibitor activity	-1.65727333659067
	GO:0008192	RNA guanylyltransferase activity	-1.54432208475135	GO:0008476	protein-tyrosine sulfotransferase activity	-1.598550500079	GO:0003951	NAD+ kinase activity	-1.72702982587264	GO:0036033	mediator complex binding	-1.65727333659067
	GO:0050211	procollagen galactosyltransferase activity	-1.54432208475135	GO:0070733	protein adenylyltransferase activity	-1.598550500079	GO:0005123	death receptor binding	-1.72702982587264	GO:0044547	DNA topoisomerase binding	-1.65727333659067
	GO:0001018	mitochondrial promoter sequence-specific DNA binding	-1.54432208475135	GO:0000701	purine-specific mismatch base pair DNA N-glycosylase activity	-1.598550500079	GO:0010314	phosphatidylinositol-5-phosphate binding	-1.72702982587264	GO:0016531	copper chaperone activity	-1.65727333659067
	GO:0003955	NAD(P)H dehydrogenase (quinone) activity	-1.54432208475135	GO:0004906	interferon-gamma receptor activity	-1.598550500079	GO:0004177	aminopeptidase activity	-1.71061304717791	GO:0031698	beta-2 adrenergic receptor binding	-1.65727333659067
	GO:0004348	glucosylceramidase activity	-1.54432208475135	GO:0004662	CAAX-protein geranylgeranyltransferase activity	-1.598550500079	GO:0032357	oxidized purine DNA binding	-1.70894737771973	GO:0032184	SUMO polymer binding	-1.65727333659067
	GO:0004586	ornithine decarboxylase activity	-1.54432208475135	GO:0071568	UFM1 transferase activity	-1.598550500079	GO:0016884	carbon-nitrogen ligase activity	0.181056276216221	GO:0002054	nucleobase binding	-1.65727333659067
	GO:0002060	purine nucleobase binding	-1.54432208475135	GO:0016419	S-malonyltransferase activity	-1.598550500079	GO:0140078	class I DNA-(apurinic or apyrimidinic site) endonuclease activity	-1.70894737771973	GO:0008177	succinate dehydrogenase (ubiquinone) activity	-1.65727333659067
	GO:0008449	N-acetylglucosamine-6-sulfatase activity	-1.54432208475135	GO:0008781	N-acylneuraminate cytidylyltransferase activity	-1.598550500079	GO:0033204	ribonuclease P RNA binding	-1.70894737771973	GO:0046934	phosphatidylinositol-4	0.190658132556606
	GO:0047493	ceramide cholinephosphotransferase activity	-1.54432208475135	GO:0016509	long-chain-3-hydroxyacyl-CoA dehydrogenase activity	-1.598550500079	GO:0005072	transforming growth factor beta receptor	0.181056276216221	GO:0017034	Rap guanyl-nucleotide exchange factor activity	-1.65727333659067
	GO:0004477	methenyltetrahydrofolate cyclohydrolase activity	-1.54432208475135	GO:0071796	K6-linked polyubiquitin modification-dependent protein binding	-1.598550500079	GO:0005388	calcium transmembrane transporter activity	0.181056276216221	GO:0016428	tRNA (cytosine-5-)-methyltransferase activity	-1.65727333659067
	GO:0033188	sphingomyelin synthase activity	-1.54432208475135	GO:0031755	Edg-2 lysophosphatidic acid receptor binding	-1.598550500079	GO:0051400	BH domain binding	-1.70894737771973	GO:0052658	inositol-1	5-trisphosphate 5-phosphatase activity
	GO:0050508	glucuronosyl-N-acetylglucosaminyl-proteoglycan 4-alpha-N-acetylglucosaminyltransferase activity	-1.54432208475135	GO:0045155	electron transporter	0.202189379181396	GO:0051880	G-quadruplex DNA binding	-1.70894737771973	GO:0051434	BH3 domain binding	-1.65727333659067
	GO:0016971	flavin-linked sulfhydryl oxidase activity	-1.54432208475135	GO:0004756	selenide	0.202189379181396	GO:0030957	Tat protein binding	-1.70894737771973	GO:0019238	cyclohydrolase activity	-1.65727333659067
	GO:0102499	SHG alpha-glucan phosphorylase activity	-1.54432208475135	GO:0004416	hydroxyacylglutathione hydrolase activity	-1.598550500079	GO:0031078	histone deacetylase activity (H3-K14 specific)	-1.70894737771973	GO:0004904	interferon receptor activity	-1.65727333659067
	GO:0031692	alpha-1B adrenergic receptor binding	-1.54432208475135	GO:0004382	guanosine-diphosphatase activity	-1.598550500079	GO:0032041	NAD-dependent histone deacetylase activity (H3-K14 specific)	-1.70894737771973	GO:0052629	phosphatidylinositol-3	0.190658132556606
	GO:0098518	polynucleotide phosphatase activity	-1.54432208475135	GO:0004577	N-acetylglucosaminyldiphosphodolichol N-acetylglucosaminyltransferase activity	-1.598550500079	GO:0030295	protein kinase activator activity	-1.70540035970858	GO:0034647	histone demethylase activity (H3-trimethyl-K4 specific)	-1.65727333659067
	GO:0016909	SAP kinase activity	-1.54432208475135	GO:0072518	Rho-dependent protein serine/threonine kinase activity	-1.598550500079	GO:1901567	fatty acid derivative binding	-1.67251228046933	GO:0010385	double-stranded methylated DNA binding	-1.65727333659067
	GO:0019826	oxygen sensor activity	-1.54432208475135	GO:0071074	eukaryotic initiation factor eIF2 binding	-1.598550500079	GO:0016757	transferase activity	0.190100933881947	GO:0071558	histone demethylase activity (H3-K27 specific)	-1.65727333659067
	GO:0047623	adenosine-phosphate deaminase activity	-1.54432208475135	GO:0031403	lithium ion binding	-1.598550500079	GO:0016661	oxidoreductase activity	0.194474833337248	GO:0043426	MRF binding	-1.65727333659067
	GO:0032767	copper-dependent protein binding	-1.54432208475135	GO:0004920	interleukin-10 receptor activity	-1.598550500079	GO:0004331	fructose-2	0.194474833337248	GO:0034237	protein kinase A regulatory subunit binding	-1.61954166730171
	GO:0070012	oligopeptidase activity	-1.54432208475135	GO:0030350	iron-responsive element binding	-1.598550500079	GO:0050733	RS domain binding	-1.63745251587772	GO:0016799	hydrolase activity	0.197989423317707
	GO:0004792	thiosulfate sulfurtransferase activity	-1.54432208475135	GO:0016882	cyclo-ligase activity	-1.598550500079	GO:0004661	protein geranylgeranyltransferase activity	-1.63745251587772	GO:0017049	GTP-Rho binding	-1.61954166730171
	GO:0050252	retinol O-fatty-acyltransferase activity	-1.54432208475135	GO:1990829	C-rich single-stranded DNA binding	-1.598550500079	GO:0031802	type 5 metabotropic glutamate receptor binding	-1.63745251587772	GO:0070840	dynein complex binding	-1.61954166730171
	GO:0061953	mRNA (adenine-N1-)-methyltransferase activity	-1.54432208475135	GO:0034057	RNA strand-exchange activity	-1.598550500079	GO:0004090	carbonyl reductase (NADPH) activity	-1.63745251587772	GO:0016857	racemase and epimerase activity	0.19871769610423
	GO:0047374	methylumbelliferyl-acetate deacetylase activity	-1.54432208475135	GO:0004357	glutamate-cysteine ligase activity	-1.598550500079	GO:0035650	AP-1 adaptor complex binding	-1.63745251587772	GO:0019992	diacylglycerol binding	-1.61587007398262
	GO:0005094	Rho GDP-dissociation inhibitor activity	-1.54432208475135	GO:0051765	inositol tetrakisphosphate kinase activity	-1.598550500079	GO:0051575	5'-deoxyribose-5-phosphate lyase activity	-1.63745251587772	GO:0008013	beta-catenin binding	-1.59806280276526
	GO:0016401	palmitoyl-CoA oxidase activity	-1.54432208475135	GO:0003826	alpha-ketoacid dehydrogenase activity	-1.598550500079	GO:0001727	lipid kinase activity	-1.63745251587772	GO:0003777	microtubule motor activity	-1.59806280276526
	GO:0033745	L-methionine-(R)-S-oxide reductase activity	-1.54432208475135	GO:0098808	mRNA cap binding	-1.598550500079	GO:0034481	chondroitin sulfotransferase activity	-1.63745251587772	GO:0016676	oxidoreductase activity	oxygen as acceptor
	GO:0008117	sphinganine-1-phosphate aldolase activity	-1.54432208475135	GO:0004909	interleukin-1	activating receptor activity	GO:0016929	SUMO-specific protease activity	-1.63745251587772	GO:0004129	cytochrome-c oxidase activity	-1.56405654767121
	GO:0051022	Rho GDP-dissociation inhibitor binding	-1.54432208475135	GO:0015086	cadmium ion transmembrane transporter activity	-1.598550500079	GO:0000253	3-keto sterol reductase activity	-1.63745251587772	GO:0015002	heme-copper terminal oxidase activity	-1.56405654767121
	GO:0031826	type 2A serotonin receptor binding	-1.54432208475135	GO:0001004	RNA polymerase III transcription regulator recruiting activity	-1.598550500079	GO:0015288	porin activity	-1.63745251587772	GO:0008198	ferrous iron binding	-1.56405654767121
	GO:0052905	tRNA (guanine(9)-N(1))-methyltransferase activity	-1.54432208475135	GO:0004482	mRNA (guanine-N7-)-methyltransferase activity	-1.598550500079	GO:0035662	Toll-like receptor 4 binding	-1.63745251587772	GO:0016491	oxidoreductase activity	-1.55480548252112
	GO:0032564	dATP binding	-1.54432208475135	GO:0004816	asparagine-tRNA ligase activity	-1.598550500079	GO:0047184	1-acylglycerophosphocholine O-acyltransferase activity	-1.63745251587772	GO:0005070	SH3/SH2 adaptor activity	-1.53519050353199
	GO:0070991	medium-chain-acyl-CoA dehydrogenase activity	-1.54432208475135	GO:0047750	cholestenol delta-isomerase activity	-1.598550500079	GO:0005026	transforming growth factor beta receptor activity	0.194474833337248	GO:1990782	protein tyrosine kinase binding	-1.52775862792693
	GO:0004705	JUN kinase activity	-1.54432208475135	GO:0032810	sterol response element binding	-1.598550500079	GO:0050544	arachidonic acid binding	-1.63745251587772	GO:0001162	RNA polymerase II intronic transcription regulatory region sequence-specific DNA binding	-1.52548727409416
	GO:0003876	AMP deaminase activity	-1.54432208475135	GO:0045174	glutathione dehydrogenase (ascorbate) activity	-1.598550500079	GO:0000995	RNA polymerase III general transcription initiation factor activity	-1.63745251587772	GO:0003906	DNA-(apurinic or apyrimidinic site) endonuclease activity	-1.52548727409416
	GO:0000295	adenine nucleotide transmembrane transporter activity	-1.54012530734583	GO:0009383	rRNA (cytosine-C5-)-methyltransferase activity	-1.598550500079	GO:0003923	GPI-anchor transamidase activity	-1.63745251587772	GO:0097001	ceramide binding	-1.52548727409416
	GO:0005346	purine ribonucleotide transmembrane transporter activity	-1.54012530734583	GO:0090624	endoribonuclease activity	0.202189379181396	GO:0004445	inositol-polyphosphate 5-phosphatase activity	-1.63745251587772	GO:0000295	adenine nucleotide transmembrane transporter activity	-1.52548727409416
	GO:0043495	protein membrane anchor	-1.54012530734583	GO:0035575	histone demethylase activity (H4-K20 specific)	-1.598550500079	GO:0071987	WD40-repeat domain binding	-1.63745251587772	GO:0015926	glucosidase activity	-1.52548727409416
	GO:0052745	inositol phosphate phosphatase activity	-1.54012530734583	GO:0097363	protein O-GlcNAc transferase activity	-1.598550500079	GO:0071532	ankyrin repeat binding	-1.63745251587772	GO:0036041	long-chain fatty acid binding	-1.52548727409416
	GO:0003899	DNA-directed 5'-3' RNA polymerase activity	-1.5368777839195	GO:0004913	interleukin-4 receptor activity	-1.598550500079	GO:0046912	transferase activity	acyl groups converted into alkyl on transfer	GO:0019104	DNA N-glycosylase activity	-1.52548727409416
	GO:0031489	myosin V binding	-1.51831218493169	GO:0098770	FBXO family protein binding	-1.598550500079	GO:0033192	calmodulin-dependent protein phosphatase activity	-1.63745251587772	GO:0005346	purine ribonucleotide transmembrane transporter activity	-1.52548727409416
	GO:0046933	proton-transporting ATP synthase activity	0.219081343870402	GO:0032129	histone deacetylase activity (H3-K9 specific)	-1.598550500079	GO:0004563	beta-N-acetylhexosaminidase activity	-1.63745251587772	GO:0004707	MAP kinase activity	-1.52548727409416
	GO:0003951	NAD+ kinase activity	-1.51831218493169	GO:0008113	peptide-methionine (S)-S-oxide reductase activity	-1.598550500079	GO:0052813	phosphatidylinositol bisphosphate kinase activity	-1.63745251587772	GO:0030983	mismatched DNA binding	-1.52548727409416
	GO:0035173	histone kinase activity	-1.51831218493169	GO:0099186	structural constituent of postsynapse	-1.598550500079	GO:0005375	copper ion transmembrane transporter activity	-1.63745251587772	GO:0016846	carbon-sulfur lyase activity	-1.52548727409416
	GO:0008409	5'-3' exonuclease activity	-1.51831218493169	GO:0035402	histone kinase activity (H3-T11 specific)	-1.598550500079	GO:0000104	succinate dehydrogenase activity	-1.63745251587772	GO:0035312	5'-3' exodeoxyribonuclease activity	-1.46660350630194
	GO:0008308	voltage-gated anion channel activity	-1.51831218493169	GO:0004998	transferrin receptor activity	-1.598550500079	GO:0004448	isocitrate dehydrogenase activity	-1.63745251587772	GO:0036310	annealing helicase activity	-1.46660350630194
	GO:1904680	peptide transmembrane transporter activity	-1.5119070033487	GO:0003989	acetyl-CoA carboxylase activity	-1.598550500079	GO:0004176	ATP-dependent peptidase activity	-1.63745251587772	GO:0016833	oxo-acid-lyase activity	-1.46660350630194
	GO:0046527	glucosyltransferase activity	-1.50726140130978	GO:0016781	phosphotransferase activity	0.202189379181396	GO:0030620	U2 snRNA binding	-1.63745251587772	GO:0003747	translation release factor activity	-1.46660350630194
	GO:0000030	mannosyltransferase activity	-1.50638941149478	GO:0004699	calcium-independent protein kinase C activity	-1.598550500079	GO:0044388	small protein activating enzyme binding	-1.63745251587772	GO:0032405	MutLalpha complex binding	-1.46660350630194
	GO:0042605	peptide antigen binding	-1.50311134337426	GO:0080019	fatty-acyl-CoA reductase (alcohol-forming) activity	-1.598550500079	GO:0030976	thiamine pyrophosphate binding	-1.63745251587772	GO:0032407	MutSalpha complex binding	-1.46660350630194
	GO:0030515	snoRNA binding	-1.50311134337426	GO:0004140	dephospho-CoA kinase activity	-1.598550500079	GO:0036033	mediator complex binding	-1.63745251587772	GO:0008079	translation termination factor activity	-1.46660350630194
	GO:0008171	O-methyltransferase activity	-1.50294692664823	GO:0033906	hyaluronoglucuronidase activity	-1.598550500079	GO:0031698	beta-2 adrenergic receptor binding	-1.63745251587772	GO:0061133	endopeptidase activator activity	-1.46660350630194
	GO:0004520	endodeoxyribonuclease activity	-1.39623905160699	GO:0090541	MIT domain binding	-1.598550500079	GO:0032184	SUMO polymer binding	-1.63745251587772	GO:0016530	metallochaperone activity	-1.46660350630194
	GO:0034603	pyruvate dehydrogenase [NAD(P)+] activity	-1.37853541314631	GO:0046899	nucleoside triphosphate adenylate kinase activity	-1.598550500079	GO:0002054	nucleobase binding	-1.63745251587772	GO:0016885	ligase activity	0.230707753380649
	GO:0042979	ornithine decarboxylase regulator activity	-1.37853541314631	GO:0060698	endoribonuclease inhibitor activity	-1.598550500079	GO:1990817	RNA adenylyltransferase activity	-1.63745251587772	GO:0097322	7SK snRNA binding	-1.46660350630194
	GO:0032135	DNA insertion or deletion binding	-1.37853541314631	GO:0030617	transforming growth factor beta receptor	0.202189379181396	GO:0008177	succinate dehydrogenase (ubiquinone) activity	-1.63745251587772	GO:0004711	ribosomal protein S6 kinase activity	-1.46660350630194
	GO:0051998	protein carboxyl O-methyltransferase activity	-1.37853541314631	GO:0004817	cysteine-tRNA ligase activity	-1.598550500079	GO:0009374	biotin binding	-1.63745251587772	GO:0004536	deoxyribonuclease activity	-1.45699486719511
	GO:0004738	pyruvate dehydrogenase activity	-1.37853541314631	GO:0030366	molybdopterin synthase activity	-1.598550500079	GO:0046934	phosphatidylinositol-4	0.194474833337248	GO:0043274	phospholipase binding	-1.45498038196224
	GO:0004645	phosphorylase activity	-1.37853541314631	GO:0046969	NAD-dependent histone deacetylase activity (H3-K9 specific)	-1.598550500079	GO:0017034	Rap guanyl-nucleotide exchange factor activity	-1.63745251587772	GO:0008093	cytoskeletal adaptor activity	-1.45498038196224
	GO:0034604	pyruvate dehydrogenase (NAD+) activity	-1.37853541314631	GO:0072354	histone kinase activity (H3-T3 specific)	-1.598550500079	GO:0001851	complement component C3b binding	-1.63745251587772	GO:0005159	insulin-like growth factor receptor binding	-1.45498038196224
	GO:0016635	oxidoreductase activity	quinone or related compound as acceptor	GO:0005459	UDP-galactose transmembrane transporter activity	-1.598550500079	GO:0016428	tRNA (cytosine-5-)-methyltransferase activity	-1.63745251587772	GO:0050780	dopamine receptor binding	-1.45498038196224
	GO:0017176	phosphatidylinositol N-acetylglucosaminyltransferase activity	-1.37853541314631	GO:0004918	interleukin-8 receptor activity	-1.598550500079	GO:0052658	inositol-1	5-trisphosphate 5-phosphatase activity	GO:0031420	alkali metal ion binding	-1.45498038196224
	GO:0032552	deoxyribonucleotide binding	-1.37853541314631	GO:0004819	glutamine-tRNA ligase activity	-1.598550500079	GO:0030158	protein xylosyltransferase activity	-1.63745251587772	GO:0097602	cullin family protein binding	-1.39808792916262
	GO:0010340	carboxyl-O-methyltransferase activity	-1.37853541314631	GO:0050509	N-acetylglucosaminyl-proteoglycan 4-beta-glucuronosyltransferase activity	-1.598550500079	GO:0051434	BH3 domain binding	-1.63745251587772	GO:0070064	proline-rich region binding	-1.39808792916262
	GO:0050542	icosanoid binding	-1.37853541314631	GO:0050659	N-acetylgalactosamine 4-sulfate 6-O-sulfotransferase activity	-1.598550500079	GO:0015194	L-serine transmembrane transporter activity	-1.63745251587772	GO:0004550	nucleoside diphosphate kinase activity	-1.39808792916262
	GO:0055131	C3HC4-type RING finger domain binding	-1.37853541314631	GO:0035851	Krueppel-associated box domain binding	-1.598550500079	GO:0004904	interferon receptor activity	-1.63745251587772	GO:0051018	protein kinase A binding	-1.38231328048932
	GO:0005167	neurotrophin TRK receptor binding	-1.37853541314631	GO:0035718	macrophage migration inhibitory factor binding	-1.598550500079	GO:0052629	phosphatidylinositol-3	0.194474833337248	GO:0044325	ion channel binding	-1.37678049104259
	GO:0015217	ADP transmembrane transporter activity	-1.37853541314631	GO:0004132	dCMP deaminase activity	-1.598550500079	GO:0034647	histone demethylase activity (H3-trimethyl-K4 specific)	-1.63745251587772	GO:0004905	type I interferon receptor activity	-1.37620745087042
	GO:0001134	transcription regulator recruiting activity	-1.37853541314631	GO:0016418	S-acetyltransferase activity	-1.598550500079	GO:0010385	double-stranded methylated DNA binding	-1.63745251587772	GO:1990698	palmitoleoyltransferase activity	-1.37620745087042
	GO:0044323	retinoic acid-responsive element binding	-1.37853541314631	GO:0004557	alpha-galactosidase activity	-1.598550500079	GO:0045569	TRAIL binding	-1.63745251587772	GO:0102965	alcohol-forming fatty acyl-CoA reductase activity	-1.37620745087042
	GO:0005168	neurotrophin TRKA receptor binding	-1.37853541314631	GO:0004822	isoleucine-tRNA ligase activity	-1.598550500079	GO:0071558	histone demethylase activity (H3-K27 specific)	-1.63745251587772	GO:0001735	prenylcysteine oxidase activity	-1.37620745087042
	GO:0042328	heparan sulfate N-acetylglucosaminyltransferase activity	-1.37853541314631	GO:0080122	AMP transmembrane transporter activity	-1.598550500079	GO:0016717	oxidoreductase activity	with oxidation of a pair of donors resulting in the reduction of molecular oxygen to two molecules of water	GO:0004081	bis(5'-nucleosyl)-tetraphosphatase (asymmetrical) activity	-1.37620745087042
	GO:0046030	inositol trisphosphate phosphatase activity	-1.37853541314631	GO:0050196	[phosphorylase] phosphatase activity	-1.598550500079	GO:0043621	protein self-association	-1.62586150712928	GO:0047288	monosialoganglioside sialyltransferase activity	-1.37620745087042
	GO:0004430	1-phosphatidylinositol 4-kinase activity	-1.37853541314631	GO:0008967	phosphoglycolate phosphatase activity	-1.598550500079	GO:0002020	protease binding	-1.6207805592585	GO:0004741	[pyruvate dehydrogenase (lipoamide)] phosphatase activity	-1.37620745087042
	GO:0050543	icosatetraenoic acid binding	-1.37853541314631	GO:0033142	progesterone receptor binding	-1.598550500079	GO:0004526	ribonuclease P activity	-1.58636300521143	GO:0015218	pyrimidine nucleotide transmembrane transporter activity	-1.37620745087042
	GO:0009008	DNA-methyltransferase activity	-1.37853541314631	GO:0032542	sulfiredoxin activity	-1.598550500079	GO:1900750	oligopeptide binding	-1.58636300521143	GO:0047144	2-acylglycerol-3-phosphate O-acyltransferase activity	-1.37620745087042
	GO:0001042	RNA polymerase I core binding	-1.37853541314631	GO:0008413	8-oxo-7	0.202189379181396	GO:0034237	protein kinase A regulatory subunit binding	-1.58077680723747	GO:0004823	leucine-tRNA ligase activity	-1.37620745087042
	GO:0004704	NF-kappaB-inducing kinase activity	-1.37853541314631	GO:0008481	sphinganine kinase activity	-1.598550500079	GO:0004622	lysophospholipase activity	-1.58077680723747	GO:0032574	5'-3' RNA helicase activity	-1.37620745087042
	GO:0004523	RNA-DNA hybrid ribonuclease activity	-1.37853541314631	GO:0005275	amine transmembrane transporter activity	-1.598550500079	GO:0016798	hydrolase activity	0.212393955705061	GO:0004832	valine-tRNA ligase activity	-1.37620745087042
	GO:0005384	manganese ion transmembrane transporter activity	-1.37853541314631	GO:0003883	CTP synthase activity	-1.598550500079	GO:0001223	transcription coactivator binding	-1.52442389119801	GO:0003914	DNA (6-4) photolyase activity	-1.37620745087042
	GO:0043548	phosphatidylinositol 3-kinase binding	-1.34173886589261	GO:0016312	inositol bisphosphate phosphatase activity	-1.598550500079	GO:0008198	ferrous iron binding	-1.52442389119801	GO:0004781	sulfate adenylyltransferase (ATP) activity	-1.37620745087042
	GO:0050997	quaternary ammonium group binding	-1.32958646181616	GO:0000247	C-8 sterol isomerase activity	-1.598550500079	GO:0008013	beta-catenin binding	-1.52260226066661	GO:0034988	Fc-gamma receptor I complex binding	-1.37620745087042
	GO:0031210	phosphatidylcholine binding	-1.32958646181616	GO:0004314	[acyl-carrier-protein] S-malonyltransferase activity	-1.598550500079	GO:0015078	proton transmembrane transporter activity	-1.51506562008661	GO:0009882	blue light photoreceptor activity	-1.37620745087042
	GO:0016679	oxidoreductase activity	0.265714694563096	GO:0004776	succinate-CoA ligase (GDP-forming) activity	-1.598550500079	GO:0033613	activating transcription factor binding	-1.5069951695164	GO:0009007	site-specific DNA-methyltransferase (adenine-specific) activity	-1.37620745087042
	GO:0004169	dolichyl-phosphate-mannose-protein mannosyltransferase activity	-1.32533212265307	GO:0031691	alpha-1A adrenergic receptor binding	-1.598550500079	GO:0030159	receptor signaling complex adaptor activity	-1.50655149938031	GO:0005146	leukemia inhibitory factor receptor binding	-1.37620745087042
	GO:0015379	potassium:chloride symporter activity	-1.32533212265307	GO:0045145	single-stranded DNA 5'-3' exodeoxyribonuclease activity	-1.598550500079	GO:0043014	alpha-tubulin binding	-1.50655149938031	GO:0004660	protein farnesyltransferase activity	-1.37620745087042
	GO:0097157	pre-mRNA intronic binding	-1.32533212265307	GO:0008796	bis(5'-nucleosyl)-tetraphosphatase activity	-1.598550500079	GO:0001162	RNA polymerase II intronic transcription regulatory region sequence-specific DNA binding	-1.49484135335646	GO:0005463	UDP-N-acetylgalactosamine transmembrane transporter activity	-1.37620745087042
	GO:0016427	tRNA (cytosine) methyltransferase activity	-1.32533212265307	GO:0008768	UDP-sugar diphosphatase activity	-1.598550500079	GO:0046935	1-phosphatidylinositol-3-kinase regulator activity	-1.49484135335646	GO:0004609	phosphatidylserine decarboxylase activity	-1.37620745087042
	GO:0000774	adenyl-nucleotide exchange factor activity	-1.32533212265307	GO:0008193	tRNA guanylyltransferase activity	-1.598550500079	GO:0036041	long-chain fatty acid binding	-1.49484135335646	GO:0032143	single thymine insertion binding	-1.37620745087042
	GO:0016624	oxidoreductase activity	disulfide as acceptor	GO:0072572	poly-ADP-D-ribose binding	-1.598550500079	GO:0008252	nucleotidase activity	-1.49484135335646	GO:0008425	2-polyprenyl-6-methoxy-1	0.252534488652731
	GO:0000217	DNA secondary structure binding	-1.31859336131909	GO:0003943	N-acetylgalactosamine-4-sulfatase activity	-1.598550500079	GO:0004707	MAP kinase activity	-1.49484135335646	GO:0102521	tRNA-4-demethylwyosine synthase activity	-1.37620745087042
	GO:0034237	protein kinase A regulatory subunit binding	-1.30932903408609	GO:0035516	oxidative DNA demethylase activity	-1.598550500079	GO:0000900	translation repressor activity	0.224284183841173	GO:0003880	protein C-terminal carboxyl O-methyltransferase activity	-1.37620745087042
	GO:0019200	carbohydrate kinase activity	-1.30932903408609	GO:0035870	dITP diphosphatase activity	-1.598550500079	GO:0030983	mismatched DNA binding	-1.49484135335646	GO:0032181	dinucleotide repeat insertion binding	-1.37620745087042
	GO:0016857	racemase and epimerase activity	0.27099584600379	GO:0035800	deubiquitinase activator activity	-1.598550500079	GO:0016846	carbon-sulfur lyase activity	-1.49484135335646	GO:2001070	starch binding	-1.37620745087042
	GO:0019992	diacylglycerol binding	-1.30565178661922	GO:0004161	dimethylallyltranstransferase activity	-1.598550500079	GO:0005095	GTPase inhibitor activity	-1.49484135335646	GO:0005093	Rab GDP-dissociation inhibitor activity	-1.37620745087042
	GO:0034595	phosphatidylinositol phosphate 5-phosphatase activity	-1.30565178661922	GO:0002134	UTP binding	-1.598550500079	GO:0035312	5'-3' exodeoxyribonuclease activity	-1.44512280121108	GO:0019948	SUMO activating enzyme activity	-1.37620745087042
	GO:0042301	phosphate ion binding	-1.30565178661922	GO:0015196	L-tryptophan transmembrane transporter activity	-1.598550500079	GO:0004679	AMP-activated protein kinase activity	-1.44512280121108	GO:0003863	3-methyl-2-oxobutanoate dehydrogenase (2-methylpropanoyl-transferring) activity	-1.37620745087042
	GO:0015165	pyrimidine nucleotide-sugar transmembrane transporter activity	-1.30565178661922	GO:0004345	glucose-6-phosphate dehydrogenase activity	-1.598550500079	GO:0002151	G-quadruplex RNA binding	-1.44512280121108	GO:0008476	protein-tyrosine sulfotransferase activity	-1.37620745087042
	GO:0016004	phospholipase activator activity	-1.30565178661922	GO:0004019	adenylosuccinate synthase activity	-1.598550500079	GO:0036310	annealing helicase activity	-1.44512280121108	GO:0070733	protein adenylyltransferase activity	-1.37620745087042
	GO:0004438	phosphatidylinositol-3-phosphatase activity	-1.30565178661922	GO:0001872	(1->3)-beta-D-glucan binding	-1.598550500079	GO:0008443	phosphofructokinase activity	-1.44512280121108	GO:0004906	interferon-gamma receptor activity	-1.37620745087042
	GO:0034452	dynactin binding	-1.30565178661922	GO:0017089	glycolipid transfer activity	-1.598550500079	GO:0016833	oxo-acid-lyase activity	-1.44512280121108	GO:0001734	mRNA (N6-adenosine)-methyltransferase activity	-1.37620745087042
	GO:0030676	Rac guanyl-nucleotide exchange factor activity	-1.30273072520571	GO:0061928	glutathione specific gamma-glutamylcyclotransferase activity	-1.598550500079	GO:0003747	translation release factor activity	-1.44512280121108	GO:0004662	CAAX-protein geranylgeranyltransferase activity	-1.37620745087042
	GO:0120020	cholesterol transfer activity	-1.30273072520571	GO:0004651	polynucleotide 5'-phosphatase activity	-1.598550500079	GO:0070728	leucine binding	-1.44512280121108	GO:0071568	UFM1 transferase activity	-1.37620745087042
	GO:0015485	cholesterol binding	-1.30210000109352	GO:0000825	inositol tetrakisphosphate 6-kinase activity	-1.598550500079	GO:0008079	translation termination factor activity	-1.44512280121108	GO:0016419	S-malonyltransferase activity	-1.37620745087042
	GO:0017160	Ral GTPase binding	-1.30044665950798	GO:0034512	box C/D snoRNA binding	-1.598550500079	GO:0061133	endopeptidase activator activity	-1.44512280121108	GO:0008781	N-acylneuraminate cytidylyltransferase activity	-1.37620745087042
	GO:0015216	purine nucleotide transmembrane transporter activity	-1.30044665950798	GO:0030623	U5 snRNA binding	-1.598550500079	GO:1990756	protein binding	0.235717128429625	GO:0071796	K6-linked polyubiquitin modification-dependent protein binding	-1.37620745087042
	GO:0005161	platelet-derived growth factor receptor binding	-1.30044665950798	GO:0050347	trans-octaprenyltranstransferase activity	-1.598550500079	GO:0017002	activin-activated receptor activity	-1.44512280121108	GO:0031755	Edg-2 lysophosphatidic acid receptor binding	-1.37620745087042
	GO:0019212	phosphatase inhibitor activity	-1.28456519579411	GO:0017050	D-erythro-sphingosine kinase activity	-1.598550500079	GO:0008603	cAMP-dependent protein kinase regulator activity	-1.44512280121108	GO:0045155	electron transporter	0.252534488652731
	GO:0004864	protein phosphatase inhibitor activity	-1.2668078818882	GO:0004827	proline-tRNA ligase activity	-1.598550500079	GO:0097322	7SK snRNA binding	-1.44512280121108	GO:0004756	selenide	0.252534488652731
	GO:0048029	monosaccharide binding	-1.2406249088071	GO:0050497	transferase activity	0.202189379181396	GO:1902387	ceramide 1-phosphate binding	-1.44512280121108	GO:0004416	hydroxyacylglutathione hydrolase activity	-1.37620745087042
	GO:0050061	long-chain-aldehyde dehydrogenase activity	-1.21069824713049	GO:0004337	geranyltranstransferase activity	-1.598550500079	GO:0004711	ribosomal protein S6 kinase activity	-1.44512280121108	GO:0004382	guanosine-diphosphatase activity	-1.37620745087042
	GO:0005368	taurine transmembrane transporter activity	-1.21069824713049	GO:0032977	membrane insertase activity	-1.598550500079	GO:0043274	phospholipase binding	-1.4232648193852	GO:0004577	N-acetylglucosaminyldiphosphodolichol N-acetylglucosaminyltransferase activity	-1.37620745087042
	GO:0031812	P2Y1 nucleotide receptor binding	-1.21069824713049	GO:0071207	histone pre-mRNA stem-loop binding	-1.598550500079	GO:0050780	dopamine receptor binding	-1.4232648193852	GO:0072518	Rho-dependent protein serine/threonine kinase activity	-1.37620745087042
	GO:1905574	ganglioside GM2 binding	-1.21069824713049	GO:0090556	phosphatidylserine floppase activity	-1.598550500079	GO:0015095	magnesium ion transmembrane transporter activity	-1.4232648193852	GO:0071074	eukaryotic initiation factor eIF2 binding	-1.37620745087042
	GO:0034211	GTP-dependent protein kinase activity	-1.21069824713049	GO:0004828	serine-tRNA ligase activity	-1.598550500079	GO:0004520	endodeoxyribonuclease activity	-1.41827350761261	GO:0031403	lithium ion binding	-1.37620745087042
	GO:0035605	peptidyl-cysteine S-nitrosylase activity	-1.21069824713049	GO:0004137	deoxycytidine kinase activity	-1.598550500079	GO:0045505	dynein intermediate chain binding	-1.39603277256125	GO:0004920	interleukin-10 receptor activity	-1.37620745087042
	GO:0008832	dGTPase activity	-1.21069824713049	GO:0017130	poly(C) RNA binding	-1.598550500079	GO:0003756	protein disulfide isomerase activity	-1.3653611358479	GO:0030350	iron-responsive element binding	-1.37620745087042
	GO:0004616	phosphogluconate dehydrogenase (decarboxylating) activity	-1.21069824713049	GO:0003913	DNA photolyase activity	-1.598550500079	GO:0016864	intramolecular oxidoreductase activity	0.255288465522371	GO:0016882	cyclo-ligase activity	-1.37620745087042
	GO:0000009	alpha-1	0.297989136711189	GO:1990984	tRNA demethylase activity	-1.598550500079	GO:0004550	nucleoside diphosphate kinase activity	-1.3653611358479	GO:1990829	C-rich single-stranded DNA binding	-1.37620745087042
	GO:0072587	DNA topoisomerase (ATP-hydrolyzing) activator activity	-1.21069824713049	GO:0034039	8-oxo-7	0.202189379181396	GO:0031435	mitogen-activated protein kinase kinase kinase binding	-1.3653611358479	GO:0034057	RNA strand-exchange activity	-1.37620745087042
	GO:0018064	protein-histidine N-methyltransferase activity	-1.21069824713049	GO:0043994	histone acetyltransferase activity (H3-K23 specific)	-1.598550500079	GO:0004905	type I interferon receptor activity	-1.36428422834433	GO:0004066	asparagine synthase (glutamine-hydrolyzing) activity	-1.37620745087042
	GO:0031177	phosphopantetheine binding	-1.21069824713049	GO:0046964	3'-phosphoadenosine 5'-phosphosulfate transmembrane transporter activity	-1.598550500079	GO:1990698	palmitoleoyltransferase activity	-1.36428422834433	GO:0004357	glutamate-cysteine ligase activity	-1.37620745087042
	GO:0008108	UDP-glucose:hexose-1-phosphate uridylyltransferase activity	-1.21069824713049	GO:0004878	complement component C5a receptor activity	-1.598550500079	GO:0102965	alcohol-forming fatty acyl-CoA reductase activity	-1.36428422834433	GO:0051765	inositol tetrakisphosphate kinase activity	-1.37620745087042
	GO:0004051	arachidonate 5-lipoxygenase activity	-1.21069824713049	GO:0034188	apolipoprotein A-I receptor activity	-1.598550500079	GO:0004793	threonine aldolase activity	-1.36428422834433	GO:0003826	alpha-ketoacid dehydrogenase activity	-1.37620745087042
	GO:0000721	(R	0.297989136711189	GO:0019144	ADP-sugar diphosphatase activity	-1.598550500079	GO:0001735	prenylcysteine oxidase activity	-1.36428422834433	GO:0098808	mRNA cap binding	-1.37620745087042
	GO:0031859	platelet activating factor receptor binding	-1.21069824713049	GO:0044378	non-sequence-specific DNA binding	0.202189379181396	GO:0004081	bis(5'-nucleosyl)-tetraphosphatase (asymmetrical) activity	-1.36428422834433	GO:0004909	interleukin-1	activating receptor activity
	GO:0047402	protein-glucosylgalactosylhydroxylysine glucosidase activity	-1.21069824713049	GO:0043813	phosphatidylinositol-3	0.202189379181396	GO:0047288	monosialoganglioside sialyltransferase activity	-1.36428422834433	GO:0015086	cadmium ion transmembrane transporter activity	-1.37620745087042
	GO:0061770	translation elongation factor binding	-1.21069824713049	GO:0008545	JUN kinase kinase activity	-1.598550500079	GO:0004741	[pyruvate dehydrogenase (lipoamide)] phosphatase activity	-1.36428422834433	GO:0001004	RNA polymerase III transcription regulator recruiting activity	-1.37620745087042
	GO:0050353	trimethyllysine dioxygenase activity	-1.21069824713049	GO:0003904	deoxyribodipyrimidine photo-lyase activity	-1.598550500079	GO:0015218	pyrimidine nucleotide transmembrane transporter activity	-1.36428422834433	GO:0004329	formate-tetrahydrofolate ligase activity	-1.37620745087042
	GO:0044610	FMN transmembrane transporter activity	-1.21069824713049	GO:0097243	flavonoid binding	-1.598550500079	GO:0047144	2-acylglycerol-3-phosphate O-acyltransferase activity	-1.36428422834433	GO:0004482	mRNA (guanine-N7-)-methyltransferase activity	-1.37620745087042
	GO:0097158	pre-mRNA intronic pyrimidine-rich binding	-1.21069824713049	GO:1990444	F-box domain binding	-1.598550500079	GO:0061463	O-acetyl-ADP-ribose deacetylase activity	-1.36428422834433	GO:0004816	asparagine-tRNA ligase activity	-1.37620745087042
	GO:0120147	Formylglycine-generating oxidase activity	-1.21069824713049	GO:0001160	transcription termination site DNA binding	-1.598550500079	GO:0001006	RNA polymerase III type 3 promoter sequence-specific DNA binding	-1.36428422834433	GO:0047750	cholestenol delta-isomerase activity	-1.37620745087042
	GO:0031320	hexitol dehydrogenase activity	-1.21069824713049	GO:0015230	FAD transmembrane transporter activity	-1.598550500079	GO:0004823	leucine-tRNA ligase activity	-1.36428422834433	GO:0032810	sterol response element binding	-1.37620745087042
	GO:0004310	farnesyl-diphosphate farnesyltransferase activity	-1.21069824713049	GO:0031762	follicle-stimulating hormone receptor binding	-1.598550500079	GO:0032574	5'-3' RNA helicase activity	-1.36428422834433	GO:0047710	bis(5'-adenosyl)-triphosphatase activity	-1.37620745087042
	GO:0008478	pyridoxal kinase activity	-1.21069824713049	GO:0061860	DNA clamp unloader activity	-1.598550500079	GO:0004832	valine-tRNA ligase activity	-1.36428422834433	GO:0003918	DNA topoisomerase type II (ATP-hydrolyzing) activity	-1.37620745087042
	GO:0036139	peptidyl-histidine dioxygenase activity	-1.21069824713049	GO:0000010	trans-hexaprenyltranstransferase activity	-1.598550500079	GO:0003914	DNA (6-4) photolyase activity	-1.36428422834433	GO:0045174	glutathione dehydrogenase (ascorbate) activity	-1.37620745087042
	GO:0052858	peptidyl-lysine acetyltransferase activity	-1.21069824713049	GO:0045027	DNA end binding	-1.598550500079	GO:0004781	sulfate adenylyltransferase (ATP) activity	-1.36428422834433	GO:0009383	rRNA (cytosine-C5-)-methyltransferase activity	-1.37620745087042
	GO:0004883	glucocorticoid receptor activity	-1.21069824713049	GO:0004825	methionine-tRNA ligase activity	-1.598550500079	GO:0034988	Fc-gamma receptor I complex binding	-1.36428422834433	GO:0090624	endoribonuclease activity	0.252534488652731
	GO:0008120	ceramide glucosyltransferase activity	-1.21069824713049	GO:0050610	methylarsonate reductase activity	-1.598550500079	GO:0009882	blue light photoreceptor activity	-1.36428422834433	GO:0035575	histone demethylase activity (H4-K20 specific)	-1.37620745087042
	GO:0050115	myosin-light-chain-phosphatase activity	-1.21069824713049	GO:0097003	adipokinetic hormone receptor activity	-1.598550500079	GO:0009007	site-specific DNA-methyltransferase (adenine-specific) activity	-1.36428422834433	GO:0097363	protein O-GlcNAc transferase activity	-1.37620745087042
	GO:0016170	interleukin-15 receptor binding	-1.21069824713049	GO:0004649	poly(ADP-ribose) glycohydrolase activity	-1.598550500079	GO:0004660	protein farnesyltransferase activity	-1.36428422834433	GO:0004913	interleukin-4 receptor activity	-1.37620745087042
	GO:0086061	voltage-gated sodium channel activity involved in bundle of His cell action potential	-1.21069824713049	GO:0035539	8-oxo-7	0.202189379181396	GO:0005463	UDP-N-acetylgalactosamine transmembrane transporter activity	-1.36428422834433	GO:0098770	FBXO family protein binding	-1.37620745087042
	GO:0008609	alkylglycerone-phosphate synthase activity	-1.21069824713049	GO:0051499	D-aminoacyl-tRNA deacylase activity	-1.598550500079	GO:0004609	phosphatidylserine decarboxylase activity	-1.36428422834433	GO:0032129	histone deacetylase activity (H3-K9 specific)	-1.37620745087042
	GO:0004138	deoxyguanosine kinase activity	-1.21069824713049	GO:0015228	coenzyme A transmembrane transporter activity	-1.598550500079	GO:0032143	single thymine insertion binding	-1.36428422834433	GO:0008113	peptide-methionine (S)-S-oxide reductase activity	-1.37620745087042
	GO:0034649	histone demethylase activity (H3-monomethyl-K4 specific)	-1.21069824713049	GO:0044715	8-oxo-dGDP phosphatase activity	-1.598550500079	GO:0008425	2-polyprenyl-6-methoxy-1	0.255563535672438	GO:0047389	glycerophosphocholine phosphodiesterase activity	-1.37620745087042
	GO:0062065	box H/ACA snoRNP complex binding	-1.21069824713049	GO:0016005	phospholipase A2 activator activity	-1.598550500079	GO:0102521	tRNA-4-demethylwyosine synthase activity	-1.36428422834433	GO:0008126	acetylesterase activity	-1.37620745087042
	GO:0004362	glutathione-disulfide reductase activity	-1.21069824713049	GO:0016603	glutaminyl-peptide cyclotransferase activity	-1.598550500079	GO:0003880	protein C-terminal carboxyl O-methyltransferase activity	-1.36428422834433	GO:0099186	structural constituent of postsynapse	-1.37620745087042
	GO:0004344	glucose dehydrogenase activity	-1.21069824713049	GO:0035596	methylthiotransferase activity	-1.598550500079	GO:0032181	dinucleotide repeat insertion binding	-1.36428422834433	GO:0035402	histone kinase activity (H3-T11 specific)	-1.37620745087042
	GO:0050255	ribitol 2-dehydrogenase activity	-1.21069824713049	GO:0005151	interleukin-1	0.202189379181396	GO:2001070	starch binding	-1.36428422834433	GO:0003989	acetyl-CoA carboxylase activity	-1.37620745087042
	GO:0042292	URM1 activating enzyme activity	-1.21069824713049	GO:0001147	transcription termination site sequence-specific DNA binding	-1.598550500079	GO:0005093	Rab GDP-dissociation inhibitor activity	-1.36428422834433	GO:0016781	phosphotransferase activity	0.252534488652731
	GO:0052918	dol-P-Man:Man(8)GlcNAc(2)-PP-Dol alpha-1	0.297989136711189	GO:0042281	dolichyl pyrophosphate Man9GlcNAc2 alpha-1	0.202189379181396	GO:0019948	SUMO activating enzyme activity	-1.36428422834433	GO:0004699	calcium-independent protein kinase C activity	-1.37620745087042
	GO:0005457	GDP-fucose transmembrane transporter activity	-1.21069824713049	GO:0004315	3-oxoacyl-[acyl-carrier-protein] synthase activity	-1.598550500079	GO:0003863	3-methyl-2-oxobutanoate dehydrogenase (2-methylpropanoyl-transferring) activity	-1.36428422834433	GO:0080019	fatty-acyl-CoA reductase (alcohol-forming) activity	-1.37620745087042
	GO:0016784	3-mercaptopyruvate sulfurtransferase activity	-1.21069824713049	GO:0047611	acetylspermidine deacetylase activity	-1.598550500079	GO:0008476	protein-tyrosine sulfotransferase activity	-1.36428422834433	GO:0047179	platelet-activating factor acetyltransferase activity	-1.37620745087042
	GO:0008785	alkyl hydroperoxide reductase activity	-1.21069824713049	GO:0004485	methylcrotonoyl-CoA carboxylase activity	-1.598550500079	GO:0070733	protein adenylyltransferase activity	-1.36428422834433	GO:0004140	dephospho-CoA kinase activity	-1.37620745087042
	GO:0016034	maleylacetoacetate isomerase activity	-1.21069824713049	GO:0003998	acylphosphatase activity	-1.598550500079	GO:0002114	interleukin-33 receptor activity	-1.36428422834433	GO:0019781	NEDD8 activating enzyme activity	-1.37620745087042
	GO:0047186	N-acetylneuraminate 7-O(or 9-O)-acetyltransferase activity	-1.21069824713049	GO:0019777	Atg12 transferase activity	-1.598550500079	GO:0004906	interferon-gamma receptor activity	-1.36428422834433	GO:0033906	hyaluronoglucuronidase activity	-1.37620745087042
	GO:0052751	GDP-mannose hydrolase activity	-1.21069824713049	GO:1990931	RNA N6-methyladenosine dioxygenase activity	-1.598550500079	GO:0001734	mRNA (N6-adenosine)-methyltransferase activity	-1.36428422834433	GO:0090541	MIT domain binding	-1.37620745087042
	GO:1905575	ganglioside GM3 binding	-1.21069824713049	GO:0003948	N4-(beta-N-acetylglucosaminyl)-L-asparaginase activity	-1.598550500079	GO:0004662	CAAX-protein geranylgeranyltransferase activity	-1.36428422834433	GO:0001003	RNA polymerase III type 2 promoter sequence-specific DNA binding	-1.37620745087042
	GO:0052821	DNA-7-methyladenine glycosylase activity	-1.21069824713049	GO:0030624	U6atac snRNA binding	-1.598550500079	GO:0071568	UFM1 transferase activity	-1.36428422834433	GO:0004779	sulfate adenylyltransferase activity	-1.37620745087042
	GO:0070042	rRNA (uridine-N3-)-methyltransferase activity	-1.21069824713049	GO:0051500	D-tyrosyl-tRNA(Tyr) deacylase activity	-1.598550500079	GO:0016419	S-malonyltransferase activity	-1.36428422834433	GO:0046899	nucleoside triphosphate adenylate kinase activity	-1.37620745087042
	GO:0008725	DNA-3-methyladenine glycosylase activity	-1.21069824713049	GO:0070259	tyrosyl-DNA phosphodiesterase activity	-1.598550500079	GO:0008781	N-acylneuraminate cytidylyltransferase activity	-1.36428422834433	GO:0030617	transforming growth factor beta receptor	0.252534488652731
	GO:0008955	peptidoglycan glycosyltransferase activity	-1.21069824713049	GO:0016420	malonyltransferase activity	-1.598550500079	GO:0001888	glucuronyl-galactosyl-proteoglycan 4-alpha-N-acetylglucosaminyltransferase activity	-1.36428422834433	GO:0004817	cysteine-tRNA ligase activity	-1.37620745087042
	GO:1990738	pseudouridine 5'-phosphatase activity	-1.21069824713049	GO:0001691	pseudophosphatase activity	-1.598550500079	GO:0071796	K6-linked polyubiquitin modification-dependent protein binding	-1.36428422834433	GO:0030366	molybdopterin synthase activity	-1.37620745087042
	GO:0072586	DNA topoisomerase (ATP-hydrolyzing) regulator activity	-1.21069824713049	GO:0004572	mannosyl-oligosaccharide 1	6-alpha-mannosidase activity	GO:0031755	Edg-2 lysophosphatidic acid receptor binding	-1.36428422834433	GO:0046969	NAD-dependent histone deacetylase activity (H3-K9 specific)	-1.37620745087042
	GO:0003905	alkylbase DNA N-glycosylase activity	-1.21069824713049	GO:0002153	steroid receptor RNA activator RNA binding	-1.598550500079	GO:0045155	electron transporter	0.255563535672438	GO:0072354	histone kinase activity (H3-T3 specific)	-1.37620745087042
	GO:0032500	muramyl dipeptide binding	-1.21069824713049	GO:0008418	protein-N-terminal asparagine amidohydrolase activity	-1.598550500079	GO:0004756	selenide	0.255563535672438	GO:0005459	UDP-galactose transmembrane transporter activity	-1.37620745087042
	GO:0004420	hydroxymethylglutaryl-CoA reductase (NADPH) activity	-1.21069824713049	GO:0030337	DNA polymerase processivity factor activity	-1.598550500079	GO:0004831	tyrosine-tRNA ligase activity	-1.36428422834433	GO:0004109	coproporphyrinogen oxidase activity	-1.37620745087042
	GO:0004810	tRNA adenylyltransferase activity	-1.21069824713049	GO:0019961	interferon binding	-1.598550500079	GO:0004416	hydroxyacylglutathione hydrolase activity	-1.36428422834433	GO:0004918	interleukin-8 receptor activity	-1.37620745087042
	GO:0017005	3'-tyrosyl-DNA phosphodiesterase activity	-1.21069824713049	GO:0035034	histone acetyltransferase regulator activity	-1.598550500079	GO:0004382	guanosine-diphosphatase activity	-1.36428422834433	GO:0004819	glutamine-tRNA ligase activity	-1.37620745087042
	GO:0120092	crotonyl-CoA hydratase activity	-1.21069824713049	GO:0050295	steryl-beta-glucosidase activity	-1.598550500079	GO:0004577	N-acetylglucosaminyldiphosphodolichol N-acetylglucosaminyltransferase activity	-1.36428422834433	GO:0050509	N-acetylglucosaminyl-proteoglycan 4-beta-glucuronosyltransferase activity	-1.37620745087042
	GO:0010309	acireductone dioxygenase [iron(II)-requiring] activity	-1.21069824713049	GO:0042903	tubulin deacetylase activity	-1.598550500079	GO:0072518	Rho-dependent protein serine/threonine kinase activity	-1.36428422834433	GO:0042284	sphingolipid delta-4 desaturase activity	-1.37620745087042
	GO:0004014	adenosylmethionine decarboxylase activity	-1.21069824713049	GO:0016230	sphingomyelin phosphodiesterase activator activity	-1.598550500079	GO:0071074	eukaryotic initiation factor eIF2 binding	-1.36428422834433	GO:0047057	vitamin-K-epoxide reductase (warfarin-sensitive) activity	-1.37620745087042
	GO:0042282	hydroxymethylglutaryl-CoA reductase activity	-1.21069824713049	GO:0031753	endothelial differentiation G protein-coupled receptor binding	-1.598550500079	GO:0031403	lithium ion binding	-1.36428422834433	GO:0050659	N-acetylgalactosamine 4-sulfate 6-O-sulfotransferase activity	-1.37620745087042
	GO:0001856	complement component C5a binding	-1.21069824713049	GO:0048257	3'-flap endonuclease activity	-1.598550500079	GO:0004920	interleukin-10 receptor activity	-1.36428422834433	GO:0047804	cysteine-S-conjugate beta-lyase activity	-1.37620745087042
	GO:0051724	NAD transmembrane transporter activity	-1.21069824713049	GO:0035804	structural constituent of egg coat	-1.598550500079	GO:0030350	iron-responsive element binding	-1.36428422834433	GO:0035851	Krueppel-associated box domain binding	-1.37620745087042
	GO:0050354	triokinase activity	-1.21069824713049	GO:0005150	interleukin-1	0.202189379181396	GO:0016882	cyclo-ligase activity	-1.36428422834433	GO:0035718	macrophage migration inhibitory factor binding	-1.37620745087042
	GO:0008518	folate:anion antiporter activity	-1.21069824713049	GO:0019209	kinase activator activity	-1.59711860884689	GO:1990829	C-rich single-stranded DNA binding	-1.36428422834433	GO:0004132	dCMP deaminase activity	-1.37620745087042
	GO:0000224	peptide-N4-(N-acetyl-beta-glucosaminyl)asparagine amidase activity	-1.21069824713049	GO:0043028	cysteine-type endopeptidase regulator activity involved in apoptotic process	-1.5696664645964	GO:0034057	RNA strand-exchange activity	-1.36428422834433	GO:0016418	S-acetyltransferase activity	-1.37620745087042
	GO:0047293	4-hydroxybenzoate nonaprenyltransferase activity	-1.21069824713049	GO:0030295	protein kinase activator activity	-1.54566369037369	GO:0004066	asparagine synthase (glutamine-hydrolyzing) activity	-1.36428422834433	GO:0004557	alpha-galactosidase activity	-1.37620745087042
	GO:0120146	sulfatide binding	-1.21069824713049	GO:1902936	phosphatidylinositol bisphosphate binding	-1.52077158140298	GO:0004372	glycine hydroxymethyltransferase activity	-1.36428422834433	GO:0004822	isoleucine-tRNA ligase activity	-1.37620745087042
	GO:0008444	CDP-diacylglycerol-glycerol-3-phosphate 3-phosphatidyltransferase activity	-1.21069824713049	GO:0043014	alpha-tubulin binding	-1.52045498039352	GO:0004357	glutamate-cysteine ligase activity	-1.36428422834433	GO:0080122	AMP transmembrane transporter activity	-1.37620745087042
	GO:0046577	long-chain-alcohol oxidase activity	-1.21069824713049	GO:0008408	3'-5' exonuclease activity	-1.506466566049	GO:0051765	inositol tetrakisphosphate kinase activity	-1.36428422834433	GO:0015203	polyamine transmembrane transporter activity	-1.37620745087042
	GO:0016515	interleukin-13 receptor activity	-1.21069824713049	GO:0044325	ion channel binding	-1.50221250759548	GO:0003826	alpha-ketoacid dehydrogenase activity	-1.36428422834433	GO:0050196	[phosphorylase] phosphatase activity	-1.37620745087042
	GO:0031370	eukaryotic initiation factor 4G binding	-1.21069824713049	GO:0004683	calmodulin-dependent protein kinase activity	-1.45523999397545	GO:0098808	mRNA cap binding	-1.36428422834433	GO:0008967	phosphoglycolate phosphatase activity	-1.37620745087042
	GO:0008457	beta-galactosyl-N-acetylglucosaminylgalactosylglucosyl-ceramide beta-1	0.297989136711189	GO:0080025	phosphatidylinositol-3	0.233344355941003	GO:0015086	cadmium ion transmembrane transporter activity	-1.36428422834433	GO:0033142	progesterone receptor binding	-1.37620745087042
	GO:0016992	lipoate synthase activity	-1.21069824713049	GO:0008574	ATP-dependent microtubule motor activity	0.237103829205665	GO:0034416	bisphosphoglycerate phosphatase activity	-1.36428422834433	GO:0032542	sulfiredoxin activity	-1.37620745087042
	GO:0050152	omega-amidase activity	-1.21069824713049	GO:0008143	poly(A) binding	-1.42354417072251	GO:0004482	mRNA (guanine-N7-)-methyltransferase activity	-1.36428422834433	GO:0005275	amine transmembrane transporter activity	-1.37620745087042
	GO:0004610	phosphoacetylglucosamine mutase activity	-1.21069824713049	GO:0003688	DNA replication origin binding	-1.42354417072251	GO:0106073	dolichyl pyrophosphate Glc2Man9GlcNAc2 alpha-1	0.255563535672438	GO:0003883	CTP synthase activity	-1.37620745087042
	GO:0004098	cerebroside-sulfatase activity	-1.21069824713049	GO:0043199	sulfate binding	-1.42289144106624	GO:0004816	asparagine-tRNA ligase activity	-1.36428422834433	GO:0016312	inositol bisphosphate phosphatase activity	-1.37620745087042
	GO:0102704	GDP-Man:Man2GlcNAc2-PP-dolichol alpha-1	0.297989136711189	GO:0001097	TFIIH-class transcription factor complex binding	-1.42289144106624	GO:0047750	cholestenol delta-isomerase activity	-1.36428422834433	GO:0061711	N(6)-L-threonylcarbamoyladenine synthase activity	-1.37620745087042
	GO:1990447	U2 snRNP binding	-1.21069824713049	GO:0052812	phosphatidylinositol-3	0.241016124505878	GO:0032810	sterol response element binding	-1.36428422834433	GO:0000247	C-8 sterol isomerase activity	-1.37620745087042
	GO:0042959	alkanesulfonate transmembrane transporter activity	-1.21069824713049	GO:0019808	polyamine binding	-1.42289144106624	GO:0047710	bis(5'-adenosyl)-triphosphatase activity	-1.36428422834433	GO:0038025	reelin receptor activity	-1.37620745087042
	GO:0102339	3-oxo-arachidoyl-CoA reductase activity	-1.21069824713049	GO:0016508	long-chain-enoyl-CoA hydratase activity	-1.42289144106624	GO:0003918	DNA topoisomerase type II (ATP-hydrolyzing) activity	-1.36428422834433	GO:0004392	heme oxygenase (decyclizing) activity	-1.37620745087042
	GO:0003874	6-pyruvoyltetrahydropterin synthase activity	-1.21069824713049	GO:0004525	ribonuclease III activity	-1.42289144106624	GO:0045174	glutathione dehydrogenase (ascorbate) activity	-1.36428422834433	GO:0004314	[acyl-carrier-protein] S-malonyltransferase activity	-1.37620745087042
	GO:0033919	glucan 1	0.297989136711189	GO:1905172	RISC complex binding	-1.42289144106624	GO:0009383	rRNA (cytosine-C5-)-methyltransferase activity	-1.36428422834433	GO:0051747	cytosine C-5 DNA demethylase activity	-1.37620745087042
	GO:0000285	1-phosphatidylinositol-3-phosphate 5-kinase activity	-1.21069824713049	GO:0032558	adenyl deoxyribonucleotide binding	-1.42289144106624	GO:0008263	pyrimidine-specific mismatch base pair DNA N-glycosylase activity	-1.36428422834433	GO:0004776	succinate-CoA ligase (GDP-forming) activity	-1.37620745087042
	GO:0004561	alpha-N-acetylglucosaminidase activity	-1.21069824713049	GO:0004594	pantothenate kinase activity	-1.42289144106624	GO:0008732	L-allo-threonine aldolase activity	-1.36428422834433	GO:0015928	fucosidase activity	-1.37620745087042
	GO:0016414	O-octanoyltransferase activity	-1.21069824713049	GO:0003917	DNA topoisomerase type I activity	-1.42289144106624	GO:0090624	endoribonuclease activity	0.255563535672438	GO:0004483	mRNA (nucleoside-2'-O-)-methyltransferase activity	-1.37620745087042
	GO:0102167	[protein]-3-O-(N-acetyl-D-glucosaminyl)-L-serine O-N-acetyl-alpha-D-glucosaminase activity	-1.21069824713049	GO:0004145	diamine N-acetyltransferase activity	-1.42289144106624	GO:0035575	histone demethylase activity (H4-K20 specific)	-1.36428422834433	GO:0031691	alpha-1A adrenergic receptor binding	-1.37620745087042
	GO:0036317	tyrosyl-RNA phosphodiesterase activity	-1.21069824713049	GO:0004488	methylenetetrahydrofolate dehydrogenase (NADP+) activity	-1.42289144106624	GO:0097363	protein O-GlcNAc transferase activity	-1.36428422834433	GO:0004335	galactokinase activity	-1.37620745087042
	GO:0030171	voltage-gated proton channel activity	-1.21069824713049	GO:0052832	inositol monophosphate 3-phosphatase activity	-1.42289144106624	GO:0098770	FBXO family protein binding	-1.36428422834433	GO:0045145	single-stranded DNA 5'-3' exodeoxyribonuclease activity	-1.37620745087042
	GO:0051786	all-trans-retinol 13	0.297989136711189	GO:0005047	signal recognition particle binding	-1.42289144106624	GO:0032129	histone deacetylase activity (H3-K9 specific)	-1.36428422834433	GO:0106050	tRNA 2'-O-methyltransferase activity	-1.37620745087042
	GO:0019779	Atg8 activating enzyme activity	-1.21069824713049	GO:0034648	histone demethylase activity (H3-dimethyl-K4 specific)	-1.42289144106624	GO:0008113	peptide-methionine (S)-S-oxide reductase activity	-1.36428422834433	GO:0030580	quinone cofactor methyltransferase activity	-1.37620745087042
	GO:0016642	oxidoreductase activity	disulfide as acceptor	GO:0008934	inositol monophosphate 1-phosphatase activity	-1.42289144106624	GO:0047389	glycerophosphocholine phosphodiesterase activity	-1.36428422834433	GO:0008796	bis(5'-nucleosyl)-tetraphosphatase activity	-1.37620745087042
	GO:0052929	ATP:3'-cytidine-cytidine-tRNA adenylyltransferase activity	-1.21069824713049	GO:0052833	inositol monophosphate 4-phosphatase activity	-1.42289144106624	GO:0099186	structural constituent of postsynapse	-1.36428422834433	GO:0008768	UDP-sugar diphosphatase activity	-1.37620745087042
	GO:0016730	oxidoreductase activity	0.297989136711189	GO:0061821	telomeric D-loop binding	-1.42289144106624	GO:0035402	histone kinase activity (H3-T11 specific)	-1.36428422834433	GO:0008193	tRNA guanylyltransferase activity	-1.37620745087042
	GO:0033862	UMP kinase activity	-1.21069824713049	GO:0004466	long-chain-acyl-CoA dehydrogenase activity	-1.42289144106624	GO:0003989	acetyl-CoA carboxylase activity	-1.36428422834433	GO:0072572	poly-ADP-D-ribose binding	-1.37620745087042
	GO:0070976	TIR domain binding	-1.21069824713049	GO:0000700	mismatch base pair DNA N-glycosylase activity	-1.42289144106624	GO:0016781	phosphotransferase activity	0.255563535672438	GO:0003943	N-acetylgalactosamine-4-sulfatase activity	-1.37620745087042
	GO:0047734	CDP-glycerol diphosphatase activity	-1.21069824713049	GO:0031852	mu-type opioid receptor binding	-1.42289144106624	GO:0004699	calcium-independent protein kinase C activity	-1.36428422834433	GO:0035516	oxidative DNA demethylase activity	-1.37620745087042
	GO:0036456	L-methionine-(S)-S-oxide reductase activity	-1.21069824713049	GO:0035514	DNA demethylase activity	-1.42289144106624	GO:0080019	fatty-acyl-CoA reductase (alcohol-forming) activity	-1.36428422834433	GO:0061752	telomeric repeat-containing RNA binding	-1.37620745087042
	GO:0042586	peptide deformylase activity	-1.21069824713049	GO:0070579	methylcytosine dioxygenase activity	-1.42289144106624	GO:0047179	platelet-activating factor acetyltransferase activity	-1.36428422834433	GO:0035870	dITP diphosphatase activity	-1.37620745087042
	GO:0031151	histone methyltransferase activity (H3-K79 specific)	-1.21069824713049	GO:0003873	6-phosphofructo-2-kinase activity	-1.42289144106624	GO:0004140	dephospho-CoA kinase activity	-1.36428422834433	GO:0004074	biliverdin reductase activity	-1.37620745087042
	GO:1905577	ganglioside GP1c binding	-1.21069824713049	GO:0097200	cysteine-type endopeptidase activity involved in execution phase of apoptosis	-1.42289144106624	GO:0019781	NEDD8 activating enzyme activity	-1.36428422834433	GO:0035800	deubiquitinase activator activity	-1.37620745087042
	GO:0052822	DNA-3-methylguanine glycosylase activity	-1.21069824713049	GO:0008169	C-methyltransferase activity	-1.42289144106624	GO:0090541	MIT domain binding	-1.36428422834433	GO:0004161	dimethylallyltranstransferase activity	-1.37620745087042
	GO:0047166	1-alkenylglycerophosphoethanolamine O-acyltransferase activity	-1.21069824713049	GO:0042296	ISG15 transferase activity	-1.42289144106624	GO:0001003	RNA polymerase III type 2 promoter sequence-specific DNA binding	-1.36428422834433	GO:0002134	UTP binding	-1.37620745087042
	GO:0036440	citrate synthase activity	-1.21069824713049	GO:0008440	inositol-1	5-trisphosphate 3-kinase activity	GO:0004779	sulfate adenylyltransferase activity	-1.36428422834433	GO:0004615	phosphomannomutase activity	-1.37620745087042
	GO:0005147	oncostatin-M receptor binding	-1.21069824713049	GO:0008607	phosphorylase kinase regulator activity	-1.42289144106624	GO:0046899	nucleoside triphosphate adenylate kinase activity	-1.36428422834433	GO:0015196	L-tryptophan transmembrane transporter activity	-1.37620745087042
	GO:0004083	bisphosphoglycerate 2-phosphatase activity	-1.21069824713049	GO:0019136	deoxynucleoside kinase activity	-1.42289144106624	GO:0030617	transforming growth factor beta receptor	0.255563535672438	GO:0004345	glucose-6-phosphate dehydrogenase activity	-1.37620745087042
	GO:0003934	GTP cyclohydrolase I activity	-1.21069824713049	GO:0008330	protein tyrosine/threonine phosphatase activity	-1.42289144106624	GO:0004817	cysteine-tRNA ligase activity	-1.36428422834433	GO:0003938	IMP dehydrogenase activity	-1.37620745087042
	GO:0030616	transforming growth factor beta receptor	0.297989136711189	GO:0004464	leukotriene-C4 synthase activity	-1.42289144106624	GO:0030366	molybdopterin synthase activity	-1.36428422834433	GO:0004019	adenylosuccinate synthase activity	-1.37620745087042
	GO:0008521	acetyl-CoA transmembrane transporter activity	-1.21069824713049	GO:0005124	scavenger receptor binding	-1.42289144106624	GO:0046969	NAD-dependent histone deacetylase activity (H3-K9 specific)	-1.36428422834433	GO:0001872	(1->3)-beta-D-glucan binding	-1.37620745087042
	GO:0004479	methionyl-tRNA formyltransferase activity	-1.21069824713049	GO:0090554	phosphatidylcholine floppase activity	-1.42289144106624	GO:0072354	histone kinase activity (H3-T3 specific)	-1.36428422834433	GO:0017089	glycolipid transfer activity	-1.37620745087042
	GO:0033925	mannosyl-glycoprotein endo-beta-N-acetylglucosaminidase activity	-1.21069824713049	GO:0071077	adenosine 3'	0.241016124505878	GO:0005459	UDP-galactose transmembrane transporter activity	-1.36428422834433	GO:0061928	glutathione specific gamma-glutamylcyclotransferase activity	-1.37620745087042
	GO:0050080	malonyl-CoA decarboxylase activity	-1.21069824713049	GO:0097016	L27 domain binding	-1.42289144106624	GO:0004109	coproporphyrinogen oxidase activity	-1.36428422834433	GO:0004651	polynucleotide 5'-phosphatase activity	-1.37620745087042
	GO:0047117	enoyl-[acyl-carrier-protein] reductase (NADPH	0.297989136711189	GO:0004591	oxoglutarate dehydrogenase (succinyl-transferring) activity	-1.42289144106624	GO:0004918	interleukin-8 receptor activity	-1.36428422834433	GO:0031208	POZ domain binding	-1.37620745087042
	GO:0034041	ATPase-coupled sterol transmembrane transporter activity	-1.21069824713049	GO:0016838	carbon-oxygen lyase activity	0.241016124505878	GO:0051717	inositol-1	4	GO:0052642	lysophosphatidic acid phosphatase activity	-1.37620745087042
	GO:0008929	methylglyoxal synthase activity	-1.21069824713049	GO:0042392	sphingosine-1-phosphate phosphatase activity	-1.42289144106624	GO:0004819	glutamine-tRNA ligase activity	-1.36428422834433	GO:0000825	inositol tetrakisphosphate 6-kinase activity	-1.37620745087042
	GO:0047326	inositol tetrakisphosphate 5-kinase activity	-1.21069824713049	GO:0071208	histone pre-mRNA DCP binding	-1.42289144106624	GO:0050509	N-acetylglucosaminyl-proteoglycan 4-beta-glucuronosyltransferase activity	-1.36428422834433	GO:0034512	box C/D snoRNA binding	-1.37620745087042
	GO:0030519	snoRNP binding	-1.21069824713049	GO:0051021	GDP-dissociation inhibitor binding	-1.42289144106624	GO:0042284	sphingolipid delta-4 desaturase activity	-1.36428422834433	GO:0030623	U5 snRNA binding	-1.37620745087042
	GO:0043843	ADP-specific glucokinase activity	-1.21069824713049	GO:0031697	beta-1 adrenergic receptor binding	-1.42289144106624	GO:0047057	vitamin-K-epoxide reductase (warfarin-sensitive) activity	-1.36428422834433	GO:0050347	trans-octaprenyltranstransferase activity	-1.37620745087042
	GO:0015660	formate efflux transmembrane transporter activity	-1.21069824713049	GO:0030375	thyroid hormone receptor coactivator activity	-1.42289144106624	GO:0003990	acetylcholinesterase activity	-1.36428422834433	GO:0004827	proline-tRNA ligase activity	-1.37620745087042
	GO:0050462	N-acetylneuraminate synthase activity	-1.21069824713049	GO:0062037	D-loop DNA binding	-1.42289144106624	GO:0050659	N-acetylgalactosamine 4-sulfate 6-O-sulfotransferase activity	-1.36428422834433	GO:0050497	transferase activity	0.252534488652731
	GO:0018738	S-formylglutathione hydrolase activity	-1.21069824713049	GO:0003985	acetyl-CoA C-acetyltransferase activity	-1.42289144106624	GO:0035851	Krueppel-associated box domain binding	-1.36428422834433	GO:0004337	geranyltranstransferase activity	-1.37620745087042
	GO:0005090	Sar guanyl-nucleotide exchange factor activity	-1.21069824713049	GO:0030622	U4atac snRNA binding	-1.42289144106624	GO:0035718	macrophage migration inhibitory factor binding	-1.36428422834433	GO:0032977	membrane insertase activity	-1.37620745087042
	GO:0102752	1	0.297989136711189	GO:0032296	double-stranded RNA-specific ribonuclease activity	-1.42289144106624	GO:0004132	dCMP deaminase activity	-1.36428422834433	GO:0004727	prenylated protein tyrosine phosphatase activity	-1.37620745087042
	GO:0019780	FAT10 activating enzyme activity	-1.21069824713049	GO:0140328	floppase activity	-1.42289144106624	GO:0016418	S-acetyltransferase activity	-1.36428422834433	GO:0071207	histone pre-mRNA stem-loop binding	-1.37620745087042
	GO:0019171	3-hydroxyacyl-[acyl-carrier-protein] dehydratase activity	-1.21069824713049	GO:0043125	ErbB-3 class receptor binding	-1.42289144106624	GO:0004557	alpha-galactosidase activity	-1.36428422834433	GO:0090556	phosphatidylserine floppase activity	-1.37620745087042
	GO:0051800	phosphatidylinositol-3	0.297989136711189	GO:0034597	phosphatidylinositol-4	0.241016124505878	GO:0004822	isoleucine-tRNA ligase activity	-1.36428422834433	GO:0045547	dehydrodolichyl diphosphate synthase activity	-1.37620745087042
	GO:0018733	3	0.297989136711189	GO:0034338	short-chain carboxylesterase activity	-1.42289144106624	GO:0080122	AMP transmembrane transporter activity	-1.36428422834433	GO:0004137	deoxycytidine kinase activity	-1.37620745087042
	GO:0086039	calcium-transporting ATPase activity involved in regulation of cardiac muscle cell membrane potential	-1.21069824713049	GO:0032137	guanine/thymine mispair binding	-1.42289144106624	GO:0050196	[phosphorylase] phosphatase activity	-1.36428422834433	GO:0017130	poly(C) RNA binding	-1.37620745087042
	GO:0004108	citrate (Si)-synthase activity	-1.21069824713049	GO:0052834	inositol monophosphate phosphatase activity	-1.42289144106624	GO:0008967	phosphoglycolate phosphatase activity	-1.36428422834433	GO:0008441	3'(2')	0.252534488652731
	GO:1901641	ITP binding	-1.21069824713049	GO:0015440	ATPase-coupled peptide transmembrane transporter activity	-1.42289144106624	GO:0033142	progesterone receptor binding	-1.36428422834433	GO:0003913	DNA photolyase activity	-1.37620745087042
	GO:0036219	GTP diphosphatase activity	-1.21069824713049	GO:0017150	tRNA dihydrouridine synthase activity	-1.42289144106624	GO:0032542	sulfiredoxin activity	-1.36428422834433	GO:1990984	tRNA demethylase activity	-1.37620745087042
	GO:0043914	NADPH:sulfur oxidoreductase activity	-1.21069824713049	GO:0004127	cytidylate kinase activity	-1.42289144106624	GO:0008481	sphinganine kinase activity	-1.36428422834433	GO:0043994	histone acetyltransferase activity (H3-K23 specific)	-1.37620745087042
	GO:0016517	interleukin-12 receptor activity	-1.21069824713049	GO:1904288	BAT3 complex binding	-1.42289144106624	GO:0030984	kininogen binding	-1.36428422834433	GO:0046964	3'-phosphoadenosine 5'-phosphosulfate transmembrane transporter activity	-1.37620745087042
	GO:0043423	3-phosphoinositide-dependent protein kinase binding	-1.21069824713049	GO:0016429	tRNA (adenine-N1-)-methyltransferase activity	-1.42289144106624	GO:0003883	CTP synthase activity	-1.36428422834433	GO:0004878	complement component C5a receptor activity	-1.37620745087042
	GO:0034246	mitochondrial sequence-specific DNA-binding transcription factor activity	-1.21069824713049	GO:0052659	inositol-1	4	GO:0016312	inositol bisphosphate phosphatase activity	-1.36428422834433	GO:0008124	4-alpha-hydroxytetrahydrobiopterin dehydratase activity	-1.37620745087042
	GO:0052926	dol-P-Man:Man(6)GlcNAc(2)-PP-Dol alpha-1	0.297989136711189	GO:0048408	epidermal growth factor binding	-1.42289144106624	GO:0061711	N(6)-L-threonylcarbamoyladenine synthase activity	-1.36428422834433	GO:0034188	apolipoprotein A-I receptor activity	-1.37620745087042
	GO:0015499	formate transmembrane transporter activity	-1.21069824713049	GO:0016807	cysteine-type carboxypeptidase activity	-1.42289144106624	GO:0000247	C-8 sterol isomerase activity	-1.36428422834433	GO:0001002	RNA polymerase III type 1 promoter sequence-specific DNA binding	-1.37620745087042
	GO:0015019	heparan-alpha-glucosaminide N-acetyltransferase activity	-1.21069824713049	GO:0032138	single base insertion or deletion binding	-1.42289144106624	GO:0038025	reelin receptor activity	-1.36428422834433	GO:0015489	putrescine transmembrane transporter activity	-1.37620745087042
	GO:0070191	methionine-R-sulfoxide reductase activity	-1.21069824713049	GO:0070004	cysteine-type exopeptidase activity	-1.42289144106624	GO:0004314	[acyl-carrier-protein] S-malonyltransferase activity	-1.36428422834433	GO:0004666	prostaglandin-endoperoxide synthase activity	-1.37620745087042
	GO:0036478	L-dopa decarboxylase activator activity	-1.21069824713049	GO:0008374	O-acyltransferase activity	-1.41440778383251	GO:0015928	fucosidase activity	-1.36428422834433	GO:0033883	pyridoxal phosphatase activity	-1.37620745087042
	GO:0086063	voltage-gated sodium channel activity involved in SA node cell action potential	-1.21069824713049	GO:0000062	fatty-acyl-CoA binding	-1.40822195755877	GO:0004483	mRNA (nucleoside-2'-O-)-methyltransferase activity	-1.36428422834433	GO:0019144	ADP-sugar diphosphatase activity	-1.37620745087042
	GO:0031800	type 3 metabotropic glutamate receptor binding	-1.21069824713049	GO:0016411	acylglycerol O-acyltransferase activity	-1.40822195755877	GO:0031691	alpha-1A adrenergic receptor binding	-1.36428422834433	GO:0044378	non-sequence-specific DNA binding	0.252534488652731
	GO:1990583	phospholipase D activator activity	-1.21069824713049	GO:0008373	sialyltransferase activity	-1.39346291871594	GO:0004335	galactokinase activity	-1.36428422834433	GO:0005461	UDP-glucuronic acid transmembrane transporter activity	-1.37620745087042
	GO:0043430	2-decaprenyl-6-methoxy-1	0.297989136711189	GO:0031418	L-ascorbic acid binding	-1.39346291871594	GO:0045145	single-stranded DNA 5'-3' exodeoxyribonuclease activity	-1.36428422834433	GO:0008545	JUN kinase kinase activity	-1.37620745087042
	GO:0030379	neurotensin receptor activity	0.297989136711189	GO:0034603	pyruvate dehydrogenase [NAD(P)+] activity	-1.36773350367008	GO:0030580	quinone cofactor methyltransferase activity	-1.36428422834433	GO:0003904	deoxyribodipyrimidine photo-lyase activity	-1.37620745087042
	GO:0047464	heparosan-N-sulfate-glucuronate 5-epimerase activity	-1.21069824713049	GO:0042979	ornithine decarboxylase regulator activity	-1.36773350367008	GO:0008796	bis(5'-nucleosyl)-tetraphosphatase activity	-1.36428422834433	GO:0097243	flavonoid binding	-1.37620745087042
	GO:1904855	proteasome regulatory particle binding	-1.21069824713049	GO:0015616	DNA translocase activity	-1.36773350367008	GO:0008768	UDP-sugar diphosphatase activity	-1.36428422834433	GO:0004731	purine-nucleoside phosphorylase activity	-1.37620745087042
	GO:0061501	cyclic-GMP-AMP synthase activity	-1.21069824713049	GO:0004738	pyruvate dehydrogenase activity	-1.36773350367008	GO:0008193	tRNA guanylyltransferase activity	-1.36428422834433	GO:0002094	polyprenyltransferase activity	-1.37620745087042
	GO:0038147	C-X-C motif chemokine 12 receptor activity	-1.21069824713049	GO:0034604	pyruvate dehydrogenase (NAD+) activity	-1.36773350367008	GO:0072572	poly-ADP-D-ribose binding	-1.36428422834433	GO:0016900	oxidoreductase activity	disulfide as acceptor
	GO:0004820	glycine-tRNA ligase activity	-1.21069824713049	GO:0016635	oxidoreductase activity	quinone or related compound as acceptor	GO:0003943	N-acetylgalactosamine-4-sulfatase activity	-1.36428422834433	GO:1990444	F-box domain binding	-1.37620745087042
	GO:0051267	CP2 mannose-ethanolamine phosphotransferase activity	-1.21069824713049	GO:0055131	C3HC4-type RING finger domain binding	-1.36773350367008	GO:0035516	oxidative DNA demethylase activity	-1.36428422834433	GO:0031682	G-protein gamma-subunit binding	-1.37620745087042
	GO:0004149	dihydrolipoyllysine-residue succinyltransferase activity	-1.21069824713049	GO:0052743	inositol tetrakisphosphate phosphatase activity	-1.36773350367008	GO:0061752	telomeric repeat-containing RNA binding	-1.36428422834433	GO:0001160	transcription termination site DNA binding	-1.37620745087042
	GO:0003983	UTP:glucose-1-phosphate uridylyltransferase activity	-1.21069824713049	GO:0047499	calcium-independent phospholipase A2 activity	-1.36773350367008	GO:0035870	dITP diphosphatase activity	-1.36428422834433	GO:0061505	DNA topoisomerase II activity	-1.37620745087042
	GO:0033749	histone demethylase activity (H4-R3 specific)	-1.21069824713049	GO:0001134	transcription regulator recruiting activity	-1.36773350367008	GO:0004074	biliverdin reductase activity	-1.36428422834433	GO:0015230	FAD transmembrane transporter activity	-1.37620745087042
	GO:0003922	GMP synthase (glutamine-hydrolyzing) activity	-1.21069824713049	GO:0016778	diphosphotransferase activity	-1.36773350367008	GO:0035800	deubiquitinase activator activity	-1.36428422834433	GO:0031762	follicle-stimulating hormone receptor binding	-1.37620745087042
	GO:0003882	CDP-diacylglycerol-serine O-phosphatidyltransferase activity	-1.21069824713049	GO:0042328	heparan sulfate N-acetylglucosaminyltransferase activity	-1.36773350367008	GO:0004161	dimethylallyltranstransferase activity	-1.36428422834433	GO:0061860	DNA clamp unloader activity	-1.37620745087042
	GO:0016751	S-succinyltransferase activity	-1.21069824713049	GO:0015181	arginine transmembrane transporter activity	-1.36773350367008	GO:0002134	UTP binding	-1.36428422834433	GO:0000010	trans-hexaprenyltranstransferase activity	-1.37620745087042
	GO:0000994	RNA polymerase III core binding	-1.21069824713049	GO:0090599	alpha-glucosidase activity	-1.36773350367008	GO:0015196	L-tryptophan transmembrane transporter activity	-1.36428422834433	GO:0002196	Ser-tRNA(Ala) hydrolase activity	-1.37620745087042
	GO:0004900	erythropoietin receptor activity	-1.21069824713049	GO:1903136	cuprous ion binding	-1.36773350367008	GO:0004345	glucose-6-phosphate dehydrogenase activity	-1.36428422834433	GO:0045027	DNA end binding	-1.37620745087042
	GO:0003933	GTP cyclohydrolase activity	-1.21069824713049	GO:0004430	1-phosphatidylinositol 4-kinase activity	-1.36773350367008	GO:0003938	IMP dehydrogenase activity	-1.36428422834433	GO:0004825	methionine-tRNA ligase activity	-1.37620745087042
	GO:0036479	peroxidase inhibitor activity	-1.21069824713049	GO:0034511	U3 snoRNA binding	-1.36773350367008	GO:0004019	adenylosuccinate synthase activity	-1.36428422834433	GO:0050610	methylarsonate reductase activity	-1.37620745087042
	GO:0004018	N6-(1	0.297989136711189	GO:0048039	ubiquinone binding	-1.36773350367008	GO:0001872	(1->3)-beta-D-glucan binding	-1.36428422834433	GO:0097003	adipokinetic hormone receptor activity	-1.37620745087042
	GO:0016844	strictosidine synthase activity	-1.21069824713049	GO:0047631	ADP-ribose diphosphatase activity	-1.36773350367008	GO:0017089	glycolipid transfer activity	-1.36428422834433	GO:0004649	poly(ADP-ribose) glycohydrolase activity	-1.37620745087042
	GO:0015317	phosphate:proton symporter activity	-1.21069824713049	GO:0050543	icosatetraenoic acid binding	-1.36773350367008	GO:0061928	glutathione specific gamma-glutamylcyclotransferase activity	-1.36428422834433	GO:0051499	D-aminoacyl-tRNA deacylase activity	-1.37620745087042
	GO:0052814	medium-chain-aldehyde dehydrogenase activity	-1.21069824713049	GO:0001042	RNA polymerase I core binding	-1.36773350367008	GO:0004651	polynucleotide 5'-phosphatase activity	-1.36428422834433	GO:0015228	coenzyme A transmembrane transporter activity	-1.37620745087042
	GO:1990955	G-rich single-stranded DNA binding	-1.21069824713049	GO:0004704	NF-kappaB-inducing kinase activity	-1.36773350367008	GO:0031208	POZ domain binding	-1.36428422834433	GO:0044715	8-oxo-dGDP phosphatase activity	-1.37620745087042
	GO:0045153	electron transporter	0.297989136711189	GO:0005384	manganese ion transmembrane transporter activity	-1.36773350367008	GO:0000825	inositol tetrakisphosphate 6-kinase activity	-1.36428422834433	GO:0016005	phospholipase A2 activator activity	-1.37620745087042
	GO:0031626	beta-endorphin binding	-1.21069824713049	GO:0043274	phospholipase binding	-1.36677171025029	GO:0034512	box C/D snoRNA binding	-1.36428422834433	GO:0035596	methylthiotransferase activity	-1.37620745087042
	GO:0008458	carnitine O-octanoyltransferase activity	-1.21069824713049	GO:0050700	CARD domain binding	-1.36677171025029	GO:0030623	U5 snRNA binding	-1.36428422834433	GO:0005151	interleukin-1	0.252534488652731
	GO:0003921	GMP synthase activity	-1.21069824713049	GO:0005159	insulin-like growth factor receptor binding	-1.36677171025029	GO:0050347	trans-octaprenyltranstransferase activity	-1.36428422834433	GO:0001147	transcription termination site sequence-specific DNA binding	-1.37620745087042
	GO:0004490	methylglutaconyl-CoA hydratase activity	-1.21069824713049	GO:0001162	RNA polymerase II intronic transcription regulatory region sequence-specific DNA binding	-1.35581760021263	GO:0017050	D-erythro-sphingosine kinase activity	-1.36428422834433	GO:0042281	dolichyl pyrophosphate Man9GlcNAc2 alpha-1	0.252534488652731
	GO:0001135	RNA polymerase II transcription regulator recruiting activity	-1.21069824713049	GO:0003906	DNA-(apurinic or apyrimidinic site) endonuclease activity	-1.35581760021263	GO:0004827	proline-tRNA ligase activity	-1.36428422834433	GO:0004315	3-oxoacyl-[acyl-carrier-protein] synthase activity	-1.37620745087042
	GO:1902945	metalloendopeptidase activity involved in amyloid precursor protein catabolic process	-1.21069824713049	GO:0015926	glucosidase activity	-1.35581760021263	GO:0050497	transferase activity	0.255563535672438	GO:0004020	adenylylsulfate kinase activity	-1.37620745087042
	GO:0004168	dolichol kinase activity	-1.21069824713049	GO:0036041	long-chain fatty acid binding	-1.35581760021263	GO:0004337	geranyltranstransferase activity	-1.36428422834433	GO:0047611	acetylspermidine deacetylase activity	-1.37620745087042
	GO:0061697	protein-glutaryllysine deglutarylase activity	-1.21069824713049	GO:0000900	translation repressor activity	0.257736482880572	GO:0032977	membrane insertase activity	-1.36428422834433	GO:0004485	methylcrotonoyl-CoA carboxylase activity	-1.37620745087042
	GO:0004123	cystathionine gamma-lyase activity	-1.21069824713049	GO:0005095	GTPase inhibitor activity	-1.35581760021263	GO:0071207	histone pre-mRNA stem-loop binding	-1.36428422834433	GO:0003998	acylphosphatase activity	-1.37620745087042
	GO:0036470	tyrosine 3-monooxygenase activator activity	-1.21069824713049	GO:0008568	microtubule-severing ATPase activity	-1.34820931668894	GO:0090556	phosphatidylserine floppase activity	-1.36428422834433	GO:1990931	RNA N6-methyladenosine dioxygenase activity	-1.37620745087042
	GO:0102758	very-long-chain enoyl-CoA reductase activity	-1.21069824713049	GO:0070878	primary miRNA binding	-1.34820931668894	GO:0045547	dehydrodolichyl diphosphate synthase activity	-1.36428422834433	GO:0003948	N4-(beta-N-acetylglucosaminyl)-L-asparaginase activity	-1.37620745087042
	GO:0102264	tRNA-dihydrouridine20 synthase activity	-1.21069824713049	GO:0015450	P-P-bond-hydrolysis-driven protein transmembrane transporter activity	-1.34820931668894	GO:0004828	serine-tRNA ligase activity	-1.36428422834433	GO:0030624	U6atac snRNA binding	-1.37620745087042
	GO:0097682	intracellular phosphatidylinositol-3	0.297989136711189	GO:0016433	rRNA (adenine) methyltransferase activity	-1.34820931668894	GO:0017130	poly(C) RNA binding	-1.36428422834433	GO:0051500	D-tyrosyl-tRNA(Tyr) deacylase activity	-1.37620745087042
	GO:0033867	Fas-activated serine/threonine kinase activity	-1.21069824713049	GO:0016413	O-acetyltransferase activity	-1.34820931668894	GO:0008441	3'(2')	0.255563535672438	GO:0070259	tyrosyl-DNA phosphodiesterase activity	-1.37620745087042
	GO:0008442	3-hydroxyisobutyrate dehydrogenase activity	-1.21069824713049	GO:0031701	angiotensin receptor binding	-1.34820931668894	GO:0003913	DNA photolyase activity	-1.36428422834433	GO:0016420	malonyltransferase activity	-1.37620745087042
	GO:0015451	decarboxylation-driven active transmembrane transporter activity	-1.21069824713049	GO:0001163	RNA polymerase I regulatory region sequence-specific DNA binding	-1.34820931668894	GO:1990984	tRNA demethylase activity	-1.36428422834433	GO:0004560	alpha-L-fucosidase activity	-1.37620745087042
	GO:0004371	glycerone kinase activity	-1.21069824713049	GO:0001013	RNA polymerase I regulatory region DNA binding	-1.34820931668894	GO:0043994	histone acetyltransferase activity (H3-K23 specific)	-1.36428422834433	GO:0001691	pseudophosphatase activity	-1.37620745087042
	GO:0004324	ferredoxin-NADP+ reductase activity	-1.21069824713049	GO:0030911	TPR domain binding	-1.34820931668894	GO:0046964	3'-phosphoadenosine 5'-phosphosulfate transmembrane transporter activity	-1.36428422834433	GO:0050253	retinyl-palmitate esterase activity	-1.37620745087042
	GO:0047941	glucuronolactone reductase activity	-1.21069824713049	GO:0001164	RNA polymerase I CORE element sequence-specific DNA binding	-1.34820931668894	GO:0004878	complement component C5a receptor activity	-1.36428422834433	GO:0004572	mannosyl-oligosaccharide 1	6-alpha-mannosidase activity
	GO:0004877	complement component C3b receptor activity	-1.21069824713049	GO:0015405	P-P-bond-hydrolysis-driven transmembrane transporter activity	-1.34820931668894	GO:0034188	apolipoprotein A-I receptor activity	-1.36428422834433	GO:0103053	1-ethyladenine demethylase activity	-1.37620745087042
	GO:0047256	lactosylceramide 1	0.297989136711189	GO:0070990	snRNP binding	-1.34820931668894	GO:0001002	RNA polymerase III type 1 promoter sequence-specific DNA binding	-1.36428422834433	GO:0002153	steroid receptor RNA activator RNA binding	-1.37620745087042
	GO:0044540	L-cystine L-cysteine-lyase (deaminating)	-1.21069824713049	GO:0035242	protein-arginine omega-N asymmetric methyltransferase activity	-1.34820931668894	GO:0004666	prostaglandin-endoperoxide synthase activity	-1.36428422834433	GO:0008418	protein-N-terminal asparagine amidohydrolase activity	-1.37620745087042
	GO:0019978	interleukin-3 binding	-1.21069824713049	GO:0005078	MAP-kinase scaffold activity	-1.34820931668894	GO:0016362	activin receptor activity	0.255563535672438	GO:0030337	DNA polymerase processivity factor activity	-1.37620745087042
	GO:0032567	dGTP binding	-1.21069824713049	GO:0008526	phosphatidylinositol transfer activity	-1.34820931668894	GO:0033883	pyridoxal phosphatase activity	-1.36428422834433	GO:0019961	interferon binding	-1.37620745087042
	GO:0001861	complement component C4b receptor activity	-1.21069824713049	GO:0051920	peroxiredoxin activity	-1.34820931668894	GO:0004379	glycylpeptide N-tetradecanoyltransferase activity	-1.36428422834433	GO:0004797	thymidine kinase activity	-1.37620745087042
	GO:0120108	DNA-3'-diphospho-5'-guanosine diphosphatase	-1.21069824713049	GO:0003857	3-hydroxyacyl-CoA dehydrogenase activity	-1.34820931668894	GO:0019144	ADP-sugar diphosphatase activity	-1.36428422834433	GO:0035034	histone acetyltransferase regulator activity	-1.37620745087042
	GO:0001139	RNA polymerase II complex recruiting activity	-1.21069824713049	GO:0008121	ubiquinol-cytochrome-c reductase activity	-1.34820931668894	GO:0044378	non-sequence-specific DNA binding	0.255563535672438	GO:0050295	steryl-beta-glucosidase activity	-1.37620745087042
	GO:0005371	tricarboxylate secondary active transmembrane transporter activity	-1.21069824713049	GO:0016681	oxidoreductase activity	cytochrome as acceptor	GO:0005461	UDP-glucuronic acid transmembrane transporter activity	-1.36428422834433	GO:0042903	tubulin deacetylase activity	-1.37620745087042
	GO:0102166	[protein]-3-O-(N-acetyl-D-glucosaminyl)-L-threonine O-N-acetyl-alpha-D-glucosaminase activity	-1.21069824713049	GO:0097371	MDM2/MDM4 family protein binding	-1.34820931668894	GO:0008545	JUN kinase kinase activity	-1.36428422834433	GO:0016230	sphingomyelin phosphodiesterase activator activity	-1.37620745087042
	GO:0047918	GDP-mannose 3	0.297989136711189	GO:0016857	racemase and epimerase activity	0.259852034073789	GO:0003904	deoxyribodipyrimidine photo-lyase activity	-1.36428422834433	GO:0031753	endothelial differentiation G protein-coupled receptor binding	-1.37620745087042
	GO:0005053	peroxisome matrix targeting signal-2 binding	-1.21069824713049	GO:0019992	diacylglycerol binding	-1.34764290968151	GO:0097243	flavonoid binding	-1.36428422834433	GO:0030549	acetylcholine receptor activator activity	-1.37620745087042
	GO:0102773	dihydroceramide kinase activity	-1.21069824713049	GO:0042975	peroxisome proliferator activated receptor binding	-1.34764290968151	GO:0002094	polyprenyltransferase activity	-1.36428422834433	GO:0048257	3'-flap endonuclease activity	-1.37620745087042
	GO:0097573	glutathione oxidoreductase activity	-1.21069824713049	GO:0015165	pyrimidine nucleotide-sugar transmembrane transporter activity	-1.34764290968151	GO:0016900	oxidoreductase activity	disulfide as acceptor	GO:0035804	structural constituent of egg coat	-1.37620745087042
	GO:0008747	N-acetylneuraminate lyase activity	-1.21069824713049	GO:0031543	peptidyl-proline dioxygenase activity	-1.34764290968151	GO:0031682	G-protein gamma-subunit binding	-1.36428422834433	GO:0005150	interleukin-1	0.252534488652731
	GO:0031805	type 8 metabotropic glutamate receptor binding	-1.21069824713049	GO:0034452	dynactin binding	-1.34764290968151	GO:0001160	transcription termination site DNA binding	-1.36428422834433	GO:0030627	pre-mRNA 5'-splice site binding	-1.35138755729209
	GO:0032560	guanyl deoxyribonucleotide binding	-1.21069824713049	GO:0005165	neurotrophin receptor binding	-1.34398661052187	GO:0061505	DNA topoisomerase II activity	-1.36428422834433	GO:0016892	endoribonuclease activity	0.258880799376054
	GO:0008775	acetate CoA-transferase activity	-1.21069824713049	GO:0016884	carbon-nitrogen ligase activity	0.260803869885458	GO:0015230	FAD transmembrane transporter activity	-1.36428422834433	GO:0120017	ceramide transfer activity	-1.35138755729209
	GO:0008973	phosphopentomutase activity	-1.21069824713049	GO:0008821	crossover junction endodeoxyribonuclease activity	-1.34398661052187	GO:0031762	follicle-stimulating hormone receptor binding	-1.36428422834433	GO:0004385	guanylate kinase activity	-1.35138755729209
	GO:0017113	dihydropyrimidine dehydrogenase (NADP+) activity	-1.21069824713049	GO:0051400	BH domain binding	-1.34398661052187	GO:0061860	DNA clamp unloader activity	-1.36428422834433	GO:0120016	sphingolipid transfer activity	-1.35138755729209
	GO:0004595	pantetheine-phosphate adenylyltransferase activity	-1.21069824713049	GO:0030957	Tat protein binding	-1.34398661052187	GO:0000010	trans-hexaprenyltranstransferase activity	-1.36428422834433	GO:0016427	tRNA (cytosine) methyltransferase activity	-1.35138755729209
	GO:0008111	alpha-methylacyl-CoA racemase activity	-1.21069824713049	GO:0031078	histone deacetylase activity (H3-K14 specific)	-1.34398661052187	GO:0002196	Ser-tRNA(Ala) hydrolase activity	-1.36428422834433	GO:0005528	FK506 binding	-1.35138755729209
	GO:0003881	CDP-diacylglycerol-inositol 3-phosphatidyltransferase activity	-1.21069824713049	GO:1904047	S-adenosyl-L-methionine binding	-1.34398661052187	GO:0045027	DNA end binding	-1.36428422834433	GO:0031957	very long-chain fatty acid-CoA ligase activity	-1.35138755729209
	GO:0050221	prostaglandin-E2 9-reductase activity	-1.21069824713049	GO:0032041	NAD-dependent histone deacetylase activity (H3-K14 specific)	-1.34398661052187	GO:0004825	methionine-tRNA ligase activity	-1.36428422834433	GO:0061575	cyclin-dependent protein serine/threonine kinase activator activity	-1.35138755729209
	GO:0043544	lipoamide binding	-1.21069824713049	GO:0043621	protein self-association	-1.32553895810523	GO:0050610	methylarsonate reductase activity	-1.36428422834433	GO:0005527	macrolide binding	-1.35138755729209
	GO:0010428	methyl-CpNpG binding	-1.21069824713049	GO:0042287	MHC protein binding	-1.27516307664566	GO:0097003	adipokinetic hormone receptor activity	-1.36428422834433	GO:0009931	calcium-dependent protein serine/threonine kinase activity	-1.35138755729209
	GO:0004584	dolichyl-phosphate-mannose-glycolipid alpha-mannosyltransferase activity	-1.21069824713049	GO:0001012	RNA polymerase II regulatory region DNA binding	-1.25223906654432	GO:0004649	poly(ADP-ribose) glycohydrolase activity	-1.36428422834433	GO:0008469	histone-arginine N-methyltransferase activity	-1.35138755729209
	GO:0039552	RIG-I binding	-1.21069824713049	GO:1901505	carbohydrate derivative transmembrane transporter activity	-1.22395807412761	GO:0051499	D-aminoacyl-tRNA deacylase activity	-1.36428422834433	GO:0005381	iron ion transmembrane transporter activity	-1.35138755729209
	GO:0005316	high-affinity inorganic phosphate:sodium symporter activity	-1.21069824713049	GO:0016866	intramolecular transferase activity	-1.21006833553006	GO:0015228	coenzyme A transmembrane transporter activity	-1.36428422834433	GO:0070567	cytidylyltransferase activity	-1.35138755729209
	GO:0051748	UTP-monosaccharide-1-phosphate uridylyltransferase activity	-1.21069824713049	GO:0004520	endodeoxyribonuclease activity	-1.18088454941538	GO:0044715	8-oxo-dGDP phosphatase activity	-1.36428422834433	GO:0031418	L-ascorbic acid binding	-1.35098283637632
	GO:0042356	GDP-4-dehydro-D-rhamnose reductase activity	-1.21069824713049	GO:0140103	catalytic activity	0.312216707355445	GO:0035596	methylthiotransferase activity	-1.36428422834433	GO:0008375	acetylglucosaminyltransferase activity	-1.3309959755994
	GO:0051916	granulocyte colony-stimulating factor binding	-1.21069824713049	GO:0008198	ferrous iron binding	-1.16405775742094	GO:0005151	interleukin-1	0.255563535672438	GO:0072509	divalent inorganic cation transmembrane transporter activity	-1.32587298513914
	GO:0004148	dihydrolipoyl dehydrogenase activity	-1.21069824713049	GO:0046982	protein heterodimerization activity	-1.15839278225342	GO:0001147	transcription termination site sequence-specific DNA binding	-1.36428422834433	GO:0051184	cofactor transmembrane transporter activity	-1.31118107059801
	GO:0102131	3-oxo-glutaryl-[acp] methyl ester reductase activity	-1.21069824713049	GO:0008013	beta-catenin binding	-1.15780332996072	GO:0042281	dolichyl pyrophosphate Man9GlcNAc2 alpha-1	0.255563535672438	GO:0016894	endonuclease activity	0.269501567965015
	GO:0062064	box C/D snoRNP complex binding	-1.21069824713049	GO:0003777	microtubule motor activity	-1.15780332996072	GO:0004315	3-oxoacyl-[acyl-carrier-protein] synthase activity	-1.36428422834433	GO:0120013	lipid transfer activity	-1.28382747161415
	GO:0004567	beta-mannosidase activity	-1.21069824713049	GO:0016836	hydro-lyase activity	-1.15658008673628	GO:0004020	adenylylsulfate kinase activity	-1.36428422834433	GO:0016675	oxidoreductase activity	0.27887457112688
	GO:0043739	G/U mismatch-specific uracil-DNA glycosylase activity	-1.21069824713049	GO:0000977	RNA polymerase II regulatory region sequence-specific DNA binding	-1.14419791055947	GO:0047611	acetylspermidine deacetylase activity	-1.36428422834433	GO:0043422	protein kinase B binding	-1.27255737302729
	GO:0086060	voltage-gated sodium channel activity involved in AV node cell action potential	-1.21069824713049	GO:0140102	catalytic activity	0.319797908939511	GO:0004485	methylcrotonoyl-CoA carboxylase activity	-1.36428422834433	GO:0035197	siRNA binding	-1.27255737302729
	GO:0052917	dol-P-Man:Man(7)GlcNAc(2)-PP-Dol alpha-1	0.297989136711189	GO:0008649	rRNA methyltransferase activity	-1.14006601725434	GO:0003998	acylphosphatase activity	-1.36428422834433	GO:0017166	vinculin binding	-1.27255737302729
	GO:0043225	ATPase-coupled inorganic anion transmembrane transporter activity	-1.21069824713049	GO:0038191	neuropilin binding	-1.11528995062161	GO:1990931	RNA N6-methyladenosine dioxygenase activity	-1.36428422834433	GO:0004312	fatty acid synthase activity	-1.27255737302729
	GO:0052731	phosphocholine phosphatase activity	-1.21069824713049	GO:0050664	oxidoreductase activity	oxygen as acceptor	GO:0003948	N4-(beta-N-acetylglucosaminyl)-L-asparaginase activity	-1.36428422834433	GO:0005522	profilin binding	-1.27255737302729
	GO:0036121	double-stranded DNA helicase activity	-1.21069824713049	GO:0044213	intronic transcription regulatory region DNA binding	-1.08960334122907	GO:0030624	U6atac snRNA binding	-1.36428422834433	GO:0019864	IgG binding	-1.27255737302729
	GO:0015292	uniporter activity	-1.21069824713049	GO:0008484	sulfuric ester hydrolase activity	-1.08960334122907	GO:0051500	D-tyrosyl-tRNA(Tyr) deacylase activity	-1.36428422834433	GO:0001055	RNA polymerase II activity	-1.27255737302729
	GO:0030233	deoxynucleotide transmembrane transporter activity	-1.21069824713049	GO:0001161	intronic transcription regulatory region sequence-specific DNA binding	-1.08960334122907	GO:0070259	tyrosyl-DNA phosphodiesterase activity	-1.36428422834433	GO:0043522	leucine zipper domain binding	-1.27255737302729
	GO:0061605	molybdopterin-synthase adenylyltransferase activity	-1.21069824713049	GO:0016814	hydrolase activity	in cyclic amidines	GO:0016420	malonyltransferase activity	-1.36428422834433	GO:0003995	acyl-CoA dehydrogenase activity	-1.27255737302729
	GO:0003978	UDP-glucose 4-epimerase activity	-1.21069824713049	GO:0019905	syntaxin binding	-1.0822824520969	GO:0004560	alpha-L-fucosidase activity	-1.36428422834433	GO:0030955	potassium ion binding	-1.27255737302729
	GO:0004001	adenosine kinase activity	-1.21069824713049	GO:0001846	opsonin binding	-1.06284271695686	GO:0001691	pseudophosphatase activity	-1.36428422834433	GO:0008525	phosphatidylcholine transporter activity	-1.27255737302729
	GO:0004631	phosphomevalonate kinase activity	-1.21069824713049	GO:0015216	purine nucleotide transmembrane transporter activity	-1.06284271695686	GO:0050253	retinyl-palmitate esterase activity	-1.36428422834433	GO:0004143	diacylglycerol kinase activity	-1.27255737302729
	GO:0003939	L-iditol 2-dehydrogenase activity	-1.21069824713049	GO:0015929	hexosaminidase activity	-1.06284271695686	GO:0004572	mannosyl-oligosaccharide 1	6-alpha-mannosidase activity	GO:0000987	proximal promoter sequence-specific DNA binding	-1.25576065708564
	GO:0008887	glycerate kinase activity	-1.21069824713049	GO:0097153	cysteine-type endopeptidase activity involved in apoptotic process	-1.06284271695686	GO:0002153	steroid receptor RNA activator RNA binding	-1.36428422834433	GO:0016405	CoA-ligase activity	-1.24722616854787
	GO:0004441	inositol-1	0.297989136711189	GO:0016868	intramolecular transferase activity	0.36599237010095	GO:0008418	protein-N-terminal asparagine amidohydrolase activity	-1.36428422834433	GO:0016628	oxidoreductase activity	NAD or NADP as acceptor
	GO:0052732	phosphoethanolamine phosphatase activity	-1.21069824713049	GO:0043422	protein kinase B binding	-1.00514279251678	GO:0019961	interferon binding	-1.36428422834433	GO:0000976	transcription regulatory region sequence-specific DNA binding	-1.24543022940994
	GO:0043916	DNA-7-methylguanine glycosylase activity	-1.21069824713049	GO:0047429	nucleoside-triphosphate diphosphatase activity	-1.00514279251678	GO:0035034	histone acetyltransferase regulator activity	-1.36428422834433	GO:0008374	O-acyltransferase activity	-1.23208439164
	GO:0102132	3-oxo-pimeloyl-[acp] methyl ester reductase activity	-1.21069824713049	GO:0035197	siRNA binding	-1.00514279251678	GO:0042903	tubulin deacetylase activity	-1.36428422834433	GO:0016840	carbon-nitrogen lyase activity	-1.21442927012358
	GO:0045340	mercury ion binding	-1.21069824713049	GO:0017166	vinculin binding	-1.00514279251678	GO:0016230	sphingomyelin phosphodiesterase activator activity	-1.36428422834433	GO:0051011	microtubule minus-end binding	-1.21442927012358
	GO:0016843	amine-lyase activity	-1.21069824713049	GO:0032404	mismatch repair complex binding	-1.00514279251678	GO:0031753	endothelial differentiation G protein-coupled receptor binding	-1.36428422834433	GO:0016423	tRNA (guanine) methyltransferase activity	-1.21442927012358
	GO:0001226	RNA polymerase II transcription corepressor binding	-1.21069824713049	GO:0019864	IgG binding	-1.00514279251678	GO:0003980	UDP-glucose:glycoprotein glucosyltransferase activity	-1.36428422834433	GO:0008296	3'-5'-exodeoxyribonuclease activity	-1.21442927012358
	GO:0030527	structural constituent of chromatin	-1.21069824713049	GO:0089720	caspase binding	-1.00514279251678	GO:0032089	NACHT domain binding	-1.36428422834433	GO:0017017	MAP kinase tyrosine/serine/threonine phosphatase activity	-1.21442927012358
	GO:0047874	dolichyldiphosphatase activity	-1.21069824713049	GO:0003995	acyl-CoA dehydrogenase activity	-1.00514279251678	GO:0030549	acetylcholine receptor activator activity	-1.36428422834433	GO:0034236	protein kinase A catalytic subunit binding	-1.21442927012358
	GO:0043221	SMC family protein binding	-1.21069824713049	GO:0001016	RNA polymerase III regulatory region DNA binding	-1.00514279251678	GO:0048257	3'-flap endonuclease activity	-1.36428422834433	GO:0016830	carbon-carbon lyase activity	-1.19015269319214
	GO:0004462	lactoylglutathione lyase activity	-1.21069824713049	GO:0042910	xenobiotic transmembrane transporter activity	-1.00514279251678	GO:0035804	structural constituent of egg coat	-1.36428422834433	GO:0016836	hydro-lyase activity	-1.17784904576382
	GO:0033744	L-methionine:thioredoxin-disulfide S-oxidoreductase activity	-1.21069824713049	GO:0005225	volume-sensitive anion channel activity	-1.00514279251678	GO:0005150	interleukin-1	0.255563535672438	GO:0071949	FAD binding	-1.17679590133619
	GO:0004378	GDP-Man:Man1GlcNAc2-PP-Dol alpha-1	0.297989136711189	GO:0120013	lipid transfer activity	-1.00091230477784	GO:0016679	oxidoreductase activity	0.264891995717407	GO:0008289	lipid binding	-1.17048805808387
	GO:1990833	clathrin-uncoating ATPase activity	-1.21069824713049	GO:0016405	CoA-ligase activity	-0.986326858823218	GO:0030627	pre-mRNA 5'-splice site binding	-1.32843309940296	GO:0033549	MAP kinase phosphatase activity	-1.16935467557209
	GO:0061632	RNA lariat debranching enzyme activator activity	-1.21069824713049	GO:0016634	oxidoreductase activity	oxygen as acceptor	GO:0031748	D1 dopamine receptor binding	-1.32843309940296	GO:0015929	hexosaminidase activity	-1.16935467557209
	GO:0043337	CDP-diacylglycerol-phosphatidylglycerol phosphatidyltransferase activity	-1.21069824713049	GO:0031748	D1 dopamine receptor binding	-0.973461375924493	GO:0016892	endoribonuclease activity	0.264891995717407	GO:0043199	sulfate binding	-1.1510580779512
	GO:0051990	(R)-2-hydroxyglutarate dehydrogenase activity	-1.21069824713049	GO:0016892	endoribonuclease activity	0.377773157504329	GO:0004169	dolichyl-phosphate-mannose-protein mannosyltransferase activity	-1.32843309940296	GO:0004844	uracil DNA N-glycosylase activity	-1.1510580779512
	GO:0052824	dolichyl-pyrophosphate Man7GlcNAc2 alpha-1	0.297989136711189	GO:0004017	adenylate kinase activity	-0.973461375924493	GO:0005528	FK506 binding	-1.32843309940296	GO:0001097	TFIIH-class transcription factor complex binding	-1.1510580779512
	GO:0047939	L-glucuronate reductase activity	-1.21069824713049	GO:0097157	pre-mRNA intronic binding	-0.973461375924493	GO:0031957	very long-chain fatty acid-CoA ligase activity	-1.32843309940296	GO:0019808	polyamine binding	-1.1510580779512
	GO:0004418	hydroxymethylbilane synthase activity	-1.21069824713049	GO:0005528	FK506 binding	-0.973461375924493	GO:0061575	cyclin-dependent protein serine/threonine kinase activator activity	-1.32843309940296	GO:0004525	ribonuclease III activity	-1.1510580779512
	GO:0036055	protein-succinyllysine desuccinylase activity	-1.21069824713049	GO:0031957	very long-chain fatty acid-CoA ligase activity	-0.973461375924493	GO:0005527	macrolide binding	-1.32843309940296	GO:1905172	RISC complex binding	-1.1510580779512
	GO:0070551	endoribonuclease activity	0.297989136711189	GO:0005527	macrolide binding	-0.973461375924493	GO:0009931	calcium-dependent protein serine/threonine kinase activity	-1.32843309940296	GO:0004583	dolichyl-phosphate-glucose-glycolipid alpha-glucosyltransferase activity	-1.1510580779512
	GO:0033699	DNA 5'-adenosine monophosphate hydrolase activity	-1.21069824713049	GO:0009931	calcium-dependent protein serine/threonine kinase activity	-0.973461375924493	GO:1990763	arrestin family protein binding	-1.32843309940296	GO:0016774	phosphotransferase activity	0.316301920174352
	GO:0019150	D-ribulokinase activity	-1.21069824713049	GO:0070567	cytidylyltransferase activity	-0.973461375924493	GO:0005381	iron ion transmembrane transporter activity	-1.32843309940296	GO:0050510	N-acetylgalactosaminyl-proteoglycan 3-beta-glucuronosyltransferase activity	-1.1510580779512
	GO:0030611	arsenate reductase activity	-1.21069824713049	GO:0015295	solute:proton symporter activity	-0.958221264411897	GO:0070567	cytidylyltransferase activity	-1.32843309940296	GO:0004594	pantothenate kinase activity	-1.1510580779512
	GO:1990165	single-strand break-containing DNA binding	-1.21069824713049	GO:0004177	aminopeptidase activity	-0.955453961559759	GO:0008301	DNA binding	0.26785888978465	GO:0004145	diamine N-acetyltransferase activity	-1.1510580779512
	GO:0047730	carnosine synthase activity	-1.21069824713049	GO:0051018	protein kinase A binding	-0.955453961559759	GO:0031418	L-ascorbic acid binding	-1.31729496779151	GO:0004427	inorganic diphosphatase activity	-1.1510580779512
	GO:0050571	1	0.297989136711189	GO:0004536	deoxyribonuclease activity	-0.941835691189748	GO:0005548	phospholipid transporter activity	-1.31002065804298	GO:0042731	PH domain binding	-1.1510580779512
	GO:0070119	ciliary neurotrophic factor binding	-1.21069824713049	GO:0031702	type 1 angiotensin receptor binding	-0.939061175387114	GO:0016831	carboxy-lyase activity	-1.30561784169119	GO:0050220	prostaglandin-E synthase activity	-1.1510580779512
	GO:0050313	sulfur dioxygenase activity	-1.21069824713049	GO:0050291	sphingosine N-acyltransferase activity	-0.939061175387114	GO:0004553	hydrolase activity	0.27196487977591	GO:0009019	tRNA (guanine-N1-)-methyltransferase activity	-1.1510580779512
	GO:0036524	protein deglycase activity	-1.21069824713049	GO:0005025	transforming growth factor beta receptor activity	0.390994738586776	GO:0044325	ion channel binding	-1.29369607323315	GO:0004466	long-chain-acyl-CoA dehydrogenase activity	-1.1510580779512
	GO:0008995	ribonuclease E activity	-1.21069824713049	GO:0004679	AMP-activated protein kinase activity	-0.939061175387114	GO:0035252	UDP-xylosyltransferase activity	-1.24826569160816	GO:0023025	MHC class Ib protein complex binding	-1.1510580779512
	GO:0004852	uroporphyrinogen-III synthase activity	-1.21069824713049	GO:0002151	G-quadruplex RNA binding	-0.939061175387114	GO:0043422	protein kinase B binding	-1.24826569160816	GO:0043812	phosphatidylinositol-4-phosphate phosphatase activity	-1.1510580779512
	GO:1990244	histone kinase activity (H2A-T120 specific)	-1.21069824713049	GO:0102756	very-long-chain 3-ketoacyl-CoA synthase activity	-0.939061175387114	GO:0035251	UDP-glucosyltransferase activity	-1.24826569160816	GO:0031852	mu-type opioid receptor binding	-1.1510580779512
	GO:0005175	CD27 receptor binding	-1.21069824713049	GO:0004908	interleukin-1 receptor activity	-0.939061175387114	GO:0035197	siRNA binding	-1.24826569160816	GO:0070579	methylcytosine dioxygenase activity	-1.1510580779512
	GO:0047280	nicotinamide phosphoribosyltransferase activity	-1.21069824713049	GO:0008443	phosphofructokinase activity	-0.939061175387114	GO:0042285	xylosyltransferase activity	-1.24826569160816	GO:0003873	6-phosphofructo-2-kinase activity	-1.1510580779512
	GO:0044717	8-hydroxy-dADP phosphatase activity	-1.21069824713049	GO:0030621	U4 snRNA binding	-0.939061175387114	GO:0017166	vinculin binding	-1.24826569160816	GO:0008607	phosphorylase kinase regulator activity	-1.1510580779512
	GO:0004377	GDP-Man:Man3GlcNAc2-PP-Dol alpha-1	0.297989136711189	GO:0036042	long-chain fatty acyl-CoA binding	-0.939061175387114	GO:0008429	phosphatidylethanolamine binding	-1.24826569160816	GO:0000992	polymerase III regulatory region sequence-specific DNA binding	-1.1510580779512
	GO:0097372	NAD-dependent histone deacetylase activity (H3-K18 specific)	-1.21069824713049	GO:0032051	clathrin light chain binding	-0.939061175387114	GO:0005536	glucose binding	-1.24826569160816	GO:0008330	protein tyrosine/threonine phosphatase activity	-1.1510580779512
	GO:0062072	H3K9me3 modified histone binding	-1.21069824713049	GO:0005138	interleukin-6 receptor binding	-0.939061175387114	GO:0008525	phosphatidylcholine transporter activity	-1.24826569160816	GO:0004464	leukotriene-C4 synthase activity	-1.1510580779512
	GO:0008705	methionine synthase activity	-1.21069824713049	GO:0034235	GPI anchor binding	-0.939061175387114	GO:0016832	aldehyde-lyase activity	-1.24826569160816	GO:0005124	scavenger receptor binding	-1.1510580779512
	GO:0052725	inositol-1	4-trisphosphate 6-kinase activity	GO:0042608	T cell receptor binding	-0.939061175387114	GO:0016491	oxidoreductase activity	-1.24604261036402	GO:0071077	adenosine 3'	0.316301920174352
	GO:0080146	L-cysteine desulfhydrase activity	-1.21069824713049	GO:0008603	cAMP-dependent protein kinase regulator activity	-0.939061175387114	GO:0001965	G-protein alpha-subunit binding	-1.24150897988778	GO:0004591	oxoglutarate dehydrogenase (succinyl-transferring) activity	-1.1510580779512
	GO:0047325	inositol tetrakisphosphate 1-kinase activity	-1.21069824713049	GO:0102337	3-oxo-cerotoyl-CoA synthase activity	-0.939061175387114	GO:0120013	lipid transfer activity	-1.23756767753093	GO:0016838	carbon-oxygen lyase activity	0.316301920174352
	GO:0031811	G protein-coupled nucleotide receptor binding	-1.21069824713049	GO:0102338	3-oxo-lignoceronyl-CoA synthase activity	-0.939061175387114	GO:0008296	3'-5'-exodeoxyribonuclease activity	-1.18890596088988	GO:0004614	phosphoglucomutase activity	-1.1510580779512
	GO:0042300	beta-amyrin synthase activity	-1.21069824713049	GO:0009922	fatty acid elongase activity	-0.939061175387114	GO:0017017	MAP kinase tyrosine/serine/threonine phosphatase activity	-1.18890596088988	GO:0071208	histone pre-mRNA DCP binding	-1.1510580779512
	GO:0036134	12-hydroxyheptadecatrienoic acid synthase activity	-1.21069824713049	GO:0102336	3-oxo-arachidoyl-CoA synthase activity	-0.939061175387114	GO:0016878	acid-thiol ligase activity	-1.15977087453313	GO:0051021	GDP-dissociation inhibitor binding	-1.1510580779512
	GO:0015538	sialic acid:proton symporter activity	-1.21069824713049	GO:0004767	sphingomyelin phosphodiesterase activity	-0.939061175387114	GO:0016860	intramolecular oxidoreductase activity	-1.15390962061129	GO:0031697	beta-1 adrenergic receptor binding	-1.1510580779512
	GO:0005302	L-tyrosine transmembrane transporter activity	-1.21069824713049	GO:0031730	CCR5 chemokine receptor binding	-0.939061175387114	GO:0001846	opsonin binding	-1.14268452954527	GO:0030375	thyroid hormone receptor coactivator activity	-1.1510580779512
	GO:0004638	phosphoribosylaminoimidazole carboxylase activity	-1.21069824713049	GO:0016894	endonuclease activity	0.395018051461484	GO:0015216	purine nucleotide transmembrane transporter activity	-1.14268452954527	GO:0097506	deaminated base DNA N-glycosylase activity	-1.1510580779512
	GO:0097020	COPII adaptor activity	-1.21069824713049	GO:0019212	phosphatase inhibitor activity	-0.909411672560703	GO:0033549	MAP kinase phosphatase activity	-1.14268452954527	GO:0035243	protein-arginine omega-N symmetric methyltransferase activity	-1.1510580779512
	GO:0052928	CTP:3'-cytidine-tRNA cytidylyltransferase activity	-1.21069824713049	GO:0050733	RS domain binding	-0.900768707844195	GO:0005024	transforming growth factor beta-activated receptor activity	-1.14268452954527	GO:0008349	MAP kinase kinase kinase kinase activity	-1.1510580779512
	GO:0046526	D-xylulose reductase activity	-1.21069824713049	GO:0034186	apolipoprotein A-I binding	-0.900768707844195	GO:0044548	S100 protein binding	-1.14268452954527	GO:0004045	aminoacyl-tRNA hydrolase activity	-1.1510580779512
	GO:0001512	dihydronicotinamide riboside quinone reductase activity	-1.21069824713049	GO:0035650	AP-1 adaptor complex binding	-0.900768707844195	GO:0030170	pyridoxal phosphate binding	-1.14025254969866	GO:0003985	acetyl-CoA C-acetyltransferase activity	-1.1510580779512
	GO:0051908	double-stranded DNA 5'-3' exodeoxyribonuclease activity	-1.21069824713049	GO:0051575	5'-deoxyribose-5-phosphate lyase activity	-0.900768707844195	GO:0070279	vitamin B6 binding	-1.14025254969866	GO:0030229	very-low-density lipoprotein particle receptor activity	-1.1510580779512
	GO:0008531	riboflavin kinase activity	-1.21069824713049	GO:0102121	ceramidase activity	-0.900768707844195	GO:0043199	sulfate binding	-1.13679574780696	GO:0001224	RNA polymerase II transcription cofactor binding	-1.1510580779512
	GO:0002083	4-hydroxybenzoate decaprenyltransferase activity	-1.21069824713049	GO:0004656	procollagen-proline 4-dioxygenase activity	-0.900768707844195	GO:0004844	uracil DNA N-glycosylase activity	-1.13679574780696	GO:0016300	tRNA (uracil) methyltransferase activity	-1.1510580779512
	GO:0047936	glucose 1-dehydrogenase [NAD(P)] activity	-1.21069824713049	GO:0016454	C-palmitoyltransferase activity	-0.900768707844195	GO:0001097	TFIIH-class transcription factor complex binding	-1.13679574780696	GO:0005173	stem cell factor receptor binding	-1.1510580779512
	GO:0050337	thiosulfate-thiol sulfurtransferase activity	-1.21069824713049	GO:0004185	serine-type carboxypeptidase activity	-0.900768707844195	GO:0004525	ribonuclease III activity	-1.13679574780696	GO:0030622	U4atac snRNA binding	-1.1510580779512
	GO:0047105	4-trimethylammoniobutyraldehyde dehydrogenase activity	-1.21069824713049	GO:0004749	ribose phosphate diphosphokinase activity	-0.900768707844195	GO:1905172	RISC complex binding	-1.13679574780696	GO:0032296	double-stranded RNA-specific ribonuclease activity	-1.1510580779512
	GO:0102340	3-oxo-behenoyl-CoA reductase activity	-1.21069824713049	GO:0046923	ER retention sequence binding	-0.900768707844195	GO:0044020	histone methyltransferase activity (H4-R3 specific)	-1.13679574780696	GO:0035033	histone deacetylase regulator activity	-1.1510580779512
	GO:0004463	leukotriene-A4 hydrolase activity	-1.21069824713049	GO:0000828	inositol hexakisphosphate kinase activity	-0.900768707844195	GO:0004594	pantothenate kinase activity	-1.13679574780696	GO:0034597	phosphatidylinositol-4	0.316301920174352
	GO:0030272	5-formyltetrahydrofolate cyclo-ligase activity	-1.21069824713049	GO:0070290	N-acylphosphatidylethanolamine-specific phospholipase D activity	-0.900768707844195	GO:0004488	methylenetetrahydrofolate dehydrogenase (NADP+) activity	-1.13679574780696	GO:0036137	kynurenine aminotransferase activity	-1.1510580779512
	GO:0062061	TAP complex binding	-1.21069824713049	GO:0000832	inositol hexakisphosphate 5-kinase activity	-0.900768707844195	GO:0004427	inorganic diphosphatase activity	-1.13679574780696	GO:0047696	beta-adrenergic receptor kinase activity	-1.1510580779512
	GO:0050124	N-acylneuraminate-9-phosphatase activity	-1.21069824713049	GO:0034594	phosphatidylinositol trisphosphate phosphatase activity	-0.900768707844195	GO:0004735	pyrroline-5-carboxylate reductase activity	-1.13679574780696	GO:0047238	glucuronosyl-N-acetylgalactosaminyl-proteoglycan 4-beta-N-acetylgalactosaminyltransferase activity	-1.1510580779512
	GO:0004801	sedoheptulose-7-phosphate:D-glyceraldehyde-3-phosphate glyceronetransferase activity	-1.21069824713049	GO:0003945	N-acetyllactosamine synthase activity	-0.900768707844195	GO:0000179	rRNA (adenine-N6	0.320845446201417	GO:0015440	ATPase-coupled peptide transmembrane transporter activity	-1.1510580779512
	GO:0000121	glycerol-1-phosphatase activity	-1.21069824713049	GO:0001032	RNA polymerase III type 3 promoter DNA binding	-0.900768707844195	GO:0009019	tRNA (guanine-N1-)-methyltransferase activity	-1.13679574780696	GO:0004127	cytidylate kinase activity	-1.1510580779512
	GO:0000824	inositol tetrakisphosphate 3-kinase activity	-1.21069824713049	GO:0015189	L-lysine transmembrane transporter activity	-0.900768707844195	GO:0004466	long-chain-acyl-CoA dehydrogenase activity	-1.13679574780696	GO:0016212	kynurenine-oxoglutarate transaminase activity	-1.1510580779512
	GO:0004597	peptide-aspartate beta-dioxygenase activity	-1.21069824713049	GO:0016453	C-acetyltransferase activity	-0.900768707844195	GO:0023025	MHC class Ib protein complex binding	-1.13679574780696	GO:1904288	BAT3 complex binding	-1.1510580779512
	GO:0070626	(S)-2-(5-amino-1-(5-phospho-D-ribosyl)imidazole-4-carboxamido)succinate AMP-lyase (fumarate-forming) activity	-1.21069824713049	GO:0001537	N-acetylgalactosamine 4-O-sulfotransferase activity	-0.900768707844195	GO:0043812	phosphatidylinositol-4-phosphate phosphatase activity	-1.13679574780696	GO:0016429	tRNA (adenine-N1-)-methyltransferase activity	-1.1510580779512
	GO:0070224	sulfide:quinone oxidoreductase activity	-1.21069824713049	GO:0016435	rRNA (guanine) methyltransferase activity	-0.900768707844195	GO:0031852	mu-type opioid receptor binding	-1.13679574780696	GO:0052659	inositol-1	4
	GO:0102390	mycophenolic acid acyl-glucuronide esterase activity	-1.21069824713049	GO:0004563	beta-N-acetylhexosaminidase activity	-0.900768707844195	GO:0035514	DNA demethylase activity	-1.13679574780696	GO:0016807	cysteine-type carboxypeptidase activity	-1.1510580779512
	GO:0003878	ATP citrate synthase activity	-1.21069824713049	GO:0000702	oxidized base lesion DNA N-glycosylase activity	-0.900768707844195	GO:0070579	methylcytosine dioxygenase activity	-1.13679574780696	GO:0032138	single base insertion or deletion binding	-1.1510580779512
	GO:0048270	methionine adenosyltransferase regulator activity	-1.21069824713049	GO:0052813	phosphatidylinositol bisphosphate kinase activity	-0.900768707844195	GO:0003873	6-phosphofructo-2-kinase activity	-1.13679574780696	GO:0070004	cysteine-type exopeptidase activity	-1.1510580779512
	GO:0004375	glycine dehydrogenase (decarboxylating) activity	-1.21069824713049	GO:0004448	isocitrate dehydrogenase activity	-0.900768707844195	GO:0004376	glycolipid mannosyltransferase activity	-1.13679574780696	GO:0048306	calcium-dependent protein binding	-1.14491015184322
	GO:0140260	mitochondrial proton-transporting ATP synthase complex binding	-1.21069824713049	GO:0001031	RNA polymerase III type 2 promoter DNA binding	-0.900768707844195	GO:0008607	phosphorylase kinase regulator activity	-1.13679574780696	GO:0030159	receptor signaling complex adaptor activity	-1.14074862896917
	GO:1990188	euchromatin binding	-1.21069824713049	GO:0004758	serine C-palmitoyltransferase activity	-0.900768707844195	GO:0019136	deoxynucleoside kinase activity	-1.13679574780696	GO:0008409	5'-3' exonuclease activity	-1.13311330661064
	GO:0036054	protein-malonyllysine demalonylase activity	-1.21069824713049	GO:0010484	H3 histone acetyltransferase activity	-0.900768707844195	GO:0008330	protein tyrosine/threonine phosphatase activity	-1.13679574780696	GO:0044213	intronic transcription regulatory region DNA binding	-1.13311330661064
	GO:0004941	beta2-adrenergic receptor activity	-1.21069824713049	GO:0070122	isopeptidase activity	-0.900768707844195	GO:0004464	leukotriene-C4 synthase activity	-1.13679574780696	GO:0001161	intronic transcription regulatory region sequence-specific DNA binding	-1.13311330661064
	GO:0046554	malate dehydrogenase (NADP+) activity	-1.21069824713049	GO:0044547	DNA topoisomerase binding	-0.900768707844195	GO:0070815	peptidyl-lysine 5-dioxygenase activity	-1.13679574780696	GO:0004713	protein tyrosine kinase activity	-1.12482937050585
	GO:0036105	peroxisome membrane class-1 targeting sequence binding	-1.21069824713049	GO:0004028	3-chloroallyl aldehyde dehydrogenase activity	-0.900768707844195	GO:0005124	scavenger receptor binding	-1.13679574780696	GO:0015299	solute:proton antiporter activity	-1.10316670135369
	GO:0010859	calcium-dependent cysteine-type endopeptidase inhibitor activity	-1.21069824713049	GO:0019960	C-X3-C chemokine binding	-0.900768707844195	GO:0004663	Rab geranylgeranyltransferase activity	-1.13679574780696	GO:0048029	monosaccharide binding	-1.08501062655221
	GO:0016731	oxidoreductase activity	NAD or NADP as acceptor	GO:0031698	beta-2 adrenergic receptor binding	-0.900768707844195	GO:0071077	adenosine 3'	0.320845446201417	GO:0038187	pattern recognition receptor activity	-1.07788707523282
	GO:0035299	inositol pentakisphosphate 2-kinase activity	-1.21069824713049	GO:0080084	5S rDNA binding	-0.900768707844195	GO:0004591	oxoglutarate dehydrogenase (succinyl-transferring) activity	-1.13679574780696	GO:0004622	lysophospholipase activity	-1.07788707523282
	GO:0047395	glycerophosphoinositol glycerophosphodiesterase activity	-1.21069824713049	GO:1990817	RNA adenylyltransferase activity	-0.900768707844195	GO:0008309	double-stranded DNA exodeoxyribonuclease activity	-1.13679574780696	GO:0016895	exodeoxyribonuclease activity	0.347782624243447
	GO:1901640	XTP binding	-1.21069824713049	GO:0000403	Y-form DNA binding	-0.900768707844195	GO:1905502	acetyl-CoA binding	-1.13679574780696	GO:0001223	transcription coactivator binding	-1.05617763735697
	GO:0000250	lanosterol synthase activity	-1.21069824713049	GO:0046934	phosphatidylinositol-4	0.406257246546565	GO:0016838	carbon-oxygen lyase activity	0.320845446201417	GO:0062105	RNA 2'-O-methyltransferase activity	-1.05410948996734
	GO:0045127	N-acetylglucosamine kinase activity	-1.21069824713049	GO:0008517	folic acid transmembrane transporter activity	-0.900768707844195	GO:0042392	sphingosine-1-phosphate phosphatase activity	-1.13679574780696	GO:0034603	pyruvate dehydrogenase [NAD(P)+] activity	-1.05410948996734
	GO:0016287	glycerone-phosphate O-acyltransferase activity	-1.21069824713049	GO:0005315	inorganic phosphate transmembrane transporter activity	-0.900768707844195	GO:0051021	GDP-dissociation inhibitor binding	-1.13679574780696	GO:0015616	DNA translocase activity	-1.05410948996734
	GO:0015039	NADPH-adrenodoxin reductase activity	-1.21069824713049	GO:0017034	Rap guanyl-nucleotide exchange factor activity	-0.900768707844195	GO:0031697	beta-1 adrenergic receptor binding	-1.13679574780696	GO:0003988	acetyl-CoA C-acyltransferase activity	-1.05410948996734
	GO:0004394	heparan sulfate 2-O-sulfotransferase activity	-1.21069824713049	GO:0001851	complement component C3b binding	-0.900768707844195	GO:0030375	thyroid hormone receptor coactivator activity	-1.13679574780696	GO:0004738	pyruvate dehydrogenase activity	-1.05410948996734
	GO:0008493	tetracycline transmembrane transporter activity	-1.21069824713049	GO:0016428	tRNA (cytosine-5-)-methyltransferase activity	-0.900768707844195	GO:0097506	deaminated base DNA N-glycosylase activity	-1.13679574780696	GO:0022889	serine transmembrane transporter activity	-1.05410948996734
	GO:0052909	18S rRNA (adenine(1779)-N(6)/adenine(1780)-N(6))-dimethyltransferase activity	-1.21069824713049	GO:0004875	complement receptor activity	-0.900768707844195	GO:0008853	exodeoxyribonuclease III activity	-1.13679574780696	GO:0004645	phosphorylase activity	-1.05410948996734
	GO:0046403	polynucleotide 3'-phosphatase activity	-1.21069824713049	GO:0030158	protein xylosyltransferase activity	-0.900768707844195	GO:0070905	serine binding	-1.13679574780696	GO:0034604	pyruvate dehydrogenase (NAD+) activity	-1.05410948996734
	GO:0008753	NADPH dehydrogenase (quinone) activity	-1.21069824713049	GO:0001665	alpha-N-acetylgalactosaminide alpha-2	0.406257246546565	GO:0035243	protein-arginine omega-N symmetric methyltransferase activity	-1.13679574780696	GO:0008310	single-stranded DNA 3'-5' exodeoxyribonuclease activity	-1.05410948996734
	GO:0016154	pyrimidine-nucleoside phosphorylase activity	-1.21069824713049	GO:0001030	RNA polymerase III type 1 promoter DNA binding	-0.900768707844195	GO:0030229	very-low-density lipoprotein particle receptor activity	-1.13679574780696	GO:0017176	phosphatidylinositol N-acetylglucosaminyltransferase activity	-1.05410948996734
	GO:0035175	histone kinase activity (H3-S10 specific)	-1.21069824713049	GO:0052629	phosphatidylinositol-3	0.406257246546565	GO:0001224	RNA polymerase II transcription cofactor binding	-1.13679574780696	GO:0055131	C3HC4-type RING finger domain binding	-1.05410948996734
	GO:0004641	phosphoribosylformylglycinamidine cyclo-ligase activity	-1.21069824713049	GO:0003831	beta-N-acetylglucosaminylglycopeptide beta-1	0.406257246546565	GO:0005173	stem cell factor receptor binding	-1.13679574780696	GO:0003997	acyl-CoA oxidase activity	-1.05410948996734
	GO:0015098	molybdate ion transmembrane transporter activity	-1.21069824713049	GO:0004046	aminoacylase activity	-0.900768707844195	GO:0030622	U4atac snRNA binding	-1.13679574780696	GO:0052743	inositol tetrakisphosphate phosphatase activity	-1.05410948996734
	GO:0047444	N-acylneuraminate-9-phosphate synthase activity	-1.21069824713049	GO:0051525	NFAT protein binding	-0.900768707844195	GO:0032296	double-stranded RNA-specific ribonuclease activity	-1.13679574780696	GO:0047499	calcium-independent phospholipase A2 activity	-1.05410948996734
	GO:1990838	poly(U)-specific exoribonuclease activity	0.297989136711189	GO:0043426	MRF binding	-0.900768707844195	GO:0043125	ErbB-3 class receptor binding	-1.13679574780696	GO:0001134	transcription regulator recruiting activity	-1.05410948996734
	GO:0045352	interleukin-1 type I receptor antagonist activity	-1.21069824713049	GO:0016408	C-acyltransferase activity	-0.897895569879166	GO:0004144	diacylglycerol O-acyltransferase activity	-1.13679574780696	GO:0008420	RNA polymerase II CTD heptapeptide repeat phosphatase activity	-1.05410948996734
	GO:0047820	D-glutamate cyclase activity	-1.21069824713049	GO:0005385	zinc ion transmembrane transporter activity	-0.897895569879166	GO:0034597	phosphatidylinositol-4	0.320845446201417	GO:0042328	heparan sulfate N-acetylglucosaminyltransferase activity	-1.05410948996734
	GO:0052726	inositol-1	4-trisphosphate 5-kinase activity	GO:0050660	flavin adenine dinucleotide binding	-0.888834488100074	GO:0030943	mitochondrion targeting sequence binding	-1.13679574780696	GO:0015181	arginine transmembrane transporter activity	-1.05410948996734
	GO:0004639	phosphoribosylaminoimidazolesuccinocarboxamide synthase activity	-1.21069824713049	GO:0070064	proline-rich region binding	-0.865121858077807	GO:0034338	short-chain carboxylesterase activity	-1.13679574780696	GO:0090599	alpha-glucosidase activity	-1.05410948996734
	GO:0008448	N-acetylglucosamine-6-phosphate deacetylase activity	-1.21069824713049	GO:0031435	mitogen-activated protein kinase kinase kinase binding	-0.865121858077807	GO:0047696	beta-adrenergic receptor kinase activity	-1.13679574780696	GO:1903136	cuprous ion binding	-1.05410948996734
	GO:0070037	rRNA (pseudouridine) methyltransferase activity	-1.21069824713049	GO:0004558	alpha-1	0.42475660610299	GO:0005462	UDP-N-acetylglucosamine transmembrane transporter activity	-1.13679574780696	GO:0004430	1-phosphatidylinositol 4-kinase activity	-1.05410948996734
	GO:0043733	DNA-3-methylbase glycosylase activity	-1.21069824713049	GO:0032450	maltose alpha-glucosidase activity	-0.856238965630523	GO:0015440	ATPase-coupled peptide transmembrane transporter activity	-1.13679574780696	GO:0048039	ubiquinone binding	-1.05410948996734
	GO:0102200	N-acetylphosphatidylethanolamine-hydrolysing phospholipase activity	-1.21069824713049	GO:0008823	cupric reductase activity	-0.856238965630523	GO:0004127	cytidylate kinase activity	-1.13679574780696	GO:0050543	icosatetraenoic acid binding	-1.05410948996734
	GO:0072591	citrate-L-glutamate ligase activity	-1.21069824713049	GO:0042610	CD8 receptor binding	-0.856238965630523	GO:0004826	phenylalanine-tRNA ligase activity	-1.13679574780696	GO:1990050	phosphatidic acid transfer activity	-1.05410948996734
	GO:0047658	alpha-amino-acid esterase activity	-1.21069824713049	GO:0050897	cobalt ion binding	-0.856238965630523	GO:1904288	BAT3 complex binding	-1.13679574780696	GO:0001042	RNA polymerase I core binding	-1.05410948996734
	GO:0047451	3-hydroxyoctanoyl-[acyl-carrier-protein] dehydratase activity	-1.21069824713049	GO:0008988	rRNA (adenine-N6-)-methyltransferase activity	-0.856238965630523	GO:0052659	inositol-1	4	GO:0004704	NF-kappaB-inducing kinase activity	-1.05410948996734
	GO:0003844	1	0.297989136711189	GO:0017159	pantetheine hydrolase activity	-0.856238965630523	GO:0032138	single base insertion or deletion binding	-1.13679574780696	GO:0004523	RNA-DNA hybrid ribonuclease activity	-1.05410948996734
	GO:0097726	LEM domain binding	-1.21069824713049	GO:0004370	glycerol kinase activity	-0.856238965630523	GO:0044213	intronic transcription regulatory region DNA binding	-1.10536633778908	GO:0008327	methyl-CpG binding	-1.03726960539675
	GO:0033328	peroxisome membrane targeting sequence binding	-1.21069824713049	GO:0106006	microtubule cortical anchor activity	-0.856238965630523	GO:0001161	intronic transcription regulatory region sequence-specific DNA binding	-1.10536633778908	GO:0004529	exodeoxyribonuclease activity	-1.03726960539675
	GO:0043333	2-octaprenyl-6-methoxy-1	0.297989136711189	GO:0005046	KDEL sequence binding	-0.856238965630523	GO:0031690	adrenergic receptor binding	-1.07440198549176	GO:0000978	RNA polymerase II proximal promoter sequence-specific DNA binding	-1.02405983061112
	GO:0008555	ATPase-coupled chloride transmembrane transporter activity	-1.21069824713049	GO:0055100	adiponectin binding	-0.856238965630523	GO:0043028	cysteine-type endopeptidase regulator activity involved in apoptotic process	-1.055143485405	GO:0051959	dynein light intermediate chain binding	-1.00577425490512
	GO:0033746	histone demethylase activity (H3-R2 specific)	-1.21069824713049	GO:0036402	proteasome-activating ATPase activity	-0.856238965630523	GO:0052689	carboxylic ester hydrolase activity	-1.0482558488755	GO:0008568	microtubule-severing ATPase activity	-0.997429577632614
	GO:0019810	putrescine binding	-1.21069824713049	GO:0015319	sodium:inorganic phosphate symporter activity	-0.856238965630523	GO:0050750	low-density lipoprotein particle receptor binding	-1.04815532494399	GO:0019798	procollagen-proline dioxygenase activity	-0.997429577632614
	GO:1990448	exon-exon junction complex binding	-1.21069824713049	GO:0008670	2	0.42475660610299	GO:0034603	pyruvate dehydrogenase [NAD(P)+] activity	-1.03794441286078	GO:0097677	STAT family protein binding	-0.997429577632614
	GO:0102769	dihydroceramide glucosyltransferase activity	-1.21069824713049	GO:0008240	tripeptidyl-peptidase activity	-0.856238965630523	GO:0042979	ornithine decarboxylase regulator activity	-1.03794441286078	GO:0031701	angiotensin receptor binding	-0.997429577632614
	GO:0004588	orotate phosphoribosyltransferase activity	-1.21069824713049	GO:0004566	beta-glucuronidase activity	-0.856238965630523	GO:0032135	DNA insertion or deletion binding	-1.03794441286078	GO:0030911	TPR domain binding	-0.997429577632614
	GO:0019778	Atg12 activating enzyme activity	-1.21069824713049	GO:0047237	glucuronylgalactosylproteoglycan 4-beta-N-acetylgalactosaminyltransferase activity	-0.856238965630523	GO:0015616	DNA translocase activity	-1.03794441286078	GO:0034618	arginine binding	-0.997429577632614
	GO:0000823	inositol-1	5-trisphosphate 6-kinase activity	GO:0102148	N-acetyl-beta-D-galactosaminidase activity	-0.856238965630523	GO:0004738	pyruvate dehydrogenase activity	-1.03794441286078	GO:0004300	enoyl-CoA hydratase activity	-0.997429577632614
	GO:0042084	5-methyltetrahydrofolate-dependent methyltransferase activity	-1.21069824713049	GO:0017064	fatty acid amide hydrolase activity	-0.856238965630523	GO:0034604	pyruvate dehydrogenase (NAD+) activity	-1.03794441286078	GO:0031956	medium-chain fatty acid-CoA ligase activity	-0.997429577632614
	GO:0046980	tapasin binding	-1.21069824713049	GO:0051032	nucleic acid transmembrane transporter activity	-0.856238965630523	GO:0008310	single-stranded DNA 3'-5' exodeoxyribonuclease activity	-1.03794441286078	GO:0097199	cysteine-type endopeptidase activity involved in apoptotic signaling pathway	-0.997429577632614
	GO:0004590	orotidine-5'-phosphate decarboxylase activity	-1.21069824713049	GO:0047391	alkylglycerophosphoethanolamine phosphodiesterase activity	-0.856238965630523	GO:0017176	phosphatidylinositol N-acetylglucosaminyltransferase activity	-1.03794441286078	GO:0042609	CD4 receptor binding	-0.997429577632614
	GO:0042497	triacyl lipopeptide binding	-1.21069824713049	GO:0019107	myristoyltransferase activity	-0.856238965630523	GO:0055131	C3HC4-type RING finger domain binding	-1.03794441286078	GO:0035242	protein-arginine omega-N asymmetric methyltransferase activity	-0.997429577632614
	GO:0016430	tRNA (adenine-N6-)-methyltransferase activity	-1.21069824713049	GO:0008184	glycogen phosphorylase activity	-0.856238965630523	GO:0003997	acyl-CoA oxidase activity	-1.03794441286078	GO:0008297	single-stranded DNA exodeoxyribonuclease activity	-0.997429577632614
	GO:0090600	alpha-1	0.297989136711189	GO:0016822	hydrolase activity	0.42475660610299	GO:0004301	epoxide hydrolase activity	-1.03794441286078	GO:0023029	MHC class Ib protein binding	-0.997429577632614
	GO:0004363	glutathione synthase activity	-1.21069824713049	GO:0098919	structural constituent of postsynaptic density	-0.856238965630523	GO:0001134	transcription regulator recruiting activity	-1.03794441286078	GO:0031545	peptidyl-proline 4-dioxygenase activity	-0.997429577632614
	GO:0071913	citrate secondary active transmembrane transporter activity	-1.21069824713049	GO:0005220	inositol 1	5-trisphosphate-sensitive calcium-release channel activity	GO:0016778	diphosphotransferase activity	-1.03794441286078	GO:0102391	decanoate-CoA ligase activity	-0.997429577632614
	GO:0004676	3-phosphoinositide-dependent protein kinase activity	-1.21069824713049	GO:0004514	nicotinate-nucleotide diphosphorylase (carboxylating) activity	-0.856238965630523	GO:0004430	1-phosphatidylinositol 4-kinase activity	-1.03794441286078	GO:0017151	DEAD/H-box RNA helicase binding	-0.997429577632614
	GO:0102524	tRNAPhe (7-(3-amino-3-carboxypropyl)wyosine37-C2)-hydroxylase activity	-1.21069824713049	GO:0008321	Ral guanyl-nucleotide exchange factor activity	-0.856238965630523	GO:0048039	ubiquinone binding	-1.03794441286078	GO:0003857	3-hydroxyacyl-CoA dehydrogenase activity	-0.997429577632614
	GO:0031867	EP4 subtype prostaglandin E2 receptor binding	-1.21069824713049	GO:0010698	acetyltransferase activator activity	-0.856238965630523	GO:0043546	molybdopterin cofactor binding	-1.03794441286078	GO:0015298	solute:cation antiporter activity	-0.992458201235122
	GO:0071795	K11-linked polyubiquitin modification-dependent protein binding	-1.21069824713049	GO:0061628	H3K27me3 modified histone binding	-0.856238965630523	GO:0047631	ADP-ribose diphosphatase activity	-1.03794441286078	GO:0016831	carboxy-lyase activity	-0.969449014995594
	GO:0102341	3-oxo-lignoceroyl-CoA reductase activity	-1.21069824713049	GO:0042978	ornithine decarboxylase activator activity	-0.856238965630523	GO:0050543	icosatetraenoic acid binding	-1.03794441286078	GO:0016884	carbon-nitrogen ligase activity	0.383191571948993
	GO:0016231	beta-N-acetylglucosaminidase activity	-1.21069824713049	GO:0019959	interleukin-8 binding	-0.856238965630523	GO:1990050	phosphatidic acid transfer activity	-1.03794441286078	GO:0140078	class I DNA-(apurinic or apyrimidinic site) endonuclease activity	-0.95922022699736
	GO:0047915	ganglioside galactosyltransferase activity	-1.21069824713049	GO:0051377	mannose-ethanolamine phosphotransferase activity	-0.856238965630523	GO:0004704	NF-kappaB-inducing kinase activity	-1.03794441286078	GO:0033204	ribonuclease P RNA binding	-0.95922022699736
	GO:0031559	oxidosqualene cyclase activity	-1.21069824713049	GO:0003886	DNA (cytosine-5-)-methyltransferase activity	-0.856238965630523	GO:0043139	5'-3' DNA helicase activity	-1.03794441286078	GO:0008821	crossover junction endodeoxyribonuclease activity	-0.95922022699736
	GO:0032896	palmitoyl-CoA 9-desaturase activity	-1.21069824713049	GO:0016263	glycoprotein-N-acetylgalactosamine 3-beta-galactosyltransferase activity	-0.856238965630523	GO:0019212	phosphatase inhibitor activity	-1.03005389236805	GO:0016176	superoxide-generating NADPH oxidase activator activity	-0.95922022699736
	GO:0016990	arginine deiminase activity	-1.21069824713049	GO:0051033	RNA transmembrane transporter activity	-0.856238965630523	GO:0016676	oxidoreductase activity	oxygen as acceptor	GO:0010857	calcium-dependent protein kinase activity	-0.95922022699736
	GO:0070260	5'-tyrosyl-DNA phosphodiesterase activity	-1.21069824713049	GO:0061849	telomeric G-quadruplex DNA binding	-0.856238965630523	GO:0004129	cytochrome-c oxidase activity	-1.02552300222098	GO:0019203	carbohydrate phosphatase activity	-0.95922022699736
	GO:0016785	transferase activity	0.297989136711189	GO:2001069	glycogen binding	-0.856238965630523	GO:0015002	heme-copper terminal oxidase activity	-1.02552300222098	GO:0005347	ATP transmembrane transporter activity	-0.95922022699736
	GO:0003974	UDP-N-acetylglucosamine 4-epimerase activity	-1.21069824713049	GO:0102250	linear malto-oligosaccharide phosphorylase activity	-0.856238965630523	GO:0008327	methyl-CpG binding	-1.00573097296268	GO:0030957	Tat protein binding	-0.95922022699736
	GO:0043273	CTPase activity	-1.21069824713049	GO:0031752	D5 dopamine receptor binding	-0.856238965630523	GO:0008568	microtubule-severing ATPase activity	-0.979624356344389	GO:1904047	S-adenosyl-L-methionine binding	-0.95922022699736
	GO:0030377	urokinase plasminogen activator receptor activity	-1.21069824713049	GO:0016532	superoxide dismutase copper chaperone activity	-0.856238965630523	GO:1902388	ceramide 1-phosphate transfer activity	-0.979624356344389	GO:0046974	histone methyltransferase activity (H3-K9 specific)	-0.95922022699736
	GO:0033897	ribonuclease T2 activity	-1.21069824713049	GO:0004307	ethanolaminephosphotransferase activity	-0.856238965630523	GO:0097677	STAT family protein binding	-0.979624356344389	GO:0050308	sugar-phosphatase activity	-0.95922022699736
	GO:0008897	holo-[acyl-carrier-protein] synthase activity	-1.21069824713049	GO:0003896	DNA primase activity	-0.856238965630523	GO:0031701	angiotensin receptor binding	-0.979624356344389	GO:0004000	adenosine deaminase activity	-0.931227580941568
	GO:0003827	alpha-1	0.297989136711189	GO:0015190	L-leucine transmembrane transporter activity	-0.856238965630523	GO:0004862	cAMP-dependent protein kinase inhibitor activity	-0.979624356344389	GO:0004526	ribonuclease P activity	-0.931227580941568
	GO:0071567	UFM1 hydrolase activity	-1.21069824713049	GO:0033765	steroid dehydrogenase activity	0.42475660610299	GO:0016723	oxidoreductase activity	NAD or NADP as acceptor	GO:0015114	phosphate ion transmembrane transporter activity	-0.931227580941568
	GO:0047419	N-acetylgalactosamine-6-phosphate deacetylase activity	-1.21069824713049	GO:0106017	phosphatidylinositol-3	0.42475660610299	GO:0030911	TPR domain binding	-0.979624356344389	GO:0042975	peroxisome proliferator activated receptor binding	-0.931227580941568
	GO:0045353	interleukin-1 type II receptor antagonist activity	-1.21069824713049	GO:0015410	manganese transmembrane transporter activity	0.42475660610299	GO:0016742	hydroxymethyl-	0.375452108567608	GO:0016004	phospholipase activator activity	-0.931227580941568
	GO:0102342	3-oxo-cerotoyl-CoA reductase activity	-1.21069824713049	GO:0030226	apolipoprotein receptor activity	-0.856238965630523	GO:0042609	CD4 receptor binding	-0.979624356344389	GO:0031543	peptidyl-proline dioxygenase activity	-0.931227580941568
	GO:0034012	FAD-AMP lyase (cyclizing) activity	-1.21069824713049	GO:0015420	ATPase-coupled vitamin B12 transmembrane transporter activity	-0.856238965630523	GO:0023029	MHC class Ib protein binding	-0.979624356344389	GO:0046935	1-phosphatidylinositol-3-kinase regulator activity	-0.909567002786511
	GO:0086040	sodium:proton antiporter activity involved in regulation of cardiac muscle cell membrane potential	-1.21069824713049	GO:0047134	protein-disulfide reductase activity	-0.856238965630523	GO:0031545	peptidyl-proline 4-dioxygenase activity	-0.979624356344389	GO:0008252	nucleotidase activity	-0.909567002786511
	GO:0036080	purine nucleotide-sugar transmembrane transporter activity	-1.21069824713049	GO:0004367	glycerol-3-phosphate dehydrogenase [NAD+] activity	-0.856238965630523	GO:0017151	DEAD/H-box RNA helicase binding	-0.979624356344389	GO:0050700	CARD domain binding	-0.89214453778989
	GO:0018025	calmodulin-lysine N-methyltransferase activity	-1.21069824713049	GO:0098879	structural constituent of postsynaptic specialization	-0.856238965630523	GO:0003857	3-hydroxyacyl-CoA dehydrogenase activity	-0.979624356344389	GO:0010181	FMN binding	-0.89214453778989
	GO:0004644	phosphoribosylglycinamide formyltransferase activity	-1.21069824713049	GO:0003910	DNA ligase (ATP) activity	-0.856238965630523	GO:0031402	sodium ion binding	-0.979624356344389	GO:0008553	proton-exporting ATPase activity	0.409776029608852
	GO:0097621	monoamine oxidase activity	-1.21069824713049	GO:0047751	cholestenone 5-alpha-reductase activity	-0.856238965630523	GO:0008121	ubiquinol-cytochrome-c reductase activity	-0.979624356344389	GO:0031435	mitogen-activated protein kinase kinase kinase binding	-0.877720807758616
	GO:0031775	lutropin-choriogonadotropic hormone receptor binding	-1.21069824713049	GO:0008384	IkappaB kinase activity	-0.856238965630523	GO:0016681	oxidoreductase activity	cytochrome as acceptor	GO:0008373	sialyltransferase activity	-0.865510114189674
	GO:0001010	RNA polymerase II sequence-specific DNA-binding transcription factor recruiting activity	-1.21069824713049	GO:0071209	U7 snRNA binding	-0.856238965630523	GO:0097371	MDM2/MDM4 family protein binding	-0.979624356344389	GO:0008329	signaling pattern recognition receptor activity	-0.865510114189674
	GO:0008398	sterol 14-demethylase activity	-1.21069824713049	GO:0052851	ferric-chelate reductase (NADPH) activity	-0.856238965630523	GO:1990782	protein tyrosine kinase binding	-0.970152031322778	GO:0008301	DNA binding	0.420836823028706
	GO:0062069	GARP complex binding	-1.21069824713049	GO:0004912	interleukin-3 receptor activity	-0.856238965630523	GO:0050699	WW domain binding	-0.95846146049513	GO:0046527	glucosyltransferase activity	-0.865510114189674
	GO:1905594	resveratrol binding	-1.21069824713049	GO:0008073	ornithine decarboxylase inhibitor activity	-0.856238965630523	GO:0010857	calcium-dependent protein kinase activity	-0.939954587976565	GO:0005385	zinc ion transmembrane transporter activity	-0.865510114189674
	GO:0036004	GAF domain binding	-1.21069824713049	GO:0016314	phosphatidylinositol-3	5-trisphosphate 3-phosphatase activity	GO:0019203	carbohydrate phosphatase activity	-0.939954587976565	GO:0001965	G-protein alpha-subunit binding	-0.845787035546252
	GO:0102102	homocarnosine synthase activity	-1.21069824713049	GO:0050436	microfibril binding	-0.856238965630523	GO:0045294	alpha-catenin binding	-0.939954587976565	GO:0008143	poly(A) binding	-0.845787035546252
	GO:0042947	glucoside transmembrane transporter activity	-1.21069824713049	GO:0045322	unmethylated CpG binding	-0.856238965630523	GO:1904047	S-adenosyl-L-methionine binding	-0.939954587976565	GO:0016757	transferase activity	0.44039240059426
	GO:0050011	itaconyl-CoA hydratase activity	-1.21069824713049	GO:0016748	succinyltransferase activity	-0.856238965630523	GO:0046974	histone methyltransferase activity (H3-K9 specific)	-0.939954587976565	GO:0004520	endodeoxyribonuclease activity	-0.794409912001962
	GO:0102571	[protein]-3-O-(N-acetyl-D-glucosaminyl)-L-serine/L-threonine O-N-acetyl-alpha-D-glucosaminase activity	-1.21069824713049	GO:0016434	rRNA (cytosine) methyltransferase activity	-0.856238965630523	GO:0050308	sugar-phosphatase activity	-0.939954587976565	GO:0042887	amide transmembrane transporter activity	-0.783793813618126
	GO:0047159	1-alkenylglycerophosphocholine O-acyltransferase activity	-1.21069824713049	GO:0009041	uridylate kinase activity	-0.856238965630523	GO:0005504	fatty acid binding	-0.933945944810128	GO:0005546	phosphatidylinositol-4	0.471992053312065
	GO:0008808	cardiolipin synthase activity	-1.21069824713049	GO:0001025	RNA polymerase III general transcription initiation factor binding	-0.856238965630523	GO:0072509	divalent inorganic cation transmembrane transporter activity	-0.923185731591726	GO:0001012	RNA polymerase II regulatory region DNA binding	-0.692753008419354
	GO:0050577	GDP-L-fucose synthase activity	-1.21069824713049	GO:0043120	tumor necrosis factor binding	-0.856238965630523	GO:0008253	5'-nucleotidase activity	-0.910634300526888	GO:0050061	long-chain-aldehyde dehydrogenase activity	-0.688075123602175
	GO:0070280	pyridoxal binding	-1.21069824713049	GO:0004449	isocitrate dehydrogenase (NAD+) activity	-0.856238965630523	GO:0019992	diacylglycerol binding	-0.910634300526888	GO:0042283	dolichyl pyrophosphate Glc1Man9GlcNAc2 alpha-1	0.502542470806677
	GO:0052927	CTP:tRNA cytidylyltransferase activity	-1.21069824713049	GO:0030942	endoplasmic reticulum signal peptide binding	-0.856238965630523	GO:0042975	peroxisome proliferator activated receptor binding	-0.910634300526888	GO:0005368	taurine transmembrane transporter activity	-0.688075123602175
	GO:0061604	molybdopterin-synthase sulfurtransferase activity	-1.21069824713049	GO:0004040	amidase activity	-0.856238965630523	GO:0001054	RNA polymerase I activity	-0.910634300526888	GO:0102522	tRNA 4-demethylwyosine alpha-amino-alpha-carboxypropyltransferase activity	-0.688075123602175
	GO:1904408	melatonin binding	-1.21069824713049	GO:0005010	insulin-like growth factor-activated receptor activity	-0.856238965630523	GO:0005546	phosphatidylinositol-4	0.402334609060055	GO:0031812	P2Y1 nucleotide receptor binding	-0.688075123602175
	GO:0004587	ornithine-oxo-acid transaminase activity	-1.21069824713049	GO:0071633	dihydroceramidase activity	-0.856238965630523	GO:0097001	ceramide binding	-0.887749277252305	GO:0004856	xylulokinase activity	-0.688075123602175
	GO:0060703	deoxyribonuclease inhibitor activity	-1.21069824713049	GO:0035651	AP-3 adaptor complex binding	-0.856238965630523	GO:0000295	adenine nucleotide transmembrane transporter activity	-0.887749277252305	GO:0008419	RNA lariat debranching enzyme activity	-0.688075123602175
	GO:0019145	aminobutyraldehyde dehydrogenase activity	-1.21069824713049	GO:0004359	glutaminase activity	-0.856238965630523	GO:0005346	purine ribonucleotide transmembrane transporter activity	-0.887749277252305	GO:0061507	cyclic-GMP-AMP binding	-0.688075123602175
	GO:0017125	deoxycytidyl transferase activity	-1.21069824713049	GO:0003955	NAD(P)H dehydrogenase (quinone) activity	-0.856238965630523	GO:0043495	protein membrane anchor	-0.887749277252305	GO:0061812	cyclic ADP-ribose hydrolase	-0.688075123602175
	GO:0047191	1-alkylglycerophosphocholine O-acyltransferase activity	-1.21069824713049	GO:0004348	glucosylceramidase activity	-0.856238965630523	GO:0048185	activin binding	-0.887749277252305	GO:1905574	ganglioside GM2 binding	-0.688075123602175
	GO:0019969	interleukin-10 binding	-1.21069824713049	GO:0016823	hydrolase activity	in ketonic substances	GO:0050998	nitric-oxide synthase binding	-0.887749277252305	GO:0034211	GTP-dependent protein kinase activity	-0.688075123602175
	GO:0005456	CMP-N-acetylneuraminate transmembrane transporter activity	-1.21069824713049	GO:0019776	Atg8 ligase activity	-0.856238965630523	GO:0003774	motor activity	-0.880499937943131	GO:0034038	deoxyhypusine synthase activity	-0.688075123602175
	GO:0043136	glycerol-3-phosphatase activity	-1.21069824713049	GO:0101006	protein histidine phosphatase activity	-0.856238965630523	GO:0008374	O-acyltransferase activity	-0.879837090899519	GO:0102559	protein-(glutamine-N5) methyltransferase activity	-0.688075123602175
	GO:0044549	GTP cyclohydrolase binding	-1.21069824713049	GO:0003865	3-oxo-5-alpha-steroid 4-dehydrogenase activity	-0.856238965630523	GO:0098531	ligand-activated transcription factor activity	-0.879837090899519	GO:0035605	peptidyl-cysteine S-nitrosylase activity	-0.688075123602175
	GO:0036328	VEGF-C-activated receptor activity	-1.21069824713049	GO:0015658	branched-chain amino acid transmembrane transporter activity	-0.856238965630523	GO:0004879	nuclear receptor activity	-0.879837090899519	GO:0047801	L-cysteine:2-oxoglutarate aminotransferase activity	-0.688075123602175
	GO:0102732	myo-inositol-1	3	GO:0015093	ferrous iron transmembrane transporter activity	-0.856238965630523	GO:0023026	MHC class II protein complex binding	-0.869185526028209	GO:0017065	single-strand selective uracil DNA N-glycosylase activity	-0.688075123602175
	GO:0047800	cysteamine dioxygenase activity	-1.21069824713049	GO:0008449	N-acetylglucosamine-6-sulfatase activity	-0.856238965630523	GO:0016646	oxidoreductase activity	NAD or NADP as acceptor	GO:0008832	dGTPase activity	-0.688075123602175
	GO:0009032	thymidine phosphorylase activity	-1.21069824713049	GO:0004647	phosphoserine phosphatase activity	-0.856238965630523	GO:0097110	scaffold protein binding	-0.842494286819988	GO:0004616	phosphogluconate dehydrogenase (decarboxylating) activity	-0.688075123602175
	GO:0030294	receptor signaling protein tyrosine kinase inhibitor activity	-1.21069824713049	GO:0008426	protein kinase C inhibitor activity	-0.856238965630523	GO:0008373	sialyltransferase activity	-0.8404644497067	GO:0000009	alpha-1	0.502542470806677
	GO:0001096	TFIIF-class transcription factor complex binding	-1.21069824713049	GO:0032406	MutLbeta complex binding	-0.856238965630523	GO:0005385	zinc ion transmembrane transporter activity	-0.8404644497067	GO:0072587	DNA topoisomerase (ATP-hydrolyzing) activator activity	-0.688075123602175
	GO:0008455	alpha-1	0.297989136711189	GO:0003987	acetate-CoA ligase activity	-0.856238965630523	GO:0000062	fatty-acyl-CoA binding	-0.828977621239988	GO:0018064	protein-histidine N-methyltransferase activity	-0.688075123602175
	GO:0015152	glucose-6-phosphate transmembrane transporter activity	-1.21069824713049	GO:0051425	PTB domain binding	-0.856238965630523	GO:0016675	oxidoreductase activity	0.440935488674306	GO:0031177	phosphopantetheine binding	-0.688075123602175
	GO:0008659	(3R)-hydroxymyristoyl-[acyl-carrier-protein] dehydratase activity	-1.21069824713049	GO:1990189	peptide-serine-N-acetyltransferase activity	-0.856238965630523	GO:0030971	receptor tyrosine kinase binding	-0.818596495977162	GO:0008108	UDP-glucose:hexose-1-phosphate uridylyltransferase activity	-0.688075123602175
	GO:0004807	triose-phosphate isomerase activity	-1.21069824713049	GO:0050508	glucuronosyl-N-acetylglucosaminyl-proteoglycan 4-alpha-N-acetylglucosaminyltransferase activity	-0.856238965630523	GO:0016405	CoA-ligase activity	-0.809832934602356	GO:0004051	arachidonate 5-lipoxygenase activity	-0.688075123602175
	GO:0008859	exoribonuclease II activity	-1.21069824713049	GO:0102499	SHG alpha-glucan phosphorylase activity	-0.856238965630523	GO:0016628	oxidoreductase activity	NAD or NADP as acceptor	GO:0070736	protein-glycine ligase activity	0.502542470806677
	GO:0044716	8-oxo-GDP phosphatase activity	-1.21069824713049	GO:0031692	alpha-1B adrenergic receptor binding	-0.856238965630523	GO:0051015	actin filament binding	-0.798175469175709	GO:0003860	3-hydroxyisobutyryl-CoA hydrolase activity	-0.688075123602175
	GO:0031700	adrenomedullin receptor binding	-1.21069824713049	GO:0047223	beta-1	3-N-acetylglucosaminyltransferase activity	GO:0008378	galactosyltransferase activity	-0.775599994967445	GO:0016794	diphosphoric monoester hydrolase activity	-0.688075123602175
	GO:0047693	ATP diphosphatase activity	-1.21069824713049	GO:0042010	interleukin-15 receptor activity	-0.856238965630523	GO:0070888	E-box binding	-0.744214041664496	GO:0000721	(R	0.502542470806677
	GO:0019962	type I interferon binding	-1.21069824713049	GO:0016909	SAP kinase activity	-0.856238965630523	GO:0008289	lipid binding	-0.715591601575989	GO:0070463	tubulin-dependent ATPase activity	-0.688075123602175
	GO:0043727	5-amino-4-imidazole carboxylate lyase activity	-1.21069824713049	GO:0019826	oxygen sensor activity	-0.856238965630523	GO:0050061	long-chain-aldehyde dehydrogenase activity	-0.68211385406903	GO:0046523	S-methyl-5-thioribose-1-phosphate isomerase activity	-0.688075123602175
	GO:0004686	elongation factor-2 kinase activity	-1.21069824713049	GO:0047623	adenosine-phosphate deaminase activity	-0.856238965630523	GO:0042283	dolichyl pyrophosphate Glc1Man9GlcNAc2 alpha-1	0.505547209056089	GO:0047316	glutamine-phenylpyruvate transaminase activity	-0.688075123602175
	GO:0004637	phosphoribosylamine-glycine ligase activity	-1.21069824713049	GO:0044729	hemi-methylated DNA-binding	-0.856238965630523	GO:0005368	taurine transmembrane transporter activity	-0.68211385406903	GO:0033781	cholesterol 24-hydroxylase activity	-0.688075123602175
	GO:0047021	15-hydroxyprostaglandin dehydrogenase (NADP+) activity	-1.21069824713049	GO:0001156	TFIIIC-class transcription factor complex binding	-0.856238965630523	GO:0102522	tRNA 4-demethylwyosine alpha-amino-alpha-carboxypropyltransferase activity	-0.68211385406903	GO:0031859	platelet activating factor receptor binding	-0.688075123602175
	GO:0036140	peptidyl-asparagine 3-dioxygenase activity	-1.21069824713049	GO:0000171	ribonuclease MRP activity	-0.856238965630523	GO:0031812	P2Y1 nucleotide receptor binding	-0.68211385406903	GO:0018477	benzaldehyde dehydrogenase (NADP+) activity	-0.688075123602175
	GO:0008446	GDP-mannose 4	0.297989136711189	GO:0004069	L-aspartate:2-oxoglutarate aminotransferase activity	-0.856238965630523	GO:0004856	xylulokinase activity	-0.68211385406903	GO:0047402	protein-glucosylgalactosylhydroxylysine glucosidase activity	-0.688075123602175
	GO:0016793	triphosphoric monoester hydrolase activity	-1.21069824713049	GO:0004792	thiosulfate sulfurtransferase activity	-0.856238965630523	GO:0008419	RNA lariat debranching enzyme activity	-0.68211385406903	GO:0061770	translation elongation factor binding	-0.688075123602175
	GO:0047323	[3-methyl-2-oxobutanoate dehydrogenase (acetyl-transferring)] kinase activity	-1.21069824713049	GO:0050252	retinol O-fatty-acyltransferase activity	-0.856238965630523	GO:0061507	cyclic-GMP-AMP binding	-0.68211385406903	GO:0004516	nicotinate phosphoribosyltransferase activity	-0.688075123602175
	GO:0004313	[acyl-carrier-protein] S-acetyltransferase activity	-1.21069824713049	GO:0043734	DNA-N1-methyladenine dioxygenase activity	-0.856238965630523	GO:0061812	cyclic ADP-ribose hydrolase	-0.68211385406903	GO:0050038	L-xylulose reductase (NADP+) activity	-0.688075123602175
	GO:0047066	phospholipid-hydroperoxide glutathione peroxidase activity	-1.21069824713049	GO:0003909	DNA ligase activity	-0.856238965630523	GO:1905574	ganglioside GM2 binding	-0.68211385406903	GO:0004042	acetyl-CoA:L-glutamate N-acetyltransferase activity	-0.688075123602175
	GO:0004057	arginyltransferase activity	-1.21069824713049	GO:0001225	RNA polymerase II transcription coactivator binding	-0.856238965630523	GO:0102867	molybdenum cofactor sulfurtransferase activity	-0.68211385406903	GO:0106105	Ala-tRNA(Thr) hydrolase activity	-0.688075123602175
	GO:0043035	chromatin insulator sequence binding	-1.21069824713049	GO:0061953	mRNA (adenine-N1-)-methyltransferase activity	-0.856238965630523	GO:0034211	GTP-dependent protein kinase activity	-0.68211385406903	GO:0044610	FMN transmembrane transporter activity	-0.688075123602175
	GO:0017024	myosin I binding	-1.21069824713049	GO:0047374	methylumbelliferyl-acetate deacetylase activity	-0.856238965630523	GO:0034038	deoxyhypusine synthase activity	-0.68211385406903	GO:0097158	pre-mRNA intronic pyrimidine-rich binding	-0.688075123602175
	GO:0030572	phosphatidyltransferase activity	-1.21069824713049	GO:0005094	Rho GDP-dissociation inhibitor activity	-0.856238965630523	GO:0102559	protein-(glutamine-N5) methyltransferase activity	-0.68211385406903	GO:0120147	Formylglycine-generating oxidase activity	-0.688075123602175
	GO:0061663	NEDD8 ligase activity	-1.21069824713049	GO:0106130	purine phosphoribosyltransferase activity	-0.856238965630523	GO:0035605	peptidyl-cysteine S-nitrosylase activity	-0.68211385406903	GO:0031320	hexitol dehydrogenase activity	-0.688075123602175
	GO:0047609	acetylputrescine deacetylase activity	-1.21069824713049	GO:1905773	8-hydroxy-2'-deoxyguanosine DNA binding	-0.856238965630523	GO:0047801	L-cysteine:2-oxoglutarate aminotransferase activity	-0.68211385406903	GO:0004310	farnesyl-diphosphate farnesyltransferase activity	-0.688075123602175
	GO:0031896	V2 vasopressin receptor binding	-1.21069824713049	GO:0032408	MutSbeta complex binding	-0.856238965630523	GO:0017065	single-strand selective uracil DNA N-glycosylase activity	-0.68211385406903	GO:0008478	pyridoxal kinase activity	-0.688075123602175
	GO:0008682	2-octoprenyl-3-methyl-6-methoxy-1	0.297989136711189	GO:0004739	pyruvate dehydrogenase (acetyl-transferring) activity	-0.856238965630523	GO:0008832	dGTPase activity	-0.68211385406903	GO:0036139	peptidyl-histidine dioxygenase activity	-0.688075123602175
	GO:0035226	glutamate-cysteine ligase catalytic subunit binding	-1.21069824713049	GO:0051022	Rho GDP-dissociation inhibitor binding	-0.856238965630523	GO:0004616	phosphogluconate dehydrogenase (decarboxylating) activity	-0.68211385406903	GO:0061656	SUMO conjugating enzyme activity	-0.688075123602175
	GO:0033737	1-pyrroline dehydrogenase activity	-1.21069824713049	GO:0019809	spermidine binding	-0.856238965630523	GO:0019118	phenanthrene-epoxide hydrolase activity	-0.68211385406903	GO:0030372	high molecular weight B cell growth factor receptor binding	-0.688075123602175
	GO:0102113	hypoxia-inducible factor-asparagine oxygenase activity	-1.21069824713049	GO:0015226	carnitine transmembrane transporter activity	-0.856238965630523	GO:0000009	alpha-1	0.505547209056089	GO:0004573	mannosyl-oligosaccharide glucosidase activity	-0.688075123602175
	GO:0005519	cytoskeletal regulatory protein binding	-1.21069824713049	GO:0001093	TFIIB-class transcription factor binding	-0.856238965630523	GO:0072587	DNA topoisomerase (ATP-hydrolyzing) activator activity	-0.68211385406903	GO:0019135	deoxyhypusine monooxygenase activity	-0.688075123602175
	GO:0004316	3-oxoacyl-[acyl-carrier-protein] reductase (NADPH) activity	-1.21069824713049	GO:0000033	alpha-1	0.42475660610299	GO:0018064	protein-histidine N-methyltransferase activity	-0.68211385406903	GO:0036332	placental growth factor-activated receptor activity	-0.688075123602175
	GO:0008794	arsenate reductase (glutaredoxin) activity	-1.21069824713049	GO:0031826	type 2A serotonin receptor binding	-0.856238965630523	GO:0031177	phosphopantetheine binding	-0.68211385406903	GO:0052858	peptidyl-lysine acetyltransferase activity	-0.688075123602175
	GO:0051996	squalene synthase activity	-1.21069824713049	GO:0052905	tRNA (guanine(9)-N(1))-methyltransferase activity	-0.856238965630523	GO:0008108	UDP-glucose:hexose-1-phosphate uridylyltransferase activity	-0.68211385406903	GO:0033814	propanoyl-CoA C-acyltransferase activity	-0.688075123602175
	GO:0031071	cysteine desulfurase activity	-1.21069824713049	GO:1990518	single-stranded 3'-5' DNA helicase activity	-0.856238965630523	GO:0004051	arachidonate 5-lipoxygenase activity	-0.68211385406903	GO:0004883	glucocorticoid receptor activity	-0.688075123602175
	GO:0005369	taurine:sodium symporter activity	-1.21069824713049	GO:0004813	alanine-tRNA ligase activity	-0.856238965630523	GO:0070611	histone methyltransferase activity (H3-R2 specific)	-0.68211385406903	GO:0004578	chitobiosyldiphosphodolichol beta-mannosyltransferase activity	-0.688075123602175
	GO:0050290	sphingomyelin phosphodiesterase D activity	-1.21069824713049	GO:0004705	JUN kinase activity	-0.856238965630523	GO:0070736	protein-glycine ligase activity	0.505547209056089	GO:0061599	molybdopterin molybdotransferase activity	-0.688075123602175
	GO:0004486	methylenetetrahydrofolate dehydrogenase [NAD(P)+] activity	-1.21069824713049	GO:0106029	tRNA pseudouridine synthase activity	-0.856238965630523	GO:0003860	3-hydroxyisobutyryl-CoA hydrolase activity	-0.68211385406903	GO:0008120	ceramide glucosyltransferase activity	-0.688075123602175
	GO:0016655	oxidoreductase activity	quinone or similar compound as acceptor	GO:0003876	AMP deaminase activity	-0.856238965630523	GO:0016794	diphosphoric monoester hydrolase activity	-0.68211385406903	GO:0030267	glyoxylate reductase (NADP) activity	-0.688075123602175
	GO:0003678	DNA helicase activity	-1.18911295254522	GO:0000822	inositol hexakisphosphate binding	-0.856238965630523	GO:0033787	cyanocobalamin reductase (cyanide-eliminating) activity	-0.68211385406903	GO:0030586	[methionine synthase] reductase activity	-0.688075123602175
	GO:0005112	Notch binding	-1.15536031252944	GO:0031997	N-terminal myristoylation domain binding	-0.856238965630523	GO:0000721	(R	0.505547209056089	GO:0019767	IgE receptor activity	-0.688075123602175
	GO:0008327	methyl-CpG binding	-1.15536031252944	GO:0016491	oxidoreductase activity	-0.853022782134859	GO:0070463	tubulin-dependent ATPase activity	-0.68211385406903	GO:0070975	FHA domain binding	-0.688075123602175
	GO:0030276	clathrin binding	-1.12482680230265	GO:0048029	monosaccharide binding	-0.850755714420597	GO:0046523	S-methyl-5-thioribose-1-phosphate isomerase activity	-0.68211385406903	GO:0050115	myosin-light-chain-phosphatase activity	-0.688075123602175
	GO:0098641	cadherin binding involved in cell-cell adhesion	-1.11688518677003	GO:0008093	cytoskeletal adaptor activity	-0.830076224084236	GO:0031859	platelet activating factor receptor binding	-0.68211385406903	GO:0016170	interleukin-15 receptor binding	-0.688075123602175
	GO:0034458	3'-5' RNA helicase activity	-1.11688518677003	GO:0003996	acyl-CoA ligase activity	-0.830076224084236	GO:0018477	benzaldehyde dehydrogenase (NADP+) activity	-0.68211385406903	GO:0008609	alkylglycerone-phosphate synthase activity	-0.688075123602175
	GO:0008013	beta-catenin binding	-1.10644358435754	GO:0050780	dopamine receptor binding	-0.830076224084236	GO:0047402	protein-glucosylgalactosylhydroxylysine glucosidase activity	-0.68211385406903	GO:0038186	lithocholic acid receptor activity	-0.688075123602175
	GO:0016888	endodeoxyribonuclease activity	0.333551555642716	GO:0005149	interleukin-1 receptor binding	-0.830076224084236	GO:0061770	translation elongation factor binding	-0.68211385406903	GO:0032093	SAM domain binding	-0.688075123602175
	GO:0048038	quinone binding	-1.09795783594087	GO:0015095	magnesium ion transmembrane transporter activity	-0.830076224084236	GO:0004516	nicotinate phosphoribosyltransferase activity	-0.68211385406903	GO:0008456	alpha-N-acetylgalactosaminidase activity	-0.688075123602175
	GO:0000400	four-way junction DNA binding	-1.09795783594087	GO:0050061	long-chain-aldehyde dehydrogenase activity	-0.79923988761584	GO:0050038	L-xylulose reductase (NADP+) activity	-0.68211385406903	GO:0004138	deoxyguanosine kinase activity	-0.688075123602175
	GO:0005149	interleukin-1 receptor binding	-1.09795783594087	GO:0042283	dolichyl pyrophosphate Glc1Man9GlcNAc2 alpha-1	0.449670634464889	GO:0004042	acetyl-CoA:L-glutamate N-acetyltransferase activity	-0.68211385406903	GO:0008465	glycerate dehydrogenase activity	-0.688075123602175
	GO:0008656	cysteine-type endopeptidase activator activity involved in apoptotic process	-1.09795783594087	GO:0005368	taurine transmembrane transporter activity	-0.79923988761584	GO:0106105	Ala-tRNA(Thr) hydrolase activity	-0.68211385406903	GO:0070818	protoporphyrinogen oxidase activity	-0.688075123602175
	GO:0016831	carboxy-lyase activity	-1.08293689555463	GO:0102522	tRNA 4-demethylwyosine alpha-amino-alpha-carboxypropyltransferase activity	-0.79923988761584	GO:0044610	FMN transmembrane transporter activity	-0.68211385406903	GO:0034649	histone demethylase activity (H3-monomethyl-K4 specific)	-0.688075123602175
	GO:0016801	hydrolase activity	0.339619269691051	GO:0031812	P2Y1 nucleotide receptor binding	-0.79923988761584	GO:0097158	pre-mRNA intronic pyrimidine-rich binding	-0.68211385406903	GO:0062065	box H/ACA snoRNP complex binding	-0.688075123602175
	GO:0002161	aminoacyl-tRNA editing activity	-1.07993008383715	GO:0004856	xylulokinase activity	-0.79923988761584	GO:0120147	Formylglycine-generating oxidase activity	-0.68211385406903	GO:0004362	glutathione-disulfide reductase activity	-0.688075123602175
	GO:0097617	annealing activity	-1.07993008383715	GO:0008419	RNA lariat debranching enzyme activity	-0.79923988761584	GO:0031320	hexitol dehydrogenase activity	-0.68211385406903	GO:0050528	acyloxyacyl hydrolase activity	-0.688075123602175
	GO:0031404	chloride ion binding	-1.07993008383715	GO:0061812	cyclic ADP-ribose hydrolase	-0.79923988761584	GO:0031686	A1 adenosine receptor binding	-0.68211385406903	GO:0008523	sodium-dependent multivitamin transmembrane transporter activity	-0.688075123602175
	GO:0034191	apolipoprotein A-I receptor binding	-1.06493816642584	GO:1905574	ganglioside GM2 binding	-0.79923988761584	GO:0004310	farnesyl-diphosphate farnesyltransferase activity	-0.68211385406903	GO:0004344	glucose dehydrogenase activity	-0.688075123602175
	GO:0019808	polyamine binding	-1.06493816642584	GO:0034211	GTP-dependent protein kinase activity	-0.79923988761584	GO:0008478	pyridoxal kinase activity	-0.68211385406903	GO:0050255	ribitol 2-dehydrogenase activity	-0.688075123602175
	GO:0004525	ribonuclease III activity	-1.06493816642584	GO:0034038	deoxyhypusine synthase activity	-0.79923988761584	GO:0036139	peptidyl-histidine dioxygenase activity	-0.68211385406903	GO:0042292	URM1 activating enzyme activity	-0.688075123602175
	GO:1905172	RISC complex binding	-1.06493816642584	GO:0102559	protein-(glutamine-N5) methyltransferase activity	-0.79923988761584	GO:0061656	SUMO conjugating enzyme activity	-0.68211385406903	GO:0052918	dol-P-Man:Man(8)GlcNAc(2)-PP-Dol alpha-1	0.502542470806677
	GO:0098973	structural constituent of postsynaptic actin cytoskeleton	-1.06493816642584	GO:0035605	peptidyl-cysteine S-nitrosylase activity	-0.79923988761584	GO:0030372	high molecular weight B cell growth factor receptor binding	-0.68211385406903	GO:0047749	cholestanetriol 26-monooxygenase activity	-0.688075123602175
	GO:0004583	dolichyl-phosphate-glucose-glycolipid alpha-glucosyltransferase activity	-1.06493816642584	GO:0047801	L-cysteine:2-oxoglutarate aminotransferase activity	-0.79923988761584	GO:0004573	mannosyl-oligosaccharide glucosidase activity	-0.68211385406903	GO:0017098	sulfonylurea receptor binding	-0.688075123602175
	GO:0032558	adenyl deoxyribonucleotide binding	-1.06493816642584	GO:0017065	single-strand selective uracil DNA N-glycosylase activity	-0.79923988761584	GO:0019135	deoxyhypusine monooxygenase activity	-0.68211385406903	GO:0005457	GDP-fucose transmembrane transporter activity	-0.688075123602175
	GO:0004594	pantothenate kinase activity	-1.06493816642584	GO:0008832	dGTPase activity	-0.79923988761584	GO:0036332	placental growth factor-activated receptor activity	-0.68211385406903	GO:0046812	host cell surface binding	-0.688075123602175
	GO:0004145	diamine N-acetyltransferase activity	-1.06493816642584	GO:0004616	phosphogluconate dehydrogenase (decarboxylating) activity	-0.79923988761584	GO:0052858	peptidyl-lysine acetyltransferase activity	-0.68211385406903	GO:0008785	alkyl hydroperoxide reductase activity	-0.688075123602175
	GO:0004488	methylenetetrahydrofolate dehydrogenase (NADP+) activity	-1.06493816642584	GO:0000009	alpha-1	0.449670634464889	GO:0033814	propanoyl-CoA C-acyltransferase activity	-0.68211385406903	GO:0038021	leptin receptor activity	-0.688075123602175
	GO:0016744	transferase activity	0.344749171181622	GO:0072587	DNA topoisomerase (ATP-hydrolyzing) activator activity	-0.79923988761584	GO:0004883	glucocorticoid receptor activity	-0.68211385406903	GO:0016034	maleylacetoacetate isomerase activity	-0.688075123602175
	GO:0034648	histone demethylase activity (H3-dimethyl-K4 specific)	-1.06493816642584	GO:0018064	protein-histidine N-methyltransferase activity	-0.79923988761584	GO:0004578	chitobiosyldiphosphodolichol beta-mannosyltransferase activity	-0.68211385406903	GO:0047186	N-acetylneuraminate 7-O(or 9-O)-acetyltransferase activity	-0.688075123602175
	GO:0102344	3-hydroxy-behenoyl-CoA dehydratase activity	-1.06493816642584	GO:0031177	phosphopantetheine binding	-0.79923988761584	GO:0061599	molybdopterin molybdotransferase activity	-0.68211385406903	GO:0052692	raffinose alpha-galactosidase activity	-0.688075123602175
	GO:0050220	prostaglandin-E synthase activity	-1.06493816642584	GO:0008108	UDP-glucose:hexose-1-phosphate uridylyltransferase activity	-0.79923988761584	GO:0008120	ceramide glucosyltransferase activity	-0.68211385406903	GO:0005292	high-affinity lysine transmembrane transporter activity	-0.688075123602175
	GO:0000179	rRNA (adenine-N6	0.344749171181622	GO:0004051	arachidonate 5-lipoxygenase activity	-0.79923988761584	GO:0030267	glyoxylate reductase (NADP) activity	-0.68211385406903	GO:0044620	ACP phosphopantetheine attachment site binding	-0.688075123602175
	GO:0009019	tRNA (guanine-N1-)-methyltransferase activity	-1.06493816642584	GO:0070736	protein-glycine ligase activity	0.449670634464889	GO:0030586	[methionine synthase] reductase activity	-0.68211385406903	GO:0052751	GDP-mannose hydrolase activity	-0.688075123602175
	GO:0023025	MHC class Ib protein complex binding	-1.06493816642584	GO:0003860	3-hydroxyisobutyryl-CoA hydrolase activity	-0.79923988761584	GO:0019767	IgE receptor activity	-0.68211385406903	GO:1905575	ganglioside GM3 binding	-0.688075123602175
	GO:0000213	tRNA-intron endonuclease activity	-1.06493816642584	GO:0000721	(R	0.449670634464889	GO:0004446	inositol-hexakisphosphate phosphatase activity	-0.68211385406903	GO:0052821	DNA-7-methyladenine glycosylase activity	-0.688075123602175
	GO:0043812	phosphatidylinositol-4-phosphate phosphatase activity	-1.06493816642584	GO:0046523	S-methyl-5-thioribose-1-phosphate isomerase activity	-0.79923988761584	GO:0070975	FHA domain binding	-0.68211385406903	GO:0070774	phytoceramidase activity	-0.688075123602175
	GO:0031852	mu-type opioid receptor binding	-1.06493816642584	GO:0031859	platelet activating factor receptor binding	-0.79923988761584	GO:0046715	active borate transmembrane transporter activity	-0.68211385406903	GO:0004080	biotin-[propionyl-CoA-carboxylase (ATP-hydrolyzing)] ligase activity	-0.688075123602175
	GO:0003873	6-phosphofructo-2-kinase activity	-1.06493816642584	GO:0018477	benzaldehyde dehydrogenase (NADP+) activity	-0.79923988761584	GO:0050115	myosin-light-chain-phosphatase activity	-0.68211385406903	GO:0002953	5'-deoxynucleotidase activity	-0.688075123602175
	GO:0097200	cysteine-type endopeptidase activity involved in execution phase of apoptosis	-1.06493816642584	GO:0047402	protein-glucosylgalactosylhydroxylysine glucosidase activity	-0.79923988761584	GO:0016170	interleukin-15 receptor binding	-0.68211385406903	GO:0070042	rRNA (uridine-N3-)-methyltransferase activity	-0.688075123602175
	GO:0034431	bis(5'-adenosyl)-hexaphosphatase activity	-1.06493816642584	GO:0061770	translation elongation factor binding	-0.79923988761584	GO:0047220	galactosylxylosylprotein 3-beta-galactosyltransferase activity	-0.68211385406903	GO:0004133	glycogen debranching enzyme activity	-0.688075123602175
	GO:0008169	C-methyltransferase activity	-1.06493816642584	GO:0050353	trimethyllysine dioxygenase activity	-0.79923988761584	GO:0008609	alkylglycerone-phosphate synthase activity	-0.68211385406903	GO:0008725	DNA-3-methyladenine glycosylase activity	-0.688075123602175
	GO:0102345	3-hydroxy-lignoceroyl-CoA dehydratase activity	-1.06493816642584	GO:0004516	nicotinate phosphoribosyltransferase activity	-0.79923988761584	GO:0038186	lithocholic acid receptor activity	-0.68211385406903	GO:0008955	peptidoglycan glycosyltransferase activity	-0.688075123602175
	GO:0008440	inositol-1	5-trisphosphate 3-kinase activity	GO:0004042	acetyl-CoA:L-glutamate N-acetyltransferase activity	-0.79923988761584	GO:0032093	SAM domain binding	-0.68211385406903	GO:1990738	pseudouridine 5'-phosphatase activity	-0.688075123602175
	GO:0052723	inositol hexakisphosphate 1-kinase activity	-1.06493816642584	GO:0106105	Ala-tRNA(Thr) hydrolase activity	-0.79923988761584	GO:0008456	alpha-N-acetylgalactosaminidase activity	-0.68211385406903	GO:0004397	histidine ammonia-lyase activity	-0.688075123602175
	GO:0035877	death effector domain binding	-1.06493816642584	GO:0044610	FMN transmembrane transporter activity	-0.79923988761584	GO:0004138	deoxyguanosine kinase activity	-0.68211385406903	GO:0072586	DNA topoisomerase (ATP-hydrolyzing) regulator activity	-0.688075123602175
	GO:0008607	phosphorylase kinase regulator activity	-1.06493816642584	GO:0097158	pre-mRNA intronic pyrimidine-rich binding	-0.79923988761584	GO:0008465	glycerate dehydrogenase activity	-0.68211385406903	GO:0047315	kynurenine-glyoxylate transaminase activity	-0.688075123602175
	GO:0019136	deoxynucleoside kinase activity	-1.06493816642584	GO:0120147	Formylglycine-generating oxidase activity	-0.79923988761584	GO:0070818	protoporphyrinogen oxidase activity	-0.68211385406903	GO:0033858	N-acetylgalactosamine kinase activity	-0.688075123602175
	GO:0000992	polymerase III regulatory region sequence-specific DNA binding	-1.06493816642584	GO:0031320	hexitol dehydrogenase activity	-0.79923988761584	GO:0034649	histone demethylase activity (H3-monomethyl-K4 specific)	-0.68211385406903	GO:0004306	ethanolamine-phosphate cytidylyltransferase activity	-0.688075123602175
	GO:0008330	protein tyrosine/threonine phosphatase activity	-1.06493816642584	GO:0004310	farnesyl-diphosphate farnesyltransferase activity	-0.79923988761584	GO:0062065	box H/ACA snoRNP complex binding	-0.68211385406903	GO:0003905	alkylbase DNA N-glycosylase activity	-0.688075123602175
	GO:0034432	bis(5'-adenosyl)-pentaphosphatase activity	-1.06493816642584	GO:0008478	pyridoxal kinase activity	-0.79923988761584	GO:0004362	glutathione-disulfide reductase activity	-0.68211385406903	GO:0047273	galactosylgalactosylglucosylceramide beta-D-acetylgalactosaminyltransferase activity	-0.688075123602175
	GO:0070815	peptidyl-lysine 5-dioxygenase activity	-1.06493816642584	GO:0036139	peptidyl-histidine dioxygenase activity	-0.79923988761584	GO:0050528	acyloxyacyl hydrolase activity	-0.68211385406903	GO:0044603	protein adenylylhydrolase activity	-0.688075123602175
	GO:0051731	polynucleotide 5'-hydroxyl-kinase activity	-1.06493816642584	GO:0061656	SUMO conjugating enzyme activity	-0.79923988761584	GO:0008523	sodium-dependent multivitamin transmembrane transporter activity	-0.68211385406903	GO:0032500	muramyl dipeptide binding	-0.688075123602175
	GO:0052724	inositol hexakisphosphate 3-kinase activity	-1.06493816642584	GO:0030372	high molecular weight B cell growth factor receptor binding	-0.79923988761584	GO:0004344	glucose dehydrogenase activity	-0.68211385406903	GO:0004420	hydroxymethylglutaryl-CoA reductase (NADPH) activity	-0.688075123602175
	GO:0005124	scavenger receptor binding	-1.06493816642584	GO:0004573	mannosyl-oligosaccharide glucosidase activity	-0.79923988761584	GO:0050633	acetyl-CoA C-myristoyltransferase activity	-0.68211385406903	GO:0103067	4alpha-carboxy-5alpha-cholesta-8-en-3beta-ol:NAD(P)+ 3-dehydrogenase (decarboxylating) activity	-0.688075123602175
	GO:0004663	Rab geranylgeranyltransferase activity	-1.06493816642584	GO:0019135	deoxyhypusine monooxygenase activity	-0.79923988761584	GO:0050255	ribitol 2-dehydrogenase activity	-0.68211385406903	GO:0097163	sulfur carrier activity	-0.688075123602175
	GO:0090554	phosphatidylcholine floppase activity	-1.06493816642584	GO:0036332	placental growth factor-activated receptor activity	-0.79923988761584	GO:0042292	URM1 activating enzyme activity	-0.68211385406903	GO:0008709	cholate 7-alpha-dehydrogenase activity	-0.688075123602175
	GO:0097016	L27 domain binding	-1.06493816642584	GO:0052858	peptidyl-lysine acetyltransferase activity	-0.79923988761584	GO:0052918	dol-P-Man:Man(8)GlcNAc(2)-PP-Dol alpha-1	0.505547209056089	GO:0004810	tRNA adenylyltransferase activity	-0.688075123602175
	GO:0004849	uridine kinase activity	-1.06493816642584	GO:0033814	propanoyl-CoA C-acyltransferase activity	-0.79923988761584	GO:0047749	cholestanetriol 26-monooxygenase activity	-0.68211385406903	GO:0042324	hypocretin receptor binding	-0.688075123602175
	GO:0016838	carbon-oxygen lyase activity	0.344749171181622	GO:0004883	glucocorticoid receptor activity	-0.79923988761584	GO:0017098	sulfonylurea receptor binding	-0.68211385406903	GO:0015369	calcium:proton antiporter activity	-0.688075123602175
	GO:0042392	sphingosine-1-phosphate phosphatase activity	-1.06493816642584	GO:0008120	ceramide glucosyltransferase activity	-0.79923988761584	GO:0005457	GDP-fucose transmembrane transporter activity	-0.68211385406903	GO:0017005	3'-tyrosyl-DNA phosphodiesterase activity	-0.688075123602175
	GO:0015467	G-protein activated inward rectifier potassium channel activity	-1.06493816642584	GO:0030267	glyoxylate reductase (NADP) activity	-0.79923988761584	GO:0046812	host cell surface binding	-0.68211385406903	GO:0030629	U6 snRNA 3'-end binding	-0.688075123602175
	GO:0018812	3-hydroxyacyl-CoA dehydratase activity	-1.06493816642584	GO:0019767	IgE receptor activity	-0.79923988761584	GO:0016784	3-mercaptopyruvate sulfurtransferase activity	-0.68211385406903	GO:0120092	crotonyl-CoA hydratase activity	-0.688075123602175
	GO:0051021	GDP-dissociation inhibitor binding	-1.06493816642584	GO:0070975	FHA domain binding	-0.79923988761584	GO:0008785	alkyl hydroperoxide reductase activity	-0.68211385406903	GO:0010309	acireductone dioxygenase [iron(II)-requiring] activity	-0.688075123602175
	GO:0030375	thyroid hormone receptor coactivator activity	-1.06493816642584	GO:0050115	myosin-light-chain-phosphatase activity	-0.79923988761584	GO:0038021	leptin receptor activity	-0.68211385406903	GO:0004513	neolactotetraosylceramide alpha-2	0.502542470806677
	GO:0016361	activin receptor activity	0.344749171181622	GO:0016170	interleukin-15 receptor binding	-0.79923988761584	GO:0016034	maleylacetoacetate isomerase activity	-0.68211385406903	GO:0004014	adenosylmethionine decarboxylase activity	-0.688075123602175
	GO:0030292	protein tyrosine kinase inhibitor activity	-1.06493816642584	GO:0008609	alkylglycerone-phosphate synthase activity	-0.79923988761584	GO:0052692	raffinose alpha-galactosidase activity	-0.68211385406903	GO:0042282	hydroxymethylglutaryl-CoA reductase activity	-0.688075123602175
	GO:0004045	aminoacyl-tRNA hydrolase activity	-1.06493816642584	GO:0038186	lithocholic acid receptor activity	-0.79923988761584	GO:0005292	high-affinity lysine transmembrane transporter activity	-0.68211385406903	GO:0034590	L-hydroxyproline transmembrane transporter activity	-0.688075123602175
	GO:0071535	RING-like zinc finger domain binding	-1.06493816642584	GO:0032093	SAM domain binding	-0.79923988761584	GO:0044620	ACP phosphopantetheine attachment site binding	-0.68211385406903	GO:0033882	choloyl-CoA hydrolase activity	-0.688075123602175
	GO:0003696	satellite DNA binding	-1.06493816642584	GO:0008456	alpha-N-acetylgalactosaminidase activity	-0.79923988761584	GO:0052751	GDP-mannose hydrolase activity	-0.68211385406903	GO:0030108	HLA-A specific activating MHC class I receptor activity	-0.688075123602175
	GO:0102158	very-long-chain 3-hydroxyacyl-CoA dehydratase activity	-1.06493816642584	GO:0004138	deoxyguanosine kinase activity	-0.79923988761584	GO:1905575	ganglioside GM3 binding	-0.68211385406903	GO:1902098	calcitriol binding	-0.688075123602175
	GO:0001224	RNA polymerase II transcription cofactor binding	-1.06493816642584	GO:0008465	glycerate dehydrogenase activity	-0.79923988761584	GO:0052821	DNA-7-methyladenine glycosylase activity	-0.68211385406903	GO:0001856	complement component C5a binding	-0.688075123602175
	GO:0015234	thiamine transmembrane transporter activity	-1.06493816642584	GO:0070818	protoporphyrinogen oxidase activity	-0.79923988761584	GO:0070774	phytoceramidase activity	-0.68211385406903	GO:0051724	NAD transmembrane transporter activity	-0.688075123602175
	GO:0032296	double-stranded RNA-specific ribonuclease activity	-1.06493816642584	GO:0034649	histone demethylase activity (H3-monomethyl-K4 specific)	-0.79923988761584	GO:0004080	biotin-[propionyl-CoA-carboxylase (ATP-hydrolyzing)] ligase activity	-0.68211385406903	GO:0050354	triokinase activity	-0.688075123602175
	GO:0140328	floppase activity	-1.06493816642584	GO:0062065	box H/ACA snoRNP complex binding	-0.79923988761584	GO:0070042	rRNA (uridine-N3-)-methyltransferase activity	-0.68211385406903	GO:0008518	folate:anion antiporter activity	-0.688075123602175
	GO:0031544	peptidyl-proline 3-dioxygenase activity	-1.06493816642584	GO:0004362	glutathione-disulfide reductase activity	-0.79923988761584	GO:0004133	glycogen debranching enzyme activity	-0.68211385406903	GO:0000224	peptide-N4-(N-acetyl-beta-glucosaminyl)asparagine amidase activity	-0.688075123602175
	GO:0000298	endopolyphosphatase activity	-1.06493816642584	GO:0050528	acyloxyacyl hydrolase activity	-0.79923988761584	GO:0008725	DNA-3-methyladenine glycosylase activity	-0.68211385406903	GO:0004632	phosphopantothenate--cysteine ligase activity	-0.688075123602175
	GO:0004144	diacylglycerol O-acyltransferase activity	-1.06493816642584	GO:0008523	sodium-dependent multivitamin transmembrane transporter activity	-0.79923988761584	GO:0008955	peptidoglycan glycosyltransferase activity	-0.68211385406903	GO:0008890	glycine C-acetyltransferase activity	-0.688075123602175
	GO:0030943	mitochondrion targeting sequence binding	-1.06493816642584	GO:0004344	glucose dehydrogenase activity	-0.79923988761584	GO:0070612	histone methyltransferase activity (H2A-R3 specific)	-0.68211385406903	GO:0047603	acetoacetyl-CoA hydrolase activity	-0.688075123602175
	GO:0034338	short-chain carboxylesterase activity	-1.06493816642584	GO:0050633	acetyl-CoA C-myristoyltransferase activity	-0.79923988761584	GO:1990738	pseudouridine 5'-phosphatase activity	-0.68211385406903	GO:0047293	4-hydroxybenzoate nonaprenyltransferase activity	-0.688075123602175
	GO:0047238	glucuronosyl-N-acetylgalactosaminyl-proteoglycan 4-beta-N-acetylgalactosaminyltransferase activity	-1.06493816642584	GO:0050255	ribitol 2-dehydrogenase activity	-0.79923988761584	GO:0004397	histidine ammonia-lyase activity	-0.68211385406903	GO:0000036	acyl carrier activity	-0.688075123602175
	GO:0032137	guanine/thymine mispair binding	-1.06493816642584	GO:0042292	URM1 activating enzyme activity	-0.79923988761584	GO:0072586	DNA topoisomerase (ATP-hydrolyzing) regulator activity	-0.68211385406903	GO:0031707	endothelin A receptor binding	-0.688075123602175
	GO:0005462	UDP-N-acetylglucosamine transmembrane transporter activity	-1.06493816642584	GO:0052918	dol-P-Man:Man(8)GlcNAc(2)-PP-Dol alpha-1	0.449670634464889	GO:0047341	fucose-1-phosphate guanylyltransferase activity	-0.68211385406903	GO:0120146	sulfatide binding	-0.688075123602175
	GO:0102343	3-hydroxy-arachidoyl-CoA dehydratase activity	-1.06493816642584	GO:0017098	sulfonylurea receptor binding	-0.79923988761584	GO:0047315	kynurenine-glyoxylate transaminase activity	-0.68211385406903	GO:1990814	DNA/DNA annealing activity	-0.688075123602175
[truncated: 3,133 more rows]

## Sheet: biological process
		legend
[truncated: 16,583 more rows]

## Sheet: cellular component
		legend
[truncated: 2,033 more rows]

## Sheet: pathways interaction
	legend
[truncated: 192 more rows]

## Sheet: molecular function (clinic)
		legend
[truncated: 4,664 more rows]

## Sheet: biological process (clinic)
		legend
[truncated: 16,583 more rows]

## Sheet: cellular component (clinic)
		legend
[truncated: 2,033 more rows]

## Sheet: pathways interaction (clinic)
	legend
[truncated: 192 more rows]
